# Supplementary material for: Phylogenetic analysis of mitochondrial substitution rate variation in the angiosperm tribe Sileneae
Source: BMC Evol Biol. 2009 Oct 31;9:260. doi: 10.1186/1471-2148-9-260 (PMC2777880; doi:10.1186/1471-2148-9-260)
Supplement: Additional file 1 — Estimated divergence times (in millions of years) from three different dating methods. [See Additional file 2 for definitions of node names]. [file 1471-2148-9-260-S1.xls]

## Sheet: Sheet1
SUPPLEMENTARY TABLE. Divergence time estimates
		BEAST Analysis				r8s PL Analysis			r8s LF Analysis
			95% HPD				Bootstrap			Bootstrap
Node		Age (Myr)	Lower Limit	Upper Limit		Age (Myr)	Std. Dev.		Age (Myr)	Std. Dev.
n1		56.67	43.18	72.8		52.79	3.37933		58.23	3.78749
n2		25.97	20.65	31.2		28.34	1.41338		24.36	1.96948
n3		20.31	14.8	25.86		24.28	1.59504		17.68	1.70973
n4		19.27	13.88	24.44		23.2	1.59463		16.17	1.24445
n5		7.4	2.91	12.74		15.92	3.33326		6.98	1.51178
n6		3.37	0.95	6.58		8.46	3.39638		3.05	0.873695
n7		17.69	12.44	22.46		21.03	1.76319		13.96	1.1407
n8		16.45	11.43	20.8		20.34	1.8439		13.29	1.08093
n9		12.69	7.86	17.35		17.72	2.08088		11.46	1.10975
n10		5.2	1.7	9.09		7.55	1.72936		4.75	0.894387
n11		10.51	6.74	14.56		13.93	1.93915		7.34	0.563648
n12		1.53	0.33	3.18		1.64	0.722829		0.92	0.381673
n13		6.01	3.24	8.98		10.13	2.28988		4.32	0.663565
n14		4.53	2.42	6.95		8.34	2.224		3.42	0.524306
n15		2.75	0.96	4.76		5.65	1.96839		2.35	0.521975
n16		3.37	1.69	5.21		6.9	2.16699		2.66	0.412523
n17		1	0.1	2.06		2.48	1.99111		0.73	0.345868
n18		3.85	1.69	6.16		4.16	1.11482		2.44	0.494062
n19		1.99	0.79	3.49		2.07	0.718246		1.29	0.379996
n20		1.01	0.21	1.91		1.09	0.524138		0.71	0.278906
n21		1.21	0.15	2.76		3.38	3.5322		1.04	0.522966
n22		5.23	2.71	7.56		10.67	1.76974		5.83	0.647974
n23		1.46	0.33	2.87		2.02	0.988515		1.12	0.440511
n24		4.04	1.91	6.38		9.34	1.58038		5.16	0.563815
n25		13.71	9.76	18.14		17.84	1.76737		11.89	0.940735
n26		4.05	1.75	6.77		4.39	1.41403		2.79	0.646894
n27		1.74	0.58	3.25		1.71	0.739561		1.01	0.300365
n28		12.21	8.46	16.29		16.02	1.7351		10.85	0.865077
n29		9.75	6.46	13.27		11.72	1.44268		8.75	0.793077
n30		7.19	4.54	10.21		7.52	1.06385		6.42	0.703599
n31		5.97	3.51	8.55		6.53	0.972565		5.81	0.669733
n32		4.6	2.61	6.79		5.35	0.774416		4.98	0.580485
n33		3.34	1.63	5.12		4.47	0.722556		4.27	0.575591
n34		10.27	6.46	14.1		14.75	1.9841		9.46	1.05144
n35		5.45	2.43	9.22		8.59	1.73768		5.39	1.00084
n36		7.23	4.02	10.32		11.52	2.10152		6.7	1.13163
n37		4.69	2.34	7.42		8.12	1.68077		4.79	0.832684
n38		2.93	1	5.09		5.72	1.85354		3.22	0.769744
n39		3.85	1.84	6.01		6.49	2.66728		2.14	0.468215
n40		0.99	0.15	2.1		2.12	1.63335		0.69	0.317272
n41		42.86	36.36	51.09		40.12	1.42137		42.45	2.02556
n42 (fixed)		34	34	34		34	0		34	0
