# Supplementary material for: Phylogenetic analysis of mitochondrial substitution rate variation in the angiosperm tribe Sileneae
Source: BMC Evol Biol. 2009 Oct 31;9:260. doi: 10.1186/1471-2148-9-260 (PMC2777880; doi:10.1186/1471-2148-9-260)
Supplement: Additional file 3 — Detailed data on dN, dS, RN, RS and associated error for each gene and concatenated dataset (all species). Each row corresponds to a phylogenetic branch defined by its basal node and derived node/tip. RN and RS values are in terms of SSB. Approximated standard errors (SEs) are provided for RN and RS. Note that SE approximations are undefined and reported as 0 for any absolute rate estimate of 0. This table does not include atp9 because it was not sequenced in all species. [See Additional file 2 for definitions of node names]. [file 1471-2148-9-260-S3.xls]

## Sheet: Sheet1
				nad9						cox3						atp1						Concatenated mt loci (no atp9)						matK
Basal Node	Derived Node/Tip	Time (Myr)	Time SE	dN	dS	RN	RS	RN SE	RS SE	dN	dS	RN	RS	RN SE	RS SE	dN	dS	RN	RS	RN SE	RS SE	dN	dS	RN	RS	RN SE	RS SE	dN	dS	RN	RS	RN SE	RS SE
n1	Beta_vulgaris	56.67	7.405	0.0033	0.027	0.0582319	0.476443	0.0342151	0.28442	0.0021	0.0084	0.0370566	0.148227	0.0285776	0.115296	0.0029	0.0154	0.0511735	0.271749	0.0241217	0.128228	0.0027	0.0144	0.0476443	0.254103	0.017428	0.0924768	0.0385	0.0884	0.679372	1.55991	0.132323	0.30372
n1	n2	30.7	7.86069	0.0033	0	0.107492	0	0.0275231	0	0.0063	0.0193	0.205212	0.628664	0.106942	0.328705	0	0.0525	0	1.7101	0	0.684212	0.0026	0.0352	0.0846906	1.14658	0.0300831	0.405095	0.0565	0.1759	1.84039	5.72964	0.514181	1.60055
n2	Agrostemma_githago	25.97	2.6375	0	0	0	0	0	0	0	0.0184	0	0.70851	0	0.505539	0	0	0	0	0	0	0	0.0052	0	0.200231	0	0.145242	0.0352	0.0737	1.35541	2.83789	0.236579	0.495072
n2	n3	5.66	3.82121	0.0033	0.0269	0.583039	4.75265	0.516191	4.22779	0	0	0	0	0	0	0	0	0	0	0	0	0.0007	0.0044	0.123675	0.777385	0.110032	0.71079	0.0115	0.0239	2.0318	4.22261	1.48047	3.07534
n3	Petrocoptis_pyrenaica	20.31	2.765	0	0	0	0	0	0	0	0	0	0	0	0	0	0	0	0	0	0	0	0	0	0	0	0	0.0251	0.0341	1.23584	1.67898	0.267018	0.362515
n3	n4	1.04	3.82293	0	0	0	0	0	0	0	0	0	0	0	0	0	0	0	0	0	0	0	0	0	0	0	0	0.0014	0.0257	1.34615	24.7115	4.97442	91.302
n4	Heliosperma_pusillum	19.27	2.64	0	0	0	0	0	0	0	0.0092	0	0.477426	0	0.478446	0.0014	0	0.0726518	0	0.00995333	0	0.0007	0.0024	0.0363259	0.124546	0.0244977	0.0899819	0.0372	0.0419	1.93046	2.17436	0.37668	0.424423
n4	Eudianthe_laeta	19.27	2.64	0	0	0	0	0	0	0.0021	0.0092	0.108978	0.477426	0.0779765	0.344024	0	0.0044	0	0.228334	0	0.231048	0.0007	0.0048	0.0363259	0.249092	0.0203026	0.148079	0.0231	0.0694	1.19875	3.60145	0.24492	0.735884
n4	n5	11.87	3.60679	0	0	0	0	0	0	0	0	0	0	0	0	0	0.0044	0	0.370682	0	0.388327	0	0	0	0	0	0	0.0027	0.012	0.227464	1.01095	0.119702	0.534873
n5	n6	4.03	2.83202	0	0	0	0	0	0	0	0	0	0	0	0	0	0	0	0	0	0	0	0	0	0	0	0	0.0022	0.0104	0.545906	2.58065	0.451171	2.14205
n6	Viscaria_alpina	3.37	1.4075	0	0	0	0	0	0	0.0021	0	0.623145	0	0.26026	0	0	0.0044	0	1.30564	0	1.41803	0.0007	0	0.207715	0	0.0867534	0	0.0032	0.0045	0.949555	1.33531	0.601975	0.847277
n6	Viscaria_vulgaris	3.37	1.4075	0	0	0	0	0	0	0.0021	0.0092	0.623145	2.72997	0.509257	2.24239	0	0	0	0	0	0	0.0007	0.0048	0.207715	1.42433	0.142105	1.01625	0.006	0.0052	1.78042	1.54303	0.978758	0.848023
n5	Atocion_lerchenfeldianum	7.4	2.4575	0	0	0	0	0	0	0.0021	0	0.283784	0	0.0942431	0	0	0	0	0	0	0	0.0007	0.0024	0.0945946	0.324324	0.0699699	0.253841	0.007	0.021	0.945946	2.83784	0.405871	1.21928
n4	n7	1.58	3.63932	0	0	0	0	0	0	0	0	0	0	0	0	0	0	0	0	0	0	0	0.0024	0	1.51899	0	3.8126	0.0053	0.0093	3.35443	5.88608	7.81924	13.7248
n7	Silene_delicatula	17.69	2.505	0	0	0	0	0	0	0	0	0	0	0	0	0	0.0088	0	0.497456	0	0.360359	0	0.0024	0	0.13567	0	0.136648	0.0261	0.0389	1.47541	2.19898	0.312882	0.465923
n7	n8	1.24	3.42963	0	0	0	0	0	0	0	0	0	0	0	0	0	0	0	0	0	0	0	0	0	0	0	0	0.0017	0.0032	1.37097	2.58065	3.88317	7.30606
n8	Silene_cordifolia	16.45	2.3425	0	0	0	0	0	0	0.0021	0	0.12766	0	0.0181789	0	0	0	0	0	0	0	0.0007	0.0024	0.0425532	0.145897	0.0289639	0.104774	0.0123	0.0097	0.74772	0.589666	0.211073	0.166031
n8	n9	3.76	3.33408	0	0	0	0	0	0	0	0	0	0	0	0	0	0	0	0	0	0	0	0	0	0	0	0	0.0025	0.0064	0.664894	1.70213	0.668306	1.70574
n9	n10	7.49	3.00699	0	0	0	0	0	0	0	0	0	0	0	0	0	0.0044	0	0.58745	0	0.634423	0	0	0	0	0	0	0.0098	0.0222	1.30841	2.96395	0.613133	1.39074
n10	Silene_sordida	5.2	1.8475	0	0	0	0	0	0	0.0021	0.0279	0.403846	5.36538	0.246869	3.30228	0.0014	0	0.269231	0	0.0956546	0	0.0013	0.0072	0.25	1.38462	0.144162	0.791837	0.0079	0.0226	1.51923	4.34615	0.664495	1.90237
n10	Silene_odontopetala	5.2	1.8475	0.0033	0	0.634615	0	0.225472	0	0.0021	0	0.403846	0	0.143482	0	0	0	0	0	0	0	0.0013	0	0.25	0	0.0888221	0	0.0044	0.0149	0.846154	2.86538	0.411077	1.39671
n9	Lychnis_coronaria	12.69	2.3725	0.0033	0	0.260047	0	0.048618	0	0.0042	0.0091	0.330969	0.7171	0.200178	0.437789	0.0027	0.064	0.212766	5.04334	0.067078	1.58483	0.0033	0.0392	0.260047	3.08905	0.0749034	0.890887	0.0169	0.0299	1.33176	2.35619	0.355398	0.628905
n8	n11	5.94	3.05112	0	0	0	0	0	0	0	0	0	0	0	0	0	0.0044	0	0.740741	0	0.834438	0	0	0	0	0	0	0.0106	0.013	1.78451	2.18855	1.02	1.25203
n11	n12	8.98	2.08079	0.0371	0.5285	4.1314	58.853	1.19841	17.0805	0.0393	0.4095	4.37639	45.6013	1.20488	12.5573	0.0137	0.5257	1.52561	58.5412	0.394477	15.1439	0.0262	0.488	2.91759	54.343	0.715683	13.33	0.0124	0.0436	1.38085	4.85523	0.418071	1.46787
n12	Silene_noctiflora	1.53	0.7125	0	0	0	0	0	0	0.002	0	1.30719	0	0.60874	0	0.0027	0.053	1.76471	34.6405	1.00173	19.6565	0.002	0.0284	1.30719	18.5621	0.726506	10.3756	0.0009	0.0031	0.588235	2.02614	0.500155	1.74795
n12	Silene_turkestanica	1.53	0.7125	0	0.0133	0	8.69281	0	9.58665	0	0.0088	0	5.75163	0	6.41448	0.0013	0.0161	0.849673	10.5229	0.731457	8.89291	0.0006	0.0132	0.392157	8.62745	0.291355	6.18331	0.0018	0.0065	1.17647	4.24837	0.801654	2.91826
n11	n13	4.5	2.42513	0	0	0	0	0	0	0.0021	0	0.466667	0	0.251495	0	0	0	0	0	0	0	0.0007	0	0.155556	0	0.0838316	0	0.0018	0.0065	0.4	1.44444	0.29085	1.0598
n13	Silene_zawadzkii	6.01	1.435	0	0	0	0	0	0	0.0077	0.0213	1.2812	3.54409	0.594955	1.64412	0	0	0	0	0	0	0.0024	0.0057	0.399334	0.948419	0.1896	0.451869	0.0044	0.0032	0.732113	0.532446	0.346619	0.253173
n13	n14	1.48	1.82805	0.0033	0	2.22973	0	2.7541	0	0	0	0	0	0	0	0	0	0	0	0	0	0.0007	0	0.472973	0	0.584203	0	0.0018	0.0032	1.21622	2.16216	1.65215	2.95469
n14	n15	1.78	1.47819	0	0	0	0	0	0	0.0077	0.0215	4.32584	12.0787	3.98562	11.133	0	0	0	0	0	0	0.0027	0.0049	1.51685	2.75281	1.41621	2.5617	0.0012	0.0065	0.674157	3.65169	0.676623	3.68434
n15	Silene_seoulensis	2.75	0.95	0.0033	0	1.2	0	0.414545	0	0.0021	0.0182	0.763636	6.61818	0.511429	4.48652	0	0.1026	0	37.3091	0	15.2198	0.0013	0.0594	0.472727	21.6	0.188903	8.61032	0.0042	0.0163	1.52727	5.92727	0.725107	2.80377
n15	Silene_samojedora	2.75	0.95	0	0	0	0	0	0	0.0063	0.0091	2.29091	3.30909	1.39443	2.02514	0.0027	0.0223	0.981818	8.10909	0.505049	4.1596	0.0033	0.0141	1.2	5.12727	0.557982	2.38202	0.0025	0.0064	0.909091	2.32727	0.524256	1.3547
n14	n16	1.16	1.43421	0	0	0	0	0	0	0	0.0091	0	7.84483	0	12.0891	0	0	0	0	0	0	0	0.0024	0	2.06897	0	3.31964	0.0009	0.0032	0.775862	2.75862	1.09809	3.93511
n16	Silene_douglasii	3.37	0.88	0	0	0	0	0	0	0	0	0	0	0	0	0	0	0	0	0	0	0	0	0	0	0	0	0.0061	0.0097	1.81009	2.87834	0.74685	1.18297
n16	Silene_stellata	3.37	0.88	0	0	0	0	0	0	0	0	0	0	0	0	0	0.0044	0	1.30564	0	1.35266	0	0.0024	0	0.712166	0	0.734123	0.007	0.0097	2.07715	2.87834	0.831269	1.14785
n16	Silene_davidii	3.37	0.88	0	0	0	0	0	0	0	0	0	0	0	0	0	0	0	0	0	0	0	0	0	0	0	0	0.0009	0.0032	0.267062	0.949555	0.196277	0.721224
n16	n17	2.37	1.00722	0	0	0	0	0	0	0	0	0	0	0	0	0	0	0	0	0	0	0	0	0	0	0	0	0.0009	0.0032	0.379747	1.35021	0.306725	1.12117
n17	Silene_sachalinensis	1	0.49	0	0	0	0	0	0	0	0	0	0	0	0	0	0	0	0	0	0	0	0	0	0	0	0	0.0009	0	0.9	0	0.441	0
n17	Silene_involucrata	1	0.49	0	0	0	0	0	0	0	0	0	0	0	0	0	0	0	0	0	0	0	0	0	0	0	0	0.0009	0.0032	0.9	3.2	0.759549	2.76875
n16	Silene_argentina	3.37	0.88	0	0	0	0	0	0	0	0	0	0	0	0	0	0	0	0	0	0	0	0	0	0	0	0	0.0026	0.013	0.771513	3.85757	0.357536	1.77383
n16	Silene_laciniata	3.37	0.88	0	0	0	0	0	0	0.0021	0.0091	0.623145	2.7003	0.469202	2.03297	0	0	0	0	0	0	0.0007	0.0024	0.207715	0.712166	0.148395	0.535087	0.0055	0.0155	1.63205	4.59941	0.649541	1.84165
n11	n18	6.66	2.25185	0.0446	0.3885	6.6967	58.3333	2.59776	22.6333	0.0497	0.3874	7.46246	58.1682	2.75001	21.4328	0.0266	0.354	3.99399	53.1532	1.44145	19.1877	0.0373	0.3683	5.6006	55.3003	1.95254	19.2803	0.0124	0.0264	1.86186	3.96396	0.745275	1.5869
n18	Silene_conoidea	3.85	1.1175	0.0215	0.1524	5.58442	39.5844	2.29876	16.3106	0.0043	0.0404	1.11688	10.4935	0.639269	6.01606	0.0041	0.179	1.06494	46.4935	0.379287	16.5848	0.0077	0.1282	2	33.2987	0.664595	11.0766	0.0017	0.0097	0.441558	2.51948	0.242176	1.35572
n18	n19	1.86	1.30554	0.0115	0.1138	6.1828	61.1828	4.85656	48.0449	0	0.108	0	58.0645	0	45.3269	0.0027	0.1478	1.45161	79.4624	1.07406	58.8168	0.0025	0.1304	1.34409	70.1075	0.973197	50.7417	0.0026	0.0131	1.39785	7.04301	1.11913	5.62429
n19	n20	0.98	0.797653	0.0033	0.048	3.36735	48.9796	3.33451	48.6058	0.0022	0.0735	2.2449	75	1.9995	66.9255	0	0.0261	0	26.6327	0	24.9589	0.0013	0.0416	1.32653	42.449	1.13929	36.4162	0.0009	0.0065	0.918367	6.63265	0.908256	6.63423
n20	Silene_conica	1.01	0.425	0.0098	0.0865	9.70297	85.6436	5.33117	47.0548	0	0.0672	0	66.5347	0	38.1269	0	0.0358	0	35.4455	0	19.8246	0.001	0.0538	0.990099	53.2673	0.473024	25.3549	0.0009	0.0032	0.891089	3.16832	0.718428	2.63446
n20	Silene_ammophila	1.01	0.425	0.0064	0.0346	6.33663	34.2574	4.24569	22.9136	0.0044	0.0291	4.35644	28.8119	2.79257	18.5605	0.0013	0.0301	1.28713	29.802	0.737938	16.839	0.0042	0.0297	4.15842	29.4059	2.05088	14.4536	0.0017	0.0065	1.68317	6.43564	1.11884	4.20539
n19	Silene_macrodonta	1.99	0.675	0	0.0837	0	42.0603	0	25.9884	0.0043	0.0436	2.1608	21.9095	1.15995	11.7559	0	0.0092	0	4.62312	0	4.37204	0.0024	0.0318	1.20603	15.9799	0.543864	7.19677	0.0009	0.0065	0.452261	3.26633	0.297577	2.19583
n11	Silene_samia	10.51	1.955	0.0065	0	0.618459	0	0.115042	0	0.0021	0.037	0.19981	3.52046	0.096759	1.714	0	0.0044	0	0.418649	0	0.426887	0.002	0.0121	0.190295	1.15128	0.0753353	0.45945	0.0141	0.0263	1.34158	2.50238	0.371817	0.692978
n11	Silene_khasyana	10.51	1.955	0.0065	0.0134	0.618459	1.27498	0.378497	0.774747	0.0021	0	0.19981	0	0.0371673	0	0	0.0044	0	0.418649	0	0.426887	0.002	0.0048	0.190295	0.456708	0.0912245	0.221322	0.0106	0.0228	1.00856	2.16936	0.298179	0.643221
n11	Silene_akinfievii	10.51	1.955	0	0.027	0	2.56898	0	1.88175	0.0021	0	0.19981	0	0.0371673	0	0	0.0044	0	0.418649	0	0.426887	0.0007	0.0072	0.0666032	0.685062	0.033743	0.366277	0.0061	0.0032	0.5804	0.304472	0.233598	0.122329
n11	Silene_latifolia	10.51	1.955	0	0	0	0	0	0	0	0.0092	0	0.875357	0	0.884114	0	0	0	0	0	0	0	0.0024	0	0.228354	0	0.231644	0.0061	0.0162	0.5804	1.54139	0.200923	0.530447
n11	n21	9.3	2.06101	0	0	0	0	0	0	0	0.0091	0	0.978495	0	1.00397	0	0.0044	0	0.473118	0	0.485783	0	0.0048	0	0.516129	0	0.383006	0.0035	0.0032	0.376344	0.344086	0.188078	0.173046
n21	Silene_hookeri	1.21	0.6525	0	0	0	0	0	0	0	0	0	0	0	0	0	0	0	0	0	0	0	0	0	0	0	0	0.0026	0.0032	2.14876	2.64463	1.58778	1.95803
n21	Silene_menziesii	1.21	0.6525	0	0	0	0	0	0	0	0	0	0	0	0	0	0.0044	0	3.63636	0	4.13961	0	0.0024	0	1.98347	0	2.24861	0	0	0	0	0	0
n11	Silene_acutifolia	10.51	1.955	0.0033	0	0.313987	0	0.0584057	0	0	0	0	0	0	0	0	0	0	0	0	0	0.0007	0	0.0666032	0	0.0123891	0	0.015	0.0467	1.42721	4.44339	0.370886	1.15416
n11	Silene_auriculata	10.51	1.955	0.0033	0.0133	0.313987	1.26546	0.227714	0.929746	0	0	0	0	0	0	0	0.0089	0	0.846813	0	0.616686	0.0007	0.0072	0.0666032	0.685062	0.0337189	0.366364	0.0053	0.013	0.504282	1.23692	0.184422	0.454086
n11	Silene_integripetala	10.51	1.955	0.0033	0	0.313987	0	0.0584057	0	0	0.0091	0	0.865842	0	0.882239	0.0109	0.1388	1.03711	13.2065	0.260215	3.30846	0.0059	0.0751	0.56137	7.14558	0.138857	1.76228	0.0061	0.0504	0.5804	4.79543	0.165719	1.36683
n11	Silene_lacera	10.51	1.955	0.0033	0	0.313987	0	0.0584057	0	0	0.0091	0	0.865842	0	0.882239	0	0	0	0	0	0	0.0007	0.0024	0.0666032	0.228354	0.0458334	0.166954	0.0079	0.0065	0.751665	0.618459	0.266813	0.218474
n11	Silene_dichotoma	10.51	1.955	0.0033	0	0.313987	0	0.0584057	0	0.0042	0.0183	0.399619	1.7412	0.212568	0.93409	0	0	0	0	0	0	0.002	0.0048	0.190295	0.456708	0.0911864	0.221459	0.0141	0.0266	1.34158	2.53092	0.37121	0.700714
n11	Silene_littorea	10.51	1.955	0	0	0	0	0	0	0	0	0	0	0	0	0	0.0314	0	2.98763	0	1.26293	0	0.0169	0	1.60799	0	0.678648	0.0123	0.0365	1.17031	3.47288	0.32116	0.952405
n11	Silene_nana	10.51	1.955	0.0033	0	0.313987	0	0.0584057	0	0.0021	0.0091	0.19981	0.865842	0.145545	0.636814	0	0.0044	0	0.418649	0	0.426887	0.0013	0.0048	0.123692	0.456708	0.0667736	0.243883	0.0158	0.0475	1.50333	4.51951	0.387575	1.16641
n11	n22	5.28	2.30047	0	0	0	0	0	0	0	0.0277	0	5.24621	0	3.7925	0	0	0	0	0	0	0	0.0062	0	1.17424	0	0.927594	0.005	0.0032	0.94697	0.606061	0.557	0.357184
n22	n23	3.77	1.36872	0.0033	0	0.875332	0	0.317793	0	0	0	0	0	0	0	0	0	0	0	0	0	0.0007	0.0011	0.185676	0.291777	0.172257	0.275615	0.0069	0.0197	1.83024	5.22546	0.830082	2.3631
n23	Silene_vulgaris	1.46	0.635	0	0	0	0	0	0	0	0	0	0	0	0	0	0	0	0	0	0	0	0	0	0	0	0	0.0035	0	2.39726	0	1.04264	0
n23	Silene_uniflora	1.46	0.635	0	0	0	0	0	0	0	0	0	0	0	0	0	0	0	0	0	0	0	0	0	0	0	0	0.0026	0	1.78082	0	0.774536	0
n22	n24	1.19	1.64893	0	0	0	0	0	0	0	0	0	0	0	0	0	0.0044	0	3.69748	0	6.32385	0	0	0	0	0	0	0.0021	0	1.76471	0	2.44527	0
n24	Silene_pendula	4.04	1.1175	0	0	0	0	0	0	0.0021	0.0184	0.519802	4.55446	0.331794	2.92236	0	0	0	0	0	0	0.0007	0.0062	0.173267	1.53465	0.101732	0.942769	0.0124	0.0432	3.06931	10.6931	1.03786	3.61466
n24	Silene_caesia	4.04	1.1175	0.0033	0	0.816832	0	0.225943	0	0.0021	0	0.519802	0	0.143782	0	0.0014	0.0406	0.346535	10.0495	0.143506	4.23694	0.002	0.0229	0.49505	5.66832	0.196482	2.26093	0.0052	0.0065	1.28713	1.60891	0.584372	0.726768
n8	n25	2.74	3.14266	0	0	0	0	0	0	0.0021	0	0.766423	0	0.879055	0	0	0	0	0	0	0	0.0007	0	0.255474	0	0.293018	0	0.0035	0.0064	1.27737	2.33577	1.55747	2.85078
n25	n26	9.66	2.44214	0.0066	0.0133	0.68323	1.37681	0.428822	0.867869	0	0	0	0	0	0	0.0014	0.0044	0.144928	0.455487	0.105852	0.343367	0.0013	0.0072	0.134576	0.745342	0.0529266	0.290657	0.013	0.0199	1.34576	2.06004	0.453398	0.693616
n26	Silene_repens	4.05	1.255	0.0033	0	0.814815	0	0.252492	0	0	0.0092	0	2.2716	0	2.3663	0	0.0088	0	2.17284	0	1.6841	0	0.0072	0	1.77778	0	0.637056	0.0042	0.0065	1.03704	1.60494	0.515229	0.803931
n26	Silene_gallinyi	4.05	1.255	0.0033	0.0133	0.814815	3.28395	0.626337	2.5391	0	0.0092	0	2.2716	0	2.3663	0.0027	0.0044	0.666667	1.08642	0.438263	0.713968	0.0026	0.0072	0.641975	1.77778	0.215731	0.59651	0.0081	0.0066	2	1.62963	0.863877	0.704674
n26	n27	2.31	1.42147	0	0	0	0	0	0	0	0	0	0	0	0	0	0	0	0	0	0	0.0007	0	0.30303	0	0.186471	0	0.0011	0.0033	0.47619	1.42857	0.43733	1.32446
n27	Silene_moorcroftiana	1.74	0.6675	0.0033	0.0134	1.89655	7.70115	1.51902	6.18694	0.0021	0	1.2069	0	0.46299	0	0.0027	0.0403	1.55172	23.1609	0.761525	11.3272	0.0027	0.0241	1.55172	13.8506	0.723416	6.48045	0.0009	0.0033	0.517241	1.89655	0.405271	1.51334
n27	Silene_schafta	1.74	0.6675	0.0033	0	1.89655	0	0.727556	0	0.0042	0.0092	2.41379	5.28736	1.67154	3.65936	0.0014	0.0089	0.804598	5.11494	0.545677	3.53879	0.0026	0.0072	1.49425	4.13793	0.810603	2.23312	0	0.0033	0	1.89655	0	2.00598
n27	Silene_pygmaea	1.74	0.6675	0.0033	0	1.89655	0	0.727556	0	0.0021	0	1.2069	0	0.46299	0	0.0014	0.0044	0.804598	2.52874	0.631395	2.04271	0.002	0.0024	1.14943	1.37931	0.718506	0.86864	0.0026	0.0066	1.49425	3.7931	0.883966	2.23067
n27	Silene_caryophylloides	1.74	0.6675	0	0.0133	0	7.64368	0	8.21951	0	0	0	0	0	0	0	0.0044	0	2.52874	0	2.71448	0	0.0048	0	2.75862	0	2.22189	0.0026	0	1.49425	0	0.573226	0
n25	n28	1.5	2.8672	0	0	0	0	0	0	0	0	0	0	0	0	0	0.0044	0	2.93333	0	6.34503	0	0.0024	0	1.6	0	3.30394	0.0033	0.0066	2.2	4.4	4.31489	8.62535
n28	n29	2.46	2.59428	0	0	0	0	0	0	0	0	0	0	0	0	0.0007	0.0045	0.284553	1.82927	0.454215	2.8657	0	0	0	0	0	0	0.0086	0.0171	3.49593	6.95122	3.80101	7.55838
n29	Silene_ciliata	9.75	1.7025	0.0033	0	0.338462	0	0.0591006	0	0.0021	0	0.215385	0	0.0376095	0	0.0007	0	0.0717949	0	0.0125365	0	0.002	0	0.205128	0	0.0358185	0	0.0134	0.0129	1.37436	1.32308	0.399779	0.385637
n29	n30	2.56	2.21536	0.0033	0.0134	1.28906	5.23438	1.43517	5.85783	0.0063	0.0223	2.46094	8.71094	2.3965	8.49184	0.0067	0.027	2.61719	10.5469	2.40923	9.70498	0.0059	0.0237	2.30469	9.25781	2.06975	8.31538	0.0116	0.0141	4.53125	5.50781	4.07651	4.95597
n30	Silene_nicaeensis	7.19	1.4175	0.0033	0.0269	0.458971	3.74131	0.278264	2.2947	0	0.0924	0	12.8512	0	4.91123	0	0.0996	0	13.8526	0	4.1422	0.0007	0.082	0.0973574	11.4047	0.0259869	3.034	0.0092	0.0233	1.27955	3.24061	0.401047	1.01765
n30	n31	1.22	1.89655	0	0	0	0	0	0	0	0.0144	0	11.8033	0	21.0082	0	0.0084	0	6.88525	0	11.9723	0	0.0082	0	6.72131	0	11.1742	0.0017	0.0035	1.39344	2.86885	2.32342	4.77957
n31	Silene_succulenta	5.97	1.26	0	0.0134	0	2.24456	0	2.29294	0.0021	0.0482	0.351759	8.0737	0.166278	3.83542	0.0014	0.0517	0.234506	8.65997	0.083181	3.13085	0.0014	0.0431	0.234506	7.21943	0.0734401	2.29154	0.0065	0.0067	1.08878	1.12228	0.42774	0.439597
n31	n32	1.37	1.63696	0.0033	0	2.40876	0	2.87813	0	0	0.0213	0	15.5474	0	21.6565	0.0027	0.0073	1.9708	5.32847	2.60717	7.04608	0.0019	0.0095	1.38686	6.93431	1.76635	8.81979	0.0033	0.0077	2.40876	5.62044	3.05871	7.15382
n32	Silene_imbricata	4.6	1.045	0	0	0	0	0	0	0	0.0091	0	1.97826	0	2.02163	0	0.0044	0	0.956522	0	0.989482	0	0.0048	0	1.04348	0	0.77609	0.0086	0.0124	1.86957	2.69565	0.670339	0.969092
n32	n33	1.26	1.36135	0	0	0	0	0	0	0	0	0	0	0	0	0	0	0	0	0	0	0	0	0	0	0	0	0.0052	0.0031	4.12698	2.46032	4.7416	2.82639
n33	Silene_gallica	3.34	0.8725	0	0	0	0	0	0	0	0.0091	0	2.72455	0	2.82076	0.0014	0.0224	0.419162	6.70659	0.19913	3.25609	0.0007	0.0145	0.209581	4.34132	0.09249	1.99554	0.0117	0.0292	3.50299	8.74251	1.19381	2.97603
n33	Silene_bellidifolia	3.34	0.8725	0	0.0132	0	3.9521	0	4.10301	0.007	0.0153	2.09581	4.58084	1.0876	2.37686	0	0.0179	0	5.35928	0	3.02827	0.0021	0.0166	0.628743	4.97006	0.255637	2.03993	0.0219	0.0084	6.55689	2.51497	2.13975	0.819414
n28	n34	1.94	2.73494	0.0033	0	1.70103	0	2.39805	0	0.0166	0.0017	8.5567	0.876289	12.4391	1.27175	0.0041	0.0089	2.1134	4.58763	3.11826	6.77432	0.0074	0.0074	3.81443	3.81443	5.47125	5.47109	0.0012	0.0033	0.618557	1.70103	0.983732	2.68953
n34	n35	4.82	2.55531	0	0	0	0	0	0	0	0.0125	0	2.59336	0	2.79311	0	0.0137	0	2.84232	0	2.37789	0	0.0104	0	2.15768	0	1.61617	0.007	0.0099	1.45228	2.05394	0.889458	1.25928
n35	Silene_muscipula	5.45	1.6975	0.0033	0.0408	0.605505	7.48624	0.355833	4.43034	0.0021	0.015	0.385321	2.75229	0.279454	1.99843	0.0027	0.0556	0.495413	10.2018	0.20538	4.22031	0.0026	0.04	0.477064	7.33945	0.185134	2.83444	0.0062	0.0302	1.13761	5.54128	0.455083	2.22139
n35	Silene_antirrhina	5.45	1.6975	0.0033	0.0269	0.605505	4.93578	0.395712	3.24774	0.0063	0.0964	1.15596	17.6881	0.485515	7.45251	0.0054	0.1314	0.990826	24.1101	0.358807	8.71975	0.0053	0.1017	0.972477	18.6606	0.335247	6.43783	0.0044	0.0201	0.807339	3.68807	0.349939	1.60829
n34	n36	3.04	2.47563	0	0	0	0	0	0	0	0	0	0	0	0	0	0.0045	0	1.48026	0	1.79571	0	0.004	0	1.31579	0	1.55599	0.0036	0.0076	1.18421	2.5	1.08163	2.28215
n36	n37	2.54	2.02325	0	0	0	0	0	0	0	0	0	0	0	0	0	0.0044	0	1.73228	0	2.24074	0	0.0024	0	0.944882	0	1.21064	0.0062	0.0033	2.44094	1.29921	2.12888	1.13076
n37	Silene_vittata	4.69	1.27	0	0	0	0	0	0	0.0042	0.0181	0.895522	3.85928	0.508187	2.20435	0	0.0088	0	1.87633	0	1.45278	0.0013	0.0095	0.277186	2.02559	0.13834	1.00293	0.0159	0.0257	3.39019	5.47974	1.14087	1.84699
n37	n38	1.76	1.63046	0	0	0	0	0	0	0	0	0	0	0	0	0	0.0045	0	2.55682	0	3.55242	0	0.0025	0	1.42045	0	1.9683	0.0008	0.0075	0.454545	4.26136	0.504006	4.71929
n38	Silene_tunicoides	2.93	1.0225	0	0.0133	0	4.53925	0	4.80109	0	0	0	0	0	0	0	0	0	0	0	0	0	0.0024	0	0.819113	0	0.865399	0.0026	0.0033	0.887372	1.12628	0.546372	0.682363
n38	Silene_armena	2.93	1.0225	0.0033	0	1.12628	0	0.393045	0	0	0.009	0	3.07167	0	3.24282	0.0014	0	0.477816	0	0.166746	0	0.0013	0.0024	0.443686	0.819113	0.302306	0.54724	0.0061	0.0099	2.08191	3.37884	0.984369	1.59495
n36	n39	3.38	1.88876	0	0	0	0	0	0	0	0	0	0	0	0	0	0.0249	0	7.36686	0	5.34537	0	0.0134	0	3.9645	0	2.84564	0.0017	0.0023	0.502959	0.680473	0.4402	0.59265
n39	Silene_otites	3.85	1.0425	0	0	0	0	0	0	0.0062	0.075	1.61039	19.4805	0.658976	7.9535	0	0.0603	0	15.6623	0	6.18886	0.002	0.0549	0.519481	14.2597	0.175142	4.83296	0.0114	0.0066	2.96104	1.71429	1.11092	0.640882
n39	Silene_acaulis	3.85	1.0425	0	0	0	0	0	0	0	0	0	0	0	0	0.0054	0.0505	1.4026	13.1169	0.53535	4.99566	0.0026	0.0255	0.675325	6.62338	0.259887	2.53226	0	0.0065	0	1.68831	0	1.27884
n39	Silene_nutans	3.85	1.0425	0	0	0	0	0	0	0.0042	0.0181	1.09091	4.7013	0.617803	2.67891	0.0179	0.3079	4.64935	79.974	1.38924	23.8918	0.01	0.1583	2.5974	41.1169	0.767866	12.1606	0.0035	0.0131	0.909091	3.4026	0.404706	1.5197
n39	Silene_schwarzenbergeri	3.85	1.0425	0	0	0	0	0	0	0.0062	0.0657	1.61039	17.0649	0.676952	7.15442	0.0054	0.0795	1.4026	20.6494	0.495445	7.27754	0.0046	0.0583	1.19481	15.1429	0.39198	4.96596	0.0035	0.0032	0.909091	0.831169	0.474248	0.439709
n39	Silene_multicaulis	3.85	1.0425	0	0	0	0	0	0	0.0021	0	0.545455	0	0.147698	0	0	0.0388	0	10.0779	0	4.54203	0.0007	0.0199	0.181818	5.16883	0.0765491	2.25721	0.0035	0.0033	0.909091	0.857143	0.474569	0.445523
n39	Silene_paradoxa	3.85	1.0425	0	0	0	0	0	0	0.0042	0.0274	1.09091	7.11688	0.568271	3.73559	0.0041	0.0789	1.06494	20.4935	0.378555	7.30651	0.0033	0.0493	0.857143	12.8052	0.290506	4.34557	0.0026	0.0033	0.675325	0.857143	0.38501	0.485045
n39	Silene_fruticosa	3.85	1.0425	0	0.0133	0	3.45455	0	3.56971	0.0041	0.0856	1.06494	22.2338	0.438164	9.09425	0.0014	0.0596	0.363636	15.4805	0.138986	6.02025	0.002	0.0568	0.519481	14.7532	0.174245	4.97406	0.0035	0.0033	0.909091	0.857143	0.473659	0.44537
n39	Silene_paucifolia	3.85	1.0425	0	0	0	0	0	0	0.0021	0.0554	0.545455	14.3896	0.254538	6.73932	0.0123	0.0997	3.19481	25.8961	1.05164	8.53031	0.0066	0.0694	1.71429	18.026	0.544549	5.72439	0.0026	0.0033	0.675325	0.857143	0.385519	0.483298
n39	Silene_gracilicaulis	3.85	1.0425	0	0	0	0	0	0	0.0062	0.0274	1.61039	7.11688	0.794766	3.4981	0.0082	0.101	2.12987	26.2338	0.712596	8.79166	0.0059	0.0581	1.53247	15.0909	0.49838	4.89821	0.0052	0	1.35065	0	0.365728	0
n39	n40	2.86	1.15085	0.0033	0	1.15385	0	0.464303	0	0.0063	0.0953	2.2028	33.3217	1.08082	16.3745	0.0014	0.0338	0.48951	11.8182	0.262162	6.42091	0.0033	0.0456	1.15385	15.9441	0.523498	7.2417	0.0035	0	1.22378	0	0.492443	0
n40	Silene_yemensis	0.99	0.4875	0	0	0	0	0	0	0	0	0	0	0	0	0	0	0	0	0	0	0	0	0	0	0	0	0.0017	0	1.71717	0	0.845577	0
n40	Silene_flavescens	0.99	0.4875	0	0	0	0	0	0	0	0	0	0	0	0	0	0	0	0	0	0	0	0	0	0	0	0	0.0017	0	1.71717	0	0.845577	0
