# Supplementary material for: Phylogenetic analysis of mitochondrial substitution rate variation in the angiosperm tribe Sileneae
Source: BMC Evol Biol. 2009 Oct 31;9:260. doi: 10.1186/1471-2148-9-260 (PMC2777880; doi:10.1186/1471-2148-9-260)
Supplement: Additional file 4 — Detailed data on dN, dS, RN, RS and associated error for each gene and concatenated dataset (atp9 subset). Same setup as Additional file 2. Only the 61 species for which atp9 was sequenced are included, so that data for atp9 and the concatenation of all four mitochondrial genes could be presented. [See Additional file 2 for definitions of node names]. [file 1471-2148-9-260-S4.xls]

## Sheet: Sheet1
				atp9						Concatenated mt loci (with atp9)
Basal Node	Derived Node/Tip	Time (Myr)	Time SE	dN	dS	RN	RS	RN SE	RS SE	dN	dS	RN	RS	RN SE	RS SE
n1	Beta_vulgaris	56.67	7.405	0	0.1211	0	2.13693	0	1.0805	0.0025	0.0233	0.0441151	0.411152	0.013686	0.127844
n1	n2	30.7	7.86069	0.0083	0.0578	0.270358	1.88274	0.180563	1.25443	0.0031	0.0367	0.100977	1.19544	0.0343265	0.407787
n2	Agrostemma_githago	25.97	2.6375	0	0	0	0	0	0	0	0.0049	0	0.188679	0	0.134478
n2	n3	5.66	3.82121	0	0	0	0	0	0	0.0006	0.0036	0.106007	0.636042	0.0998944	0.596885
n3	Petrocoptis_pyrenaica	20.31	2.765	0	0.0228	0	1.1226	0	1.13494	0	0.0021	0	0.103397	0	0.105956
n3	n4	1.04	3.82293	0	0	0	0	0	0	0	0	0	0	0	0
n4	Heliosperma_pusillum	19.27	2.64	0.0084	0.1235	0.435911	6.40893	0.190738	2.81989	0.0012	0.0128	0.062273	0.664245	0.0240903	0.253081
n4	Eudianthe_laeta	19.27	2.64	0	0	0	0	0	0	0.0006	0.0043	0.0311365	0.223145	0.0188359	0.131109
n4	n5	11.87	3.60679	0.0084	0.1257	0.707666	10.5897	0.368109	5.52627	0.0006	0.0107	0.0505476	0.901432	0.0261133	0.459716
n5	Viscaria_alpina	7.4	2.4575	0	0.0492	0	6.64865	0	5.47917	0.0006	0.0043	0.0810811	0.581081	0.0551755	0.38632
n5	Atocion_lerchenfeldianum	7.4	2.4575	0	0.0998	0	13.4865	0	8.34676	0.0006	0.0107	0.0810811	1.44595	0.0433479	0.763734
n4	n7	1.58	3.63932	0	0.023	0	14.557	0	36.823	0	0.0042	0	2.65823	0	6.41342
n7	Silene_delicatula	17.69	2.505	0	0.047	0	2.65687	0	1.96046	0	0.0065	0	0.367439	0	0.21752
n7	n8	1.24	3.42963	0.0083	0.0979	6.69355	78.9516	18.7665	221.332	0	0.0085	0	6.85484	0	19.271
n8	Silene_cordifolia	16.45	2.3425	0.0083	0.1227	0.504559	7.45897	0.223609	3.29885	0.0006	0.0127	0.0364742	0.772036	0.0151594	0.314691
n8	n9	3.76	3.33408	0	0	0	0	0	0	0	0	0	0	0	0
n9	n10	7.49	3.00699	0	0	0	0	0	0	0	0	0	0	0	0
n10	Silene_sordida	5.2	1.8475	0.0083	0.1191	1.59615	22.9038	0.880167	12.5971	0.0012	0.0171	0.230769	3.28846	0.111212	1.56948
n10	Silene_odontopetala	5.2	1.8475	0.0001	0.5397	0.0192308	103.788	0.00732109	45.2915	0.0018	0.0369	0.346154	7.09615	0.146577	2.98504
n9	Lychnis_coronaria	12.69	2.3725	0	0.379	0	29.866	0	10.311	0.0037	0.064	0.291568	5.04334	0.073749	1.2778
n8	n11	5.94	3.05112	0	0	0	0	0	0	0	0.0022	0	0.37037	0	0.426177
n11	n12	8.98	2.08079	0.0001	0.7251	0.0111359	80.7461	0.00317684	26.3341	0.0251	0.499	2.7951	55.5679	0.681981	13.5608
n12	Silene_noctiflora	1.53	0.7125	0	0	0	0	0	0	0.0018	0.0251	1.17647	16.4052	0.662476	9.18282
n12	Silene_turkestanica	1.53	0.7125	0	0	0	0	0	0	0.0006	0.0116	0.392157	7.5817	0.282058	5.47935
n11	n13	4.5	2.42513	0	0.0338	0	7.51111	0	8.82894	0.0031	0.0043	0.688889	0.955556	0.387868	0.538101
n13	Silene_zawadzkii	6.01	1.435	0	0.1943	0	32.3295	0	14.7283	0	0.0192	0	3.19468	0	1.00444
n13	n14	1.48	1.82805	0	0.2564	0	173.243	0	222.582	0.0006	0.0175	0.405405	11.8243	0.519902	15.1447
n14	Silene_seoulensis	4.53	1.1325	0	0.256	0	56.5121	0	24.1181	0.0012	0.0779	0.264901	17.1965	0.0783292	5.04889
n14	n16	1.16	1.43421	0	0.038	0	32.7586	0	51.4542	0.0018	0.0084	1.55172	7.24138	1.92972	9.00242
n16	Silene_douglasii	3.37	0.88	0	0	0	0	0	0	0	0	0	0	0	0
n16	Silene_stellata	3.37	0.88	0	0	0	0	0	0	0	0.0021	0	0.623145	0	0.649261
n16	Silene_davidii	3.37	0.88	0	0.261	0	77.4481	0	32.5798	0	0.0214	0	6.35015	0	2.61415
n16	n17	2.37	1.00722	0	0	0	0	0	0	0	0	0	0	0	0
n17	Silene_sachalinensis	1	0.49	0	0	0	0	0	0	0	0	0	0	0	0
n17	Silene_involucrata	1	0.49	0	0	0	0	0	0	0	0	0	0	0	0
n16	Silene_argentina	3.37	0.88	0	0	0	0	0	0	0	0	0	0	0	0
n16	Silene_laciniata	3.37	0.88	0	0	0	0	0	0	0.0006	0.0021	0.178042	0.623145	0.137208	0.474384
n11	n19	8.52	2.06825	0.0001	0.8907	0.0117371	104.542	0.00361435	33.743	0.0383	0.5071	4.49531	59.5188	1.13984	15.0906
n19	n20	0.98	0.797653	0	0.0481	0	49.0816	0	53.1423	0.0018	0.0382	1.83673	38.9796	1.58913	33.7855
n20	Silene_conica	1.01	0.425	0	0.0237	0	23.4653	0	25.5068	0.0018	0.0494	1.78218	48.9109	0.838019	22.9911
n20	Silene_ammophila	1.01	0.425	0	0	0	0	0	0	0.0031	0.0267	3.06931	26.4356	1.51793	13.0708
n19	Silene_macrodonta	1.99	0.675	0	0	0	0	0	0	0.0007	0.0315	0.351759	15.8291	0.17644	7.77753
n11	Silene_samia	10.51	1.955	0.0084	0.3596	0.799239	34.215	0.276691	11.8304	0.0031	0.0369	0.294957	3.51094	0.0832357	0.996245
n11	Silene_khasyana	10.51	1.955	0.0084	0.119	0.799239	11.3225	0.366722	5.20067	0.0018	0.0171	0.171265	1.62702	0.061831	0.578052
n11	Silene_akinfievii	10.51	1.955	0.0084	0.1207	0.799239	11.4843	0.36612	5.27945	0.0006	0.0193	0.0570885	1.83635	0.0213784	0.676108
n11	Silene_latifolia	10.51	1.955	0.0084	0.1189	0.799239	11.313	0.366066	5.19064	0	0.0107	0	1.01808	0	0.494003
n11	n21	9.3	2.06101	0.0083	0.3383	0.892473	36.3763	0.333038	13.6228	0	0.0281	0	3.02151	0	1.07537
n21	Silene_hookeri	1.21	0.6525	0	0	0	0	0	0	0	0	0	0	0	0
n21	Silene_menziesii	1.21	0.6525	0	0	0	0	0	0	0	0.0021	0	1.73554	0	1.98504
n11	Silene_acutifolia	10.51	1.955	0.0084	0.1774	0.799239	16.8792	0.329288	6.96018	0.0006	0.0129	0.0570885	1.2274	0.024544	0.517909
n11	Silene_auriculata	10.51	1.955	0	0.2775	0	26.4034	0	9.92696	0.0012	0.0303	0.114177	2.88297	0.0362206	0.901343
n11	Silene_integripetala	10.51	1.955	0.0083	0.0969	0.789724	9.21979	0.39033	4.53679	0.0055	0.0777	0.523311	7.39296	0.126272	1.77967
n11	Silene_lacera	10.51	1.955	0.0083	0.1204	0.789724	11.4558	0.363137	5.26364	0.0006	0.015	0.0570885	1.42721	0.0233055	0.571407
n11	Silene_dichotoma	10.51	1.955	0	0.1761	0	16.7555	0	7.23409	0.0025	0.0172	0.237869	1.63654	0.0808486	0.562654
n11	Silene_littorea	10.51	1.955	0	0.4643	0	44.177	0	14.4009	0.0006	0.0459	0.0570885	4.36727	0.0164048	1.24251
n11	Silene_nana	10.51	1.955	0.0083	0.0971	0.789724	9.23882	0.387984	4.5471	0.0012	0.0107	0.114177	1.01808	0.0490632	0.4305
n11	n22	5.28	2.30047	0	0.3411	0	64.6023	0	34.1667	0.0012	0.0303	0.227273	5.73864	0.114962	2.88635
n22	n23	3.77	1.36872	0	0	0	0	0	0	0	0	0	0	0	0
n23	Silene_vulgaris	1.46	0.635	0	0	0	0	0	0	0	0	0	0	0	0
n23	Silene_uniflora	1.46	0.635	0.0082	0.0235	5.61644	16.0959	4.67293	13.393	0.0006	0.0021	0.410959	1.43836	0.346846	1.20597
n22	Silene_caesia	5.23	1.2125	0	0	0	0	0	0	0.0012	0.0193	0.229446	3.69025	0.0887664	1.40866
n8	n25	2.74	3.14266	0	0.3309	0	120.766	0	144.284	0.0014	0.0254	0.510949	9.27007	0.606715	10.9824
n25	n26	9.66	2.44214	0	0.2666	0	27.5983	0	12.5345	0.0013	0.0236	0.134576	2.44306	0.0521986	0.93778
n26	Silene_repens	4.05	1.255	0.0172	0.1589	4.24691	39.2346	2.30466	21.3237	0.0015	0.0206	0.37037	5.08642	0.162388	2.19644
n26	Silene_gallinyi	4.05	1.255	0.0001	0.6082	0.0246914	150.173	0.00851945	59.7445	0.0021	0.0446	0.518519	11.0123	0.196304	4.14586
n26	n27	2.31	1.42147	0	0.0539	0	23.3333	0	25.3151	0	0.0067	0	2.90043	0	2.64241
n27	Silene_schafta	1.74	0.6675	0.0001	0.5088	0.0574713	292.414	0.0233877	136.654	0.0027	0.0397	1.55172	22.8161	0.690175	10.1001
n27	Silene_pygmaea	1.74	0.6675	0	0.3641	0	209.253	0	103.658	0.0015	0.0267	0.862069	15.3448	0.415704	7.32407
n27	Silene_caryophylloides	1.74	0.6675	0.0167	0.1389	9.5977	79.8276	5.70615	47.5134	0.0015	0.0172	0.862069	9.88506	0.450578	5.12938
n25	n28	1.5	2.8672	0	0.0498	0	33.2	0	70.7874	0.0006	0.012	0.4	8	0.785392	15.6997
n28	n30	5.02	2.41684	0	0.2308	0	45.9761	0	29.3745	0.0056	0.0366	1.11554	7.29084	0.592518	3.87803
n30	Silene_nicaeensis	7.19	1.4175	0	0.288	0	40.0556	0	16.6838	0.0007	0.0943	0.0973574	13.1154	0.0250255	3.3571
n30	n31	1.22	1.89655	0	0.4788	0	392.459	0	620.379	0	0.0334	0	27.377	0	43.2231
n31	Silene_succulenta	5.97	1.26	0.0164	0.0155	2.74707	2.59631	2.26923	2.14179	0.0025	0.0398	0.41876	6.66667	0.132543	2.08847
n31	Silene_imbricata	5.97	1.26	0	0.1406	0	23.5511	0	12.2455	0.0017	0.025	0.284757	4.1876	0.107145	1.54496
n28	n34	1.94	2.73494	0	0.2257	0	116.34	0	171.277	0.0056	0.0126	2.8866	6.49485	4.15327	9.34624
n34	n35	4.82	2.55531	0	0	0	0	0	0	0	0.0139	0	2.88382	0	1.9931
n35	Silene_muscipula	5.45	1.6975	0	0.2433	0	44.6422	0	22.2093	0.0025	0.0529	0.458716	9.70642	0.168935	3.59137
n35	Silene_antirrhina	5.45	1.6975	0.0087	0.4293	1.59633	78.7706	0.727222	35.7589	0.0055	0.1204	1.00917	22.0917	0.342144	7.48178
n34	n36	3.04	2.47563	0	0	0	0	0	0	0	0.0053	0	1.74342	0	2.01669
n36	n37	2.54	2.02325	0.0176	0.428	6.92913	168.504	5.93818	144.416	0.0012	0.0262	0.472441	10.315	0.399062	8.69247
n37	Silene_vittata	4.69	1.27	0.0088	0.1242	1.87633	26.4819	1.13812	16.0004	0.0018	0.0185	0.383795	3.94456	0.157545	1.5964
n37	Silene_tunicoides	4.69	1.27	0.0177	0.1363	3.77399	29.0618	2.0495	15.797	0.0012	0.0159	0.255864	3.39019	0.11205	1.46078
n36	n39	3.38	1.88876	0	0.3124	0	92.426	0	60.5074	0	0.0355	0	10.503	0	6.47425
n39	Silene_acaulis	3.85	1.0425	0	0.1832	0	47.5844	0	22.6674	0.0025	0.0411	0.649351	10.6753	0.222227	3.68172
n39	Silene_multicaulis	3.85	1.0425	0	0.1002	0	26.026	0	15.0141	0.0006	0.0251	0.155844	6.51948	0.0625284	2.58697
n39	Silene_paucifolia	3.85	1.0425	0	0.2784	0	72.3117	0	30.7941	0.0062	0.0817	1.61039	21.2208	0.497277	6.56264
n39	Silene_paradoxa	3.85	1.0425	0	0.0457	0	11.8701	0	9.41296	0.0031	0.0489	0.805195	12.7013	0.267704	4.24093
n39	Silene_fruticosa	3.85	1.0425	0	0.0495	0	12.8571	0	9.86269	0.0018	0.0558	0.467532	14.4935	0.156322	4.80875
n39	n40	2.86	1.15085	0	0.0715	0	25	0	18.0364	0.0031	0.0386	1.08392	13.4965	0.492799	6.14975
n40	Silene_yemensis	0.99	0.4875	0	0	0	0	0	0	0	0	0	0	0	0
n40	Silene_flavescens	0.99	0.4875	0	0	0	0	0	0	0	0	0	0	0	0
