# Supplementary material for: Phylogenetic analysis of mitochondrial substitution rate variation in the angiosperm tribe Sileneae
Source: BMC Evol Biol. 2009 Oct 31;9:260. doi: 10.1186/1471-2148-9-260 (PMC2777880; doi:10.1186/1471-2148-9-260)
Supplement: Additional file 8 — Sequences and references for PCR primers. Nucleotide sequences (5' to 3') of primers used for PCR amplification and DNA sequencing. [file 1471-2148-9-260-S8.xls]

## Sheet: Sheet1
Primer Name	Locus	Primer Sequence (5' to 3')	Source
atpAF	atp1	TCGGTCGAGTGGTCTCAGTT	C. dePamphilis
atpAR	atp1	CCGCAGACTTGTTTCATAGCTT	C. dePamphilis
cox3F	cox3	CTCCCCACCAATAGATAGAG	Duminil, Pemonge and Petit 2002
cox3R	cox3	CCGTAGGAGGTGTGATGT	Duminil, Pemonge and Petit 2002
nad9F	nad9	TATAGTTGGGAGACTTTACC	Duminil, Pemonge and Petit 2002
nad9R	nad9	GGTCATCTCAATGGGCTCAG	Duminil, Pemonge and Petit 2002
ATP9LO	atp9	AGATCAAAAAGGCCATCAT	M.S. Olson
ATP9UP	atp9	ATGTTAGAAGGTGCAAAATYAAT	M.S. Olson
matK-F2	matK	CCTTGTTTTGACTGTATCGCMC	Mower et al. 2007
matK-F2b	matK	AACTAGAGGGTTCTTGGCAAC	Mower et al. 2007
matK-R1	matK	GCACACGGCTTTCCCTATG	Mower et al. 2007
matK-R2	matK	CCAGACCGACTTACTAATAGGATG	Mower et al. 2007
matK-119	matK	CTATTTTGTTGGAAACTTCRGG
matK-325.rc	matK	ATARAAGATAAAATGGAATTTCCAC
matK-1478.rc	matK	ATATCCAAATACCAAATAGACC
matK-1298	matK	CTTGYGCTAGAACTTTGGCTCG
matK-526	matK	CGATTMTTTCTTTATGAGTATC
matK-656.rc	matK	GATTCGTATTCACATACATG
matK-1066	matK	ACGATTAAGAGGTTCGATCC
matK-386	matK	CAATATTTCCTTTTTTAGAGG
matK-547.rc	matK	GATACTCATAAAKAAADAATCG
matK-1086	matK	GAAAATCCCAATTAGTAC
matK-1463.rc	matK	ATAGACCCTCTATAGAATCC
Primer References
1. Duminil J, Pemonge M-H, Petit RJ. 2002. Mol Ecol Notes 2:428-430.
2. Mower JP, Touzet P, Gummow JS, Delph LS, Palmer JD. 2007. BMC Evol Biol 2007, 7:135.
