# Supplementary material for: Phylogenetic analysis of mitochondrial substitution rate variation in the angiosperm tribe Sileneae
Source: BMC Evol Biol. 2009 Oct 31;9:260. doi: 10.1186/1471-2148-9-260 (PMC2777880; doi:10.1186/1471-2148-9-260)
Supplement: Additional file 9 — GenBank accession numbers for all sequences. Accession numbers in bold are not from the voucher listed in Table 1. [file 1471-2148-9-260-S9.xls]

## Sheet: Sheet1
Species	matK	nad9	cox3	atp1	atp9
Agrostemma githago	FJ589503	FJ589432	FJ589364	FJ589241	FJ589310
Arabidopsis thaliana	--	Y08501	Y08501	Y08501	Y08501
Atocion lerchenfeldianum	FJ589504	FJ589433	FJ589365	FJ589242	FJ589311
Beta vulgaris	AY514832	BA000024	BA000024	BA000024	BA000024
Eudianthe laeta	FJ589505	FJ589434	FJ589366	FJ589243	FJ589312
Heliosperma pusillum	FJ589506	FJ589435	FJ589367	FJ589244	FJ589313
Illecebrum verticillatum	AY514849	--	--	--	--
Lychnis coronaria	FJ589507	EF674186	EF674094	EF673835	EF673999
Nepenthes glabrata	AF315928	--	--	--	--
Petrocoptis pyrenaica	FJ589508	FJ589436	FJ589368	FJ589245	FJ589314
Scleranthus perennis	AY514847	--	--	--	--
Silene acaulis	EF547235	FJ589437	EF674091	FJ589246	EF673995
Silene acutifolia	FJ589509	FJ589438	FJ589369	FJ589247	FJ589315
Silene akinfievii	FJ589510	FJ589439	FJ589370	FJ589248	FJ589316
Silene ammophila	FJ589511	FJ589440	FJ589371	FJ589249	FJ589317
Silene antirrhina	FJ589512	FJ589441	FJ589372	FJ589250	FJ589318
Silene argentina	FJ589513	FJ589442	FJ589373	FJ589251	FJ589319
Silene armena	FJ589514	FJ589443	FJ589374	FJ589252	--
Silene auriculata	FJ589515	FJ589444	FJ589375	FJ589253	FJ589320
Silene bellidifolia	FJ589516	FJ589445	FJ589376	FJ589254	--
Silene caesia	FJ589517	FJ589446	FJ589377	FJ589255	FJ589321
Silene caryophylloides	FJ589518	FJ589447	FJ589378	FJ589256	FJ589322
Silene ciliata	FJ589519	FJ589448	FJ589379	FJ589257	--
Silene conica	FJ589520	FJ589449	FJ589380	FJ589258	FJ589323
Silene conoidea	FJ589521	FJ589450	FJ589381	FJ589259	--
Silene cordifolia	FJ589522	FJ589451	FJ589382	FJ589260	FJ589324
Silene davidii	FJ589523	FJ589452	FJ589383	FJ589261	FJ589325
Silene delicatula	FJ589524	FJ589453	FJ589384	FJ589262	FJ589326
Silene dichotoma	FJ589525	FJ589454	FJ589385	FJ589263	FJ589327
Silene douglasii	EF547238	FJ589455	FJ589386	FJ589264	FJ589328
Silene flavescens	FJ589526	FJ589456	FJ589387	FJ589265	FJ589329
Silene fruticosa	FJ589527	FJ589457	FJ589388	FJ589266	FJ589330
Silene gallica	FJ589528	FJ589458	FJ589389	FJ589267	--
Silene gallinyi	FJ589529	FJ589459	FJ589390	FJ589268	FJ589331
Silene gracilicaulis	FJ589530	FJ589460	FJ589391	FJ589269	--
Silene hookeri	FJ589531	FJ589461	FJ589392	FJ589270	FJ589332
Silene imbricata	FJ589532	FJ589462	FJ589393	FJ589271	FJ589333
Silene integripetala	FJ589533	FJ589463	FJ589394	FJ589272	FJ589334
Silene involucrata	FJ589534	FJ589464	FJ589395	FJ589273	FJ589335
Silene khasyana	FJ589535	FJ589465	FJ589396	FJ589274	FJ589336
Silene lacera	FJ589536	FJ589466	FJ589397	FJ589275	FJ589337
Silene laciniata	FJ589537	FJ589467	FJ589398	FJ589276	FJ589338
Silene latifolia	EF547239	EF674155	EF674063	EF673804	EF673967
Silene littorea	FJ589538	FJ589468	FJ589399	FJ589277	FJ589339
Silene macrodonta	FJ589539	FJ589469	FJ589400	FJ589278	FJ589340
Silene menziesii	FJ589540	FJ589470	FJ589401	FJ589279	FJ589341
Silene moorcroftiana	FJ589541	FJ589471	FJ589402	FJ589280	--
Silene multicaulis	FJ589542	FJ589472	FJ589403	FJ589281	FJ589342
Silene muscipula	FJ589543	FJ589473	FJ589404	FJ589282	FJ589343
Silene nana	FJ589544	FJ589474	FJ589405	FJ589283	FJ589344
Silene nicaeensis	FJ589545	FJ589475	FJ589406	FJ589284	FJ589345
Silene noctiflora	EF547240	EF674184	EF674092	EF673833	EF673996
Silene nutans	EF547241	FJ589476	FJ589407	FJ589285	--
Silene odontopetala	FJ589546	FJ589477	FJ589408	FJ589286	FJ589346
Silene otites	FJ589547	FJ589478	FJ589409	FJ589287	--
Silene paradoxa	FJ589548	FJ589479	FJ589410	FJ589288	FJ589347
Silene paucifolia	FJ589549	FJ589480	FJ589411	FJ589289	FJ589348
Silene pendula	FJ589550	FJ589481	FJ589412	FJ589290	--
Silene pygmaea	FJ589551	FJ589482	FJ589413	FJ589291	FJ589349
Silene repens	FJ589552	FJ589483	FJ589414	FJ589292	FJ589350
Silene sachalinensis	FJ589553	FJ589484	FJ589415	FJ589293	FJ589351
Silene samia	FJ589554	FJ589485	FJ589416	FJ589294	FJ589352
Silene samojedora	FJ589555	FJ589486	FJ589417	FJ589295	--
Silene schafta	FJ589556	FJ589487	FJ589418	FJ589296	FJ589353
Silene schwarzenbergeri	FJ589557	FJ589488	FJ589419	FJ589297	--
Silene seoulensis	FJ589558	FJ589489	FJ589420	FJ589298	FJ589354
Silene sordida	FJ589559	FJ589490	FJ589421	FJ589299	FJ589355
Silene sorensenis	FJ589560	FJ589491	FJ589422	FJ589300	--
Silene stellata	FJ589561	EF674185	EF674093	EF673834	EF673998
Silene succulenta	FJ589562	FJ589492	FJ589423	FJ589301	FJ589356
Silene tunicoides	FJ589563	FJ589493	FJ589424	FJ589302	FJ589357
Silene turkestanica	FJ589564	FJ589494	FJ589425	FJ589303	FJ589358
Silene uniflora	FJ589565	FJ589495	FJ589426	FJ589304	FJ589359
Silene vittata	FJ589566	FJ589496	FJ589427	FJ589305	FJ589360
Silene vulgaris	EF547245	EF139610	EF139560	EF139460	EF673927
Silene yemensis	FJ589567	FJ589497	FJ589428	FJ589306	FJ589361
Silene zawadzkii	FJ589568	FJ589498	FJ589429	FJ589307	FJ589362
Viscaria alpina	FJ589569	FJ589499	FJ589430	FJ589308	FJ589363
Viscaria vulgaris	FJ589570	FJ589500	FJ589431	FJ589309	--
