# Supplementary material for: Phylogenetic analysis of mitochondrial substitution rate variation in the angiosperm tribe Sileneae
Source: BMC Evol Biol. 2009 Oct 31;9:260. doi: 10.1186/1471-2148-9-260 (PMC2777880; doi:10.1186/1471-2148-9-260)
Supplement: Additional file 10 — Table S3. Alignments for each gene in FASTA format. [file 1471-2148-9-260-S10.zip]

Archive with 1 entries (1 files):
- sup10.fas
