# Supplementary material for: Phylogenetic analysis of mitochondrial substitution rate variation in the angiosperm tribe Sileneae
Source: BMC Evol Biol. 2009 Oct 31;9:260. doi: 10.1186/1471-2148-9-260 (PMC2777880; doi:10.1186/1471-2148-9-260)
Supplement: Additional file 10 — Table S3. Alignments for each gene in FASTA format. [file 1471-2148-9-260-S10.zip › sup10.fas]

>Silene_paucifolia atp1
GCTGGAGAAATGGTGGAATTTGCCAGCGGTGTCAAAGGAATAGCCTTAAATCTGGAGAATGAAAATGTAGGGATTGTTGTCTTTGGTAGTGATACCGCTATTAAAGAGGGCGATCTTGTCAAGCGCACTGGCTCTATTGTGGATGTTCCCGCGGGAAAAGCTCTGCTAGGTCGTGTGGTCGACGCGTTGGGAATTCCAATAGATGGAAGAGGGGCTCTAAGCGAGAACGAGCGTCGCCGTGTCGAAGTGAAAGCCCCCGGTATTATTGAACGTAAATCTGTTCACGAGCCCATGCAAACCGGCTTAAAGGCGGTAGATAGCCTGGTTCCTATAGGCCGCGGTCAACGCGAACTGATAATTGGGGACCGACAAACAGGAAAAACAGCTATTGCTATCGATACCATATTAAACCAAAAGGAACTGAACTCAAAGGCCACTTCTGATAGTGAGACATTGTATTGTGTTTATGTAGCGATTGGACAGAAACGTTCAACTGTCGCCCAATTAGTTCAAATTCTATCCGAAGCAAAGGCTATGGACTATTCCATTCTTGTCGCAGCCACTGCTTCTGATCCTGCTCCTCTTCAATTTCTGGCCCCATATTCTGGATGTGCTATGGGAGAATATTTCCGCGATAATGCAATGCACGCATTAATAATCTATGATGATCTTAGTAAACAGGCGGTGGCATATCGACAAATGTCATTATTGTTACGCCGACCACCAGGCCGTGAGGCTTTCCCAGGCGATGTTTTCTATTTACATTCTCGTCTCTTAGAAAGAGCCGCTAAACGATCGGACCAGACAGGTGCAGGTAGCTTGACCGCCTTACCCGTGATTGAAACACAAGCTGGAGACGTATCAGCCTATATTCCCACCAATGTGATCTCCATTACTGACGGACAAATCTGTTTGGAAACAGAGCTCTTTTATCGCGGAATTAGACCTGCTATTAACGTT
>Silene_conoidea atp1
GCTGGAGAAATGGTTGAATTTGAAAGCGGTGTGAAAGGAATAGCCCTGAATCTTGAGAATGAAAATGTGGGTATTGTTGTCTTTGGTAGTGATACCGCTATTAAAGAGGGCGATCTTGTCACGCGAACTGGATCTATTGTCGATGTTCCCGCAGGAAAGGCTCTCTTAGGGCGTGTGGTAGACGCGTTGGGAATTCCCATTGATGGCAGGGGGGCGCTAAGTCAGAACGAGCGTCGCCGTGTCGAAGTCAAAGCCCCAGGTATAATTGAACGCAAATCTGTTCATGAGCCTATGCAAACTGGCTTAAAGGCGGTTGATAGCCTAGTCCCTATAGGTAGGGGTCAACGCGAGCTTATCATTGGCGACCGTCAAACGGGAAAAACCGCTATTGCTATTGATACGATCTTAAACCAAAAGGAACTCAATTCCAAGGCAAATTCTGCTAGTGAAAAATTATTTTGTGTTTATGTAGCGATTGGACAGAAACGTTCAACTGTGGCACAATTAGTTCAAATCCTTGCAGAAGGAGATGCTTTGGATTATTCAATTCTTGTAGCAGCCACTGCTTCTGATCCCGCTCCTCTTCAATTTATAGCGCCATATTCTGCATGTGCAATGGCCGAATATTTCCGCGATAACGCAATGCACGCATTAATCATATATGATGATCTAAGTAAACAGGCGGTGGCATATCGACAAATGTCCTTATTGTTACGACGACCACCAGGACGTGAGGCTTTCCCAGGGGATGTCTTCTATTTACATTCTCGTCTCTTAGAAAGAGCGGCTAAACGCTCGGACAATACAGGAGCAGGGAGCTTGACCGCCTTACCCGTCATTGAAACACAAGCAGGAGACGTCTCAGCTTATATTCCCACCAACGTTATCTCCATTACTGATGGACAAATATGCTTGGAAACAGAGCTCTTTTATAGAGGAATTAGACCAGCTATTAATGTT
>Silene_antirrhina atp1
GCAGGAGAGATGGTAGAATTTGCAAGCGGTGTCAAAGGAATAGCCTTAAATCTTGAGAATGAAAATGTCGGGATTGTTGTCTTTGGTAGTGATACGGCTATTAAAGAGGGCGATCTTGTGAAGCGCACTGGATCTATTGTGGATGTTCCCGCGGGAAAAGCTATGCTAGGTCGTGTGGTCGACGCATTGGGAGTACCTATTGATGGAAGAGGGGCTCTAAGCGATCACGAGCGTCGCCGTGTCGAAGTCAAAGCCCCAGGAATTATTGAACGTAAATCTGTGCACGAGCCTATGCAAACGGGCTTAAAGGCGGTGGATAGTCTGGTTCCTATAGGCCGCGGTCAACGCGAACTTATAATCGGGGACCGACAAACGGGAAAAACAGCTATTGCTATCGATACGATATTAAACCAAAAGGAACTGAACTCAAGGGCTACTTCTGAGAGTGAGACATTGTATTGTGTTTATGTAGCGATTGGACAGAAACGCTCAACTGTGGCACAATTAGTTCAAATTCTTTCAGAAGCTAATGCTTTGGAATATTCCATTCTTGTAGCAGCCACTGCTTCGGATCCTGCCCCTCTTCAATTTCTGGCCCCATATTCTGCATGTGCTATGGGCGAATATTTCCGCGATAATGGAATGCACGCATTAATCATTTATGATGATCTTAGTAAGCAGGCGGTGGCATATCGACAAATGTCATTATTGTTACGCCGACCACCAGGCCGTGAGGCTTTCCCAGGCGACGTTTTCTATTTACATTCTCGTCTCTTAGAAAGAGCCGCGAAACGCTCGGACCAGACAGGTGCAGGTAGCTTGACCGCCTTACCCGTCATTGAAACGCAAGCTGGAGACGTATCAGCCTATATTCCCACCAATGTGATCTCCATTACTGATGGACAAATATGTTTGGAAACAGAGCTCTTTTATCGCGGAATTAGACCTGCTATTAACGTC
>Silene_gracilicaulis atp1
GCTGGAGAAATGGTAGAATTTGCCAGCGGTGTCAAAGGAATAGCCTTAAATCTTGAGAATGAAAATGTAGGGATTGTTGTCTTTGGTAGTGATACCGCTATTAAAGAGGGCGATCTTGTCAAGCGCACTGGCGCTATTGTGGATGTTCCCGCGGGAAAAGCTATGCTAGGGCGTGTGGTCGACGCGTTGGGAATTCCAATAGATGGAAGAGGGGCTCTAAGCGATCACGAGCGTCGCCGTGTCGAAGTGAAAGCCCCAGGGATTATTGAACGTAAATCTGTTCACGAGCCCATGCAAACCGGCTTAAAGGCGGTAGATAGCCTGGTTCCTATAGGCCGCGGTCAACGCGAACTTATAATTGGGGACCGACAAACGGGAAAAACAGCTATTGCTATCGATACCATATTAAACCAAAAGGAACTGAACTCAAAGGCCACTTCTGATAGTGAGACATTGTATTGTGTTTATGTAGCGATTGGACAGAAACGTTCAACTGTCGCCCAATTAGTTCAAATTCTATCCGAAGCAAAGGCTATGGACTATTCTATTCTTGTCGCAGCCACTGCTTCTGATCCTGCTCCTCTTCAATTTCTGGCCCCATATTCTGGATGTGCTATGGGAGAATATTTCCGCGATAATGGAATGCACGCATTAATAATCTACGACGATCTTAGTAAACAGGCGGTGGCATATCGACAAATGTCATTATTGTTACGCCGACCACCAGGCCGTGAGGCTTTCCCCGGCGACGTTTTCTATTTACATTCTCGTCTCTTAGAAAGAGCCGCTAAACGATCGGACCAGACAGGTGCAGGTAGCTTGACCGCCTTACCCGTCATTGAAACACAAGCTGGAGACGTATCAGCCTATATTCCCACCAATGTGATCTCTATTACTGATGGACAAATCTGTTTGGAAACAGAGCTCTTTTATCGCGGAATTAGACCTGCTATTAACGTC
>Silene_seoulensis atp1
GCTGGAGAAATGGTGGAATTTGCCAGCGGTGTGAAAGGAATAGCCTTAAATCTTGAGAATGAGAATGTAGGTATTGTTGTCTTTGGTAGTGATACCGCTATTAAAGAGGGCGATCTTGTCAAGCGCACTGGATCTATTGTGGATGTTCCTGCGGGAAAAGCTATGCTAGGGCGTGTGGTAGACGCGTTGGGAGTACCTATTGATGGAAGAGGGGCTCTAAGCGATCACGAGCGTCGACGTGTCGAAGTGAAAGCCCCTGGGATTATTGAACGTAAATCAGTGCACGAGCCTATGCAAACCGGCTTAAAGGCGGTAGATAGCCTGGTTCCTATAGGACGAGGTCAACGAGAATTAATTATTGGCGATAGACAGACTGGGAAAACAGCTATTGCTATCGATACTATATTAAACCAAAAGCAACTGAACTCAAAGGCCACTTCTGAGAGTGAGACTTTGTATTGTGTTTATGTAGCGATTGGACAGAAACGTTCAACTGTGGCACAATTAGTTCAAATTCTTTCAGAAGCTAATGCTTTGGAATATTCCATTCTTGTAGCAGCCACTGCTTCGGATCCTGCTCCTCTTCAATTTCTGGCCCCATATTCTGGATGTGCTATGGGGGAATATTTCCGTGATAATGGAATGCACGCATTAATAATCTATGATGATCTTAGTAAACAGGCGGTGGCATATCGACAAATGTCATTATTGTTACGCCGACCACCAGGCCGTGAGGCTTTCCCAGGCGATGTTTTCTATTTACATTCTCGTCTCTTAGAAAGAGCCGCTAAACGATCTGACCAGACAGGTGCAGGTAGCTTGACCGCCTTACCCGTCATTGAAACACAAGCTGGAGACGTATCAGCCTATATTCCCACCAATGTGATCTCCATTACTGATGGACAAATCTGTTTGGAAACAGAGCTCTTTTATCGCGGAATTAGACCTGCTATTAACGTC
>Silene_otites atp1
GCTGGAGAAATGGTGGAATTTGCCAGCGGTGTGAAAGGAATAGCCTTAAATCTTGAGAATGAAAATGTAGGGATTGTTGTCTTTGGTAGTGATACCGGTATTAAAGAAGGCGATCTTGTCAAGCGCACTGGCTCTATTGTGGATGTTCCTGCGGGAAAAGCTATGTTAGGTCGTGTGGTCGACGCGTTGGGAGTACCTATTGATGGAAGAGGGGCTCTAAGCGATCACGAGCGTCGCCGTGTCGAAGTGAAAGCCCCAGGTATTATTGAACGTAAATCTGTGCACGAGCCTATGCAAACTGGCTTAAAGGCGGTAGATAGCCTGGTTCCGATAGGCCGTGGTCAACGCGAACTTATAATCGGGGACCGACAAACGGGAAAAACAGCTATTGCTATCGATACCATCTTAAACCAAAAGGAACTGAACTCAAAGGCCACTTCTGATAGTGAGACATTGTATTGTGTTTATGTAGCGATTGGACAGAAACGTTCAACTGTGGCACAATTAGTTCAAATTCTTTCAGAAGCTAATGCTTTGGAATATTCTATTCTTGTCGCAGCCACTGCTTCTGATCCTGCTCCTCTTCAATTTCTGGCCCCATATTCCGGCTGTGCTATGGGAGAATATTTCCGCGATAATGGAATGCACGCATTAATAATCTATGATGATCTTAGTAAACAGGCGGTGGCATATCGACAAATGTCATTATTGTTACGCCGACCACCAGGCCGTGAGGCTTTCCCAGGCGACGTTTTCTATTTACATTCTCGTCTCTTAGAAAGAGCCGCTAAACGATCGGACCAGACAGGTGCAGGTAGCTTGACCGCCTTACCCGTCATTGAAACACAAGCAGGAGACGTATCAGCCTATATTCCCACCAATGTGATCTCCATTACTGATGGACAAATCTGTTTGGAAACAGAGCTCTTTTATCGCGGAATTAGACCTGCTATTAACGTC
>Silene_moorcroftiana atp1
GCTGGAGAAATGGTGGAATTTGCCAGCGGTGTGAAAGGAATAGCCTTAAATCTTGAGAATGAAAATGTAGGAATTGTTGTCTTTGGTAGTGATACCGGTATTAAAGAGGGCGATCTTGTCAAGCGCACTGGCTCTATTGTGGATGTTCCTGCGGGAAAAGCTATGCTAGGGCGTGTGGTCGACGCGTTGGGAGTACCTATTGATGGAAGAGGGGCTCTAAGCGATCACGAGCGTCGCCGTGTCGAAGTGAAAGCCCCTGGGATTATTGAACGTAAATCTGTGCACGAGCCTATGCAAACCGGCTTAAAGGCGGTAGATAGCCTGGTTCCTATAGGCCGTGGTCAACGAGAACTTATAATCGGGGACCGACAAACGGGAAAAACAGCTATTGCTATCGATACCATATTAAACCAAAAGGAACTGAACTCAAAGGCCACTTCTGATAGTGAGACATTGTATTGTGTTTATGTAGCGATTGGACAGAAACGTTCAACTGTGGCACAATTAGTTCAAATTCTTTCAGAAGCGAATGCTTTGGAATATTCCATTCTTGTAGCAGCCACTGCTTCGGATCCTGCTCCTCTTCAATTTCTGGCCCCATATTCTGGATGTGCTATGGGAGAATATTTCCGCGATAATGGAATGCACGCATTAATAATCTATGATGATCTTAGTAAACAGGCGGTGGCATATCGACAAATGTCTCTTCTATTACGCCGACCACCAGGCCGTGAGGCTTTCCCAGGCGACGTTTTCTACTTACATTCTCGTCTCTTAGAAAGAGCCGCTAAACGATCGGACCAGACAGGTGCAGGTAGCTTGACCGCCTTGCCCGTCATTGAAACACAAGCTGGAGACGTATCAGCCTATATTCCCACCAATGTGATCTCCATTACTGATGGACAAATCTGTTTGGAAACAGAGCTCTTTTATCGCGGAATTAGACCTGCTATTAACGTC
>Silene_muscipula atp1
GCCGGAGAAATGGTGGAATTTGCCGGCGGTGTGAAAGGAATAGCCTTAAACCTTGAGAATGAAAATGTAGGAATTGTTGTCTTTGGTAGTGATACCGGTATTAAAGAGGGCGATCTTGTGAAGCGCACTGGATCTATTGTGGATGTTCCCGCGGGAAAGGCTATGCTAGGGCGTGTGGTCGACGCGTTGGGAGTTCCTATTGATGGAAGAGGGGCTCTAAGCGATCACGAGCGCCGCCGTGTCGAAGTGAAAGCCCCTGGAATTATTGAACGTAAATCAGTGCACGAACCTATGCAAACCGGCTTAAAGGCGGTAGATAGCCTGGTTCCTATAGGCCGTGGTCAACGCGAACTTATAATCGGGGACCGACAAACGGGAAAAACTGCTATTGCTATCGATACCATATTAAACCAAAAGGAACTGAACTCAAAGGCCACTTCTGATAGTGAGACATTGTATTGTGTTTATGTAGCAATTGGACAGAAACGTTCAACTGTGGCACAATTAGTTCAAATTCTTTCAGAAGGTAATGCTTTGGAATATTCCATTCTTGTAGCAGCGACTGCTTCTGATCCTGCTCCTCTTCAATTTCTGGCCCCATATTCTGGATGTGCTATGGGAGAATATTTCCGCGATAATGGAATGCACGCATTAATAATCTATGATGATCTTAGTAAACAGGCGGTGGCATATCGACAAATGTCATTATTGTTACGCCGACCACCAGGCCGTGAGGCTTTCCCAGGCGACGTTTTCTATTTACATTCTCGTCTCTTAGAAAGAGCCGCTAAACGATCGGACCAGACAGGTGCAGGTAGCTTGACCGCCTTACCCGTCATTGAAACACAAGCTGGAGACGTATCAGCCTATATTCCCACCAATGTGATCTCCATTACTGATGGACAAATCTGTTTGGAAACAGAGCTCTTTTATCGCGGAATTAGACCTGCTATTAACGTC
>Silene_fruticosa atp1
GCTGGAGAAATGGTAGAATTCGCCAGCGGTGTCAAAGGAATAGCCTTAAATCTTGAGAATGAAAATGTAGGGATTGTTGTCTTTGGTAGTGATACCGGTATTAAAGAGGGCGATCTTGTCACGCGCACTGGCTCTATTGTGGATGTTCCTGCGGGAAAAGCTATGCTAGGTCGTGTGGTCGACGCGTTGGGAGTACCTATTGATGGAAGAGGGGCTCTAAGCGATCACGAGCGTCGCCGTGTCGAAGTGAAAGCCCCCGGTATTATTGAACGTAAATCAGTGCACGAGCCTATGCAAACTGGCTTAAAGGCGGTAGATAGCCTGGTTCCTATAGGCCGTGGTCAACGCGAACTGATAATCGGGGACCGACAAACGGGAAAAACAGCTATTGCTATCGATACGATATTAAACCAAAAGGAACTGAACTCAAAGGCCACTTCTGATAGTGAGACATTGTATTGTGTTTATGTAGCGATTGGACAGAAACGTTCAACTGTGGCCCAATTAGTTCAAATTCTTTCAGAAGCTAATGCTTTGGAATATTCGATTCTTGTCGCAGCCACTGCTTCTGATCCTGCTCCTCTTCAATTTCTGGCCCCATATTCTGGATGTGCTATGGGCGAATATTTCCGCGATAATGGAATGCACGCATTAATAATCTATGATGATCTTAGTAAGCAGGCGGTGGCATATCGACAAATGTCATTATTGTTACGCCGACCACCAGGCCGTGAGGCTTTCCCAGGCGACGTTTTCTATTTACATTCTCGTCTCTTAGAAAGAGCGGCTAAACGATCGGACCAGACAGGTGCAGGTAGCTTGACCGCCTTACCCGTCATTGAAACACAAGCTGGAGACGTATCAGCCTATATTCCCACCAATGTGATCTCCATTACTGATGGACAAATCTGTTTGGAAACAGAGCTCTTTTATCGCGGAATTAGACCTGCTATTAACGTC
>Silene_bellidifolia atp1
GCTGGAGAAATGGTGGAATTTGCCGGCGGTGTGAAAGGAATAGCCTTAAATCTTGAGAATGAAAATGTAGGGATTGTTGTCTTTGGTAGTGATACCGCTATTAAAGAGGGCGATCTTGTCAAGCGCACTGGATCGATTGTGGATGTTCCCGCGGGAAAGGCTATGCTAGGGCGTGTGGTCGACGCGTTGGGAGTACCTATTGATGGAAGAGGGGCTCTAAGCGATCACGAGCGTCGACGTGTCGAAGTGAAAGCCCCTGGGATTATTGAACGTAAATCAGTGCACGAGCCTATGCAAACCGGCTTAAAGGCGGTAGATAGCCTGGTTCCTATAGGCCGTGGTCAACGCGAACTTATAATTGGGGACCGACAAACGGGAAAAACAGCTATTGCTATCGATACCATCTTAAACCAAAAGCAATTGAACTCAAAGGCCGCTTCTGAGAGTGAGACATTGTATTGTGTTTATGTAGCGATTGGACAGAAACGTTCAACTGTGGCACAATTAGTTCAAATTCTTTCAGAAGCTCATGCTATGGAATATTCCATTCTTGTAGCAGCGACTGCTTCTGATCCTGCTCCTCTTCAATTTCTGGCCCCATATTCTGGATGTGCTATGGGAGAATATTTCCGCGATAATGGAATGCACGCATTAATAATCTATGATGATCTGAGTAAACAGGCGGTGGCATATCGACAAATGTCGTTATTGTTACGCCGACCACCAGGCCGTGAGGCTTTCCCAGGCGACGTTTTCTATTTACATTCTCGTCTCTTAGAAAGAGCCGCTAAACGCTCGGACCAGACAGGTGCAGGTAGCTTGACCGCCTTACCCGTCATTGAAACACAAGCTGGAGACGTATCAGCCTATATTCCCACCAATGTGATCTCCATTACTGATGGACAAATCTGTTTGGAAACAGAGCTCTTTTATCGTGGAATTAGACCTGCTATTAACGTC
>Silene_imbricata atp1
GCTGGAGAAATGGTGGAATTTGCCGGCGGTGTGAAAGGAATAGCCTTAAATCTTGAGAATGAAAATGTAGGGATTGTTGTCTTTGGTAGTGATACCGCTATTAAAGAGGGCGATCTTGTCAAGCGCACTGGATCTATTGTGGATGTTCCTGCGGGAAAGGCTATGCTAGGGCGTGTGGTCGACGCGTTGGGAGTACCTATTGATGGAAGAGGGGCTCTAAGCGATCACGAGCGTCGACGTGTCGAAGTGAAAGCCCCTGGGATTATTGAACGTAAATCAGTGCACGAGCCTATGCAAACCGGCTTAAAGGCGGTAGATAGCCTGGTTCCTATAGGCCGTGGTCAACGCGAACTTATAATCGGGGACCGACAAACAGGAAAAACAGCTATTGCTATCGATACCATCTTAAACCAAAAGCAATTGAACTCAAAGGCCGCTTCTGAGAGTGAGACATTGTATTGTGTTTATGTAGCGATTGGACAGAAACGTTCAACTGTGGCACAATTAGTTCAAATTCTTTCAGAAGCTCATGCTATGGAATATTCCATTCTTGTAGCAGCGACTGCTTCTGATCCTGCTCCTCTTCAATTTCTGGCCCCATATTCTGGATGTGCTATGGGAGAATATTTCCGCGATAATGGAATGCACGCATTAATAATCTATGATGATCTGAGTAAACAGGCGGTGGCATATCGACAAATGTCGTTATTGTTACGCCGACCACCAGGCCGTGAGGCTTTCCCAGGCGACGTTTTCTATTTACATTCTCGTCTCTTAGAAAGAGCCGCTAAACGCTCGGACCAGACAGGTGCAGGTAGCTTGACCGCCTTACCCGTCATTGAAACACAAGCTGGAGACGTATCAGCCTATATTCCCACCAATGTGATCTCCATTACTGATGGACAAATCTGTTTGGAAACAGAGCTCTTTTATCGCGGAATTAGACCTGCTATTAACGTC
>Silene_sachalinensis atp1
GCTGGAGAAATGGTGGAATTTGCCAGCGGTGTGAAAGGAATAGCCTTAAATCTTGAGAATGAAAATGTAGGGATTGTTGTCTTTGGTAGTGATACCGCTATTAAAGAGGGCGATCTTGTCAAGCGCACTGGATCTATTGTGGATGTTCCTGCGGGAAAAGCTATGCTAGGGCGTGTGGTCGACGCGTTGGGAGTACCTATTGATGGAAGAGGGGCTCTAAGCGATCACGAGCGTCGACGTGTCGAAGTGAAAGCCCCTGGGATTATTGAACGTAAATCAGTGCACGAGCCTATGCAAACCGGCTTAAAGGCGGTAGATAGCCTGGTTCCTATAGGCCGTGGTCAACGAGAACTTATAATCGGGGACCGACAAACGGGAAAAACAGCTATTGCTATCGATACCATATTAAACCAAAAGCAACTGAACTCAAAGGCCACTTCTGAGAGTGAGACATTGTATTGTGTTTATGTAGCGATTGGACAGAAACGTTCAACTGTGGCACAATTAGTTCAAATTCTTTCAGAAGCGAATGCTTTGGAATATTCCATTCTTGTAGCAGCCACTGCTTCGGATCCTGCTCCTCTTCAATTTCTGGCCCCATATTCTGGATGTGCTATGGGAGAATATTTCCGCGATAATGGAATGCACGCATTAATAATCTATGATGATCTTAGTAAACAGGCGGTGGCATATCGACAAATGTCATTATTGTTACGCCGACCACCAGGCCGTGAGGCTTTCCCAGGCGACGTTTTCTATTTACATTCTCGTCTCTTAGAAAGAGCCGCTAAACGATCGGACCAGACAGGTGCAGGTAGCTTGACCGCCTTACCCGTCATTGAAACACAAGCTGGAGACGTATCAGCCTATATTCCCACCAATGTGATCTCCATTACTGATGGACAAATCTGTTTGGAAACAGAGCTCTTTTATCGCGGAATTAGACCTGCTATTAACGTC
>Silene_odontopetala atp1
GCTGGAGAAATGGTGGAATTTGCCAGCGGTGTGAAAGGAATAGCCTTAAATCTTGAGAATGAAAATGTAGGGATTGTTGTCTTTGGTAGTGATACCGCTATTAAAGAGGGCGATCTTGTCAAGCGCACTGGATCTATTGTGGATGTTCCTGCGGGAAAAGCTATGCTAGGGCGTGTGGTCGACGCGTTGGGAGTACCTATTGATGGAAGAGGGGCTCTAAGCGATCACGAGCGTCGACGTGTCGAAGTGAAAGCCCCTGGGATTATTGAACGTAAATCAGTGCACGAGCCTATGCAAACCGGCTTAAAGGCGGTAGATAGCCTGGTTCCTATAGGCCGTGGTCAACGAGAACTTATAATCGGGGACCGACAAACGGGAAAAACAGCTATTGCTATCGATACCATATTAAACCAAAAGCAACTGAACTCAAAGGCCACTTCTGAGAGTGAGACATTGTATTGTGTTTATGTAGCGATTGGACAGAAACGTTCAACTGTGGCACAATTAGTTCAAATTCTTTCAGAAGCGAATGCTTTGGAATATTCCATTCTTGTAGCAGCCACTGCTTCGGATCCTGCTCCTCTTCAATTTCTGGCCCCATATTCTGGATGTGCTATGGGAGAATATTTCCGCGATAATGGAATGCACGCATTAATAATCTATGATGATCTTAGTAAACAGGCGGTGGCATATCGACAAATGTCATTATTGTTACGCCGACCACCAGGCCGTGAGGCTTTCCCAGGCGACGTTTTCTATTTACATTCTCGTCTCTTAGAAAGAGCCGCTAAACGATCGGACCAGACAGGTGCAGGTAGCTTGACCGCCTTACCCGTCATTGAAACACAAGCTGGAGACGTATCAGCCTATATTCCCACCAATGTGATCTCCATTACTGATGGACAAATCTGTTTGGAAACAGAGCTCTTTTATCGCGGAATTAGACCTGCTATTAACGTC
>Silene_succulenta atp1
GCTGGAGAAATGGTGGAATTTGCCGGCGGTGTGAAAGGAATAGCCTTAAATCTTGAGAATGAAAATGTAGGGATTGTTGTCTTTGGTAGTGATACCGCTATTAAAGAGGGCGATCTTGTCAAGCGCACTGGATCCATTGTGGATGTTCCTGCGGGAAAGGCTATGCTAGGGCGTGTGGTCGACGCCTTGGGAGTACCTATTGATGGAAGAGGGGCTCTAAGCGATCACGAGCGTCGACGTGTCGAAGTGAAAGCCCCCGGGATTATTGAACGTAAATCAGTGCACGAGCCTATGCAAACCGGCTTAAAGGCGGTAGATAGCCTGGTTCCCGTAGGCCGTGGTCAACGCGAACTGATAATAGGTGACCGACAAACGGGAAAAACAGCTATTGCTATCGATACCATCTTAAACCAAAAGGAACTTAACTCAAAGGCCTCGTCTGAGAGTGAGACATTGTATTGTGTTTATGTAGCGATTGGACAGAAACGTTCAACTGTGGCACAATTAGTTCAAATTCTTTCAGAAGCTCATGCTATGGAATATTCCATTCTTGTAGCAGCGACTGCTTCGGATCCTGCTCCTCTTCAATTTCTGGCCCCATATTCTGGATGTGCTATGGGAGAATATTTCCGCGATAATGGAATGCATGCATTAATAATCTATGATGATCTGAGTAAACAGGCGGTGGCATATCGACAAATGTCGTTATTGTTACGCCGACCACCAGGCCGTGAGGCTTTCCCAGGCGACGTTTTCTATTTACATTCTCGTCTCTTAGAAAGAGCCGCTAAACGCTCGGACCAGACAGGTGCTGGTAGCTTGACCGCCTTACCCGTCATTGAAACACAAGCTGGAGACGTATCAGCCTATATTCCCACCAATGTGATCTCCATTACTGATGGACAAATCTGTTTGGAAACAGAGCTCTTTTATCGCGGAATTAGACCTGCTATTAACGTC
>Silene_gallica atp1
GCTGGAGAAATGGTCGAATTTGCCGGCGGTGTGAAAGGAATAGCCTTAAATCTTGAGAATGAAAATGTAGGGATTGTTGTCTTTGGTAGTGATACCGCTATTAAAGAGGGCGATCTTGTCAAGCGCACTGGATCTATTGTGGATGTTCCTGCGGGAAAGGCTATGCTAGGGCGTGTGGTCGACGCGCTGGGTTTACCTATTGATGGAAGAGGGGCTCTAAGCGATCACGAGCGTCGACGTGTCGAAGTGAAAGCCCCTGGGATTATTGAACGTAAATCAGTGCACGAGCCTATGCAAACCGGCTTAAAGGCGGTAGATAGCCTGGTTCCTATAGGCCGTGGTCAACGCGAACTTATAATCGGGGACCGACAAACGGGAAAAACAGCTATTGCTATCGATACCATCTTAAACCAAAAGCAATTGAACTCAAAGGCCGCTTCTGAGAGTGAGACATTGTATTGTGTTTATGTAGCGATTGGACAGAAACGTTCAACAGTGGCACAATTAGTTCAAATTCTTTCAGAAGCTCATGCTATGGAATATTCCATTCTTGTAGCAGCGACTGCTTCTGATCCTGCTCCTCTTCAATTTCTGGCCCCATATTCTGGATGTGCTATGGGAGAATATTTCCGCGATAATGGAATGCACGCATTAATAATCTATGATGATCTGAGTAAACAGGCGGTGGCATATCGACAAATGTCGTTATTGTTACGCCGACCACCAGGCCGTGAGGCTTTCCCAGGCGACGTTTTCTATTTACATTCTCGTCTCTTAGAAAGAGCCGCTAAACGCTCGGACCAGACAGGTGCAGGTAGCTTGACCGCCTTACCCGTCATTGAAACACAAGCTGGAGACGTCTCAGCCTATATTCCCACCAATGTGATCTCCATTACTGATGGACAAATCTGTTTGGAAACAGAGCTCTTTTATCGCGGAATTAGACCTGCTATTAACGTC
>Silene_nutans atp1
GCTGGAGAAATGGTAGAATTCGAAAGCGGTGTCAAAGGAATAGCCTTAAATCTTGAGAATAACAATGTAGGTATTGTTGTCTTTGGTAGTGATACCAGTATTAAAGAGGGCGATCTTGTCAAGCGGACTGGCTCTATTGTAGACGTTCCTGCGGGAAAAGCTATGCTAGGTCGTGTGGTCGACGCCCTAGGGGTCCCTCTTGATGGAAGAGGGGCTCTCGGCGCTCATGAGCGTCGCCGTGTGGAAGTGAAAGCGCCAGGTATTATTGAGCGCAAATCTGTTCACGAACCCATGCAAACCGGGTTAAAGGCAGTAGATAGTCTGGTTCCTATAGGCCGCGGTCAACGCGAACTAATCATCGGAGACCGACAAACGGGAAAAACTGCTATTGCTATCGATACCATCTTAAACCAAAAGGAACTGAACTCTAAAGCTAGTTCAGAGAGTGAGGCCTTGCATTGTGTTTATGTAGCAATTGGACAGAAACGTTCAACTGTAGCTCAATTAGTTCAAATTCTCTCAGAAGCTAATGCTATGGAATATTCTATTCTTGTTGCAGCCACGGCTTCTGATCCCGCTCCTCTGCAATTTCTGGCCCCATATTCTGGGTGTGCCATGGGAGAATATTTCCGAGATAATGGAATGCATGCCTTAATCATCTATGATGATCTTAGTAAACAAGCGGTGGCATATCGACAAATGTCCTTATTGTTACGCCGACCACCAGGCCGTGAGGCTTTCCCAGGCGATGTCTTCTATTTACATTCTCGTCTCTTAGAAAGGGCCGCTAAACGATCGGACCAGACAGGAGCAGGTAGCTTGACCGCCTTACCCATCATTGAAACACAAGCTGGAGACGTATCAGCCTATATTCCCACCAATGTGATCTCCATTACTGATGGACAAATCTGTTTGGAAACCGAGCTCTTTTATCGCGGAATTAGACCTGCTATTAACGTC
>Silene_acutifolia atp1
GCTGGAGAAATGGTGGAATTTGCCAGCGGTGTGAAAGGAATAGCCTTAAATCTTGAGAATGAAAATGTAGGGATTGTTGTCTTTGGTAGTGATACCGCTATTAAAGAGGGCGATCTTGTCAAGCGCACTGGATCTATTGTGGATGTTCCTGCGGGAAAAGCTATGCTAGGGCGTGTGGTCGACGCGTTGGGAGTACCTATTGATGGAAGAGGGGCTCTAAGCGATCACGAGCGTCGACGTGTCGAAGTGAAAGCCCCTGGGATTATTGAACGTAAATCAGTGCACGAGCCTATGCAAACCGGCTTAAAGGCGGTAGATAGCCTGGTTCCTATAGGCCGTGGTCAACGAGAACTTATAATCGGGGACCGACAAACGGGAAAAACAGCTATTGCTATCGATACCATATTAAACCAAAAGCAACTGAACTCAAAGGCCACTTCTGAGAGTGAGACATTGTATTGTGTTTATGTAGCGATTGGACAGAAACGTTCAACTGTGGCACAATTAGTTCAAATTCTTTCAGAAGCGAATGCTTTGGAATATTCCATTCTTGTAGCAGCCACTGCTTCGGATCCTGCTCCTCTTCAATTTCTGGCCCCATATTCTGGATGTGCTATGGGAGAATATTTCCGCGATAATGGAATGCACGCATTAATAATCTATGATGATCTTAGTAAACAGGCGGTGGCATATCGACAAATGTCATTATTGTTACGCCGACCACCAGGCCGTGAGGCTTTCCCAGGCGACGTTTTCTATTTACATTCTCGTCTCTTAGAAAGAGCCGCTAAACGATCGGACCAGACAGGTGCAGGTAGCTTGACCGCCTTACCCGTCATTGAAACACAAGCTGGAGACGTATCAGCCTATATTCCCACCAATGTGATCTCCATTACTGATGGACAAATCTGTTTGGAAACAGAGCTCTTTTATCGCGGAATTAGACCTGCTATTAACGTC
>Silene_argentina atp1
GCTGGAGAAATGGTGGAATTTGCCAGCGGTGTGAAAGGAATAGCCTTAAATCTTGAGAATGAAAATGTAGGGATTGTTGTCTTTGGTAGTGATACCGCTATTAAAGAGGGCGATCTTGTCAAGCGCACTGGATCTATTGTGGATGTTCCTGCGGGAAAAGCTATGCTAGGGCGTGTGGTCGACGCGTTGGGAGTACCTATTGATGGAAGAGGGGCTCTAAGCGATCACGAGCGTCGACGTGTCGAAGTGAAAGCCCCTGGGATTATTGAACGTAAATCAGTGCACGAGCCTATGCAAACCGGCTTAAAGGCGGTAGATAGCCTGGTTCCTATAGGCCGTGGTCAACGAGAACTTATAATCGGGGACCGACAAACGGGAAAAACAGCTATTGCTATCGATACCATATTAAACCAAAAGCAACTGAACTCAAAGGCCACTTCTGAGAGTGAGACATTGTATTGTGTTTATGTAGCGATTGGACAGAAACGTTCAACTGTGGCACAATTAGTTCAAATTCTTTCAGAAGCGAATGCTTTGGAATATTCCATTCTTGTAGCAGCCACTGCTTCGGATCCTGCTCCTCTTCAATTTCTGGCCCCATATTCTGGATGTGCTATGGGAGAATATTTCCGCGATAATGGAATGCACGCATTAATAATCTATGATGATCTTAGTAAACAGGCGGTGGCATATCGACAAATGTCATTATTGTTACGCCGACCACCAGGCCGTGAGGCTTTCCCAGGCGACGTTTTCTATTTACATTCTCGTCTCTTAGAAAGAGCCGCTAAACGATCGGACCAGACAGGTGCAGGTAGCTTGACCGCCTTACCCGTCATTGAAACACAAGCTGGAGACGTATCAGCCTATATTCCCACCAATGTGATCTCCATTACTGATGGACAAATCTGTTTGGAAACAGAGCTCTTTTATCGCGGAATTAGACCTGCTATTAACGTC
>Silene_caryophylloides atp1
GCTGGAGAAATGGTGGAATTTGCCAGCGGTGTGAAAGGAATAGCCTTAAATCTTGAGAATGAAAATGTAGGGATTGTTGTCTTTGGTAGTGATACCGGTATTAAAGAGGGCGATCTTGTCAAGCGCACTGGATCTATTGTGGATGTTCCTGCGGGAAAAGCTATGCTAGGGCGTGTGGTCGACGCGTTGGGAGTACCTATTGATGGAAGAGGGGCTCTAAGCGATCACGAGCGTCGCCGTGTCGAAGTGAAAGCCCCTGGGATTATTGAACGTAAATCTGTGCACGAGCCTATGCAAACCGGCTTAAAGGCGGTAGATAGCCTGGTTCCTATAGGCCGTGGTCAACGAGAACTTATAATCGGGGACCGACAAACGGGAAAAACAGCTATTGCTATCGATACCATATTAAACCAAAAGCAACTGAACTCAAAGGCCACTTCTGAGAGTGAGACATTGTATTGTGTTTATGTAGCGATTGGACAGAAACGTTCAACTGTGGCACAATTAGTTCAAATTCTTTCAGAAGCGAATGCTTTGGAATATTCCATTCTTGTAGCAGCCACTGCTTCGGATCCTGCTCCTCTTCAATTTCTGGCCCCATATTCTGGATGTGCTATGGGAGAATATTTCCGCGATAATGGAATGCACGCATTAATAATCTATGATGATCTTAGTAAACAGGCGGTGGCATATCGACAAATGTCATTATTGTTACGCCGACCACCAGGCCGTGAGGCTTTCCCAGGCGACGTTTTCTATTTACATTCTCGTCTCTTAGAAAGAGCCGCTAAACGATCGGACCAGACAGGTGCAGGTAGCTTGACCGCCTTGCCCGTCATTGAAACACAAGCTGGAGACGTATCAGCCTATATTCCCACCAATGTGATCTCCATTACTGATGGACAAATCTGTTTGGAAACAGAGCTCTTTTATCGCGGAATTAGACCTGCTATTAACGTC
>Silene_schafta atp1
GCTGGAGAAATGGTAGAATTTGCCAGCGGTGTGAAAGGAATAGCCTTAAATCTTGAGAATGAAAATGTAGGGATTGTTGTCTTTGGTAGTGATACCGGTATTAAAGAGGGCGATCTTGTCAAGCGCACTGGCTCTATTGTGGATGTTCCTGCGGGAAAAGCTATGCTAGGGCGTGTGGTCGACGCGTTGGGAGTACCTATTGATGGAAGAGGGGCTCTAAGCGATCACGAGCGTCGCCGTGTCGAAGTGAAAGCCCCTGGGATTATTGAACGTAAATCTGTGCACGAGCCTATGCAAACCGGCTTAAAGGCGGTAGATAGCCTGGTTCCTATAGGCCGTGGTCAACGAGAACTTATAATCGGGGACCGACAAACGGGAAAAACAGCTATTGCTATCGATACCATATTAAACCAAAAGGAACTGAACTCAAAGGCCACTTCTGAGAGTGAGACATTGTATTGTGTTTATGTAGCGATTGGACAGAAACGTTCAACTGTGGCACAATTAGTTCAAATTCTTTCAGAAGCGAATGCTTTGGAATATTCCATTCTTGTAGCAGCCACTGCTTCGGATCCTGCTCCTCTTCAATTTCTGGCCCCATATTCTGGATGTGCTATGGGAGAATATTTCCGCGATAATGGAATGCACGCATTAATAATCTATGATGATCTTAGTAAACAGGCGGTGGCATATCGACAAATGTCATTATTGTTACGCCGACCACCAGGCCGTGAGGCTTTCCCAGGCGACGTTTTCTATTTACATTCTCGTCTCTTAGAAAGAGCCGCTAAACGATCGGACCAGACAGGTGCAGGTAGCTTGACCGCCTTACCCGTCATTGAAACACAAGCTGGAGACGTATCAGCCTATATTCCCACCAATGTGATCTCCATTACTGATGGACAAATCTGTTTGGAAACAGAGCTCTTTTATCGCGGAATTAGACCTGCTATTAACGTC
>Silene_gallinyi atp1
GCTGGAGAAATGGTGGAATTTGCCAGCGGTGTGAAAGGAATAGCCTTAAATCTTGAGAATGAAAATGTAGGGATTGTTGTCTTTGGTAGTGATACCGGTATTAAAGAGGGCGATCTTGTCAAGCGCACTGGATCTATTGTGGATGTTCCTGCGGGAAAAGCTATGCTAGGGCGTGTGGTCGACGCGTTGGGAGTACCTATTGATGGAAGAGGGGCTCTAAGCGATCACGAGCGTCGCCGTGTCGAAGTGAAAGCCCCTGGGATTATTGAACGTAAATCTGTGCACGAGCCTATGCAAACCGGCTTAAAGGCGGTAGATAGCCTGGTTCCTATAGGCCGTGGTCAACGAGAACTTATAATCGGGGACCGACAAACAGGAAAAACAGCTATTGCTATCGATACCATATTAAACCAAAAGGAACTGAACTCAAAGGCCACTTCTGAGAGTGAGACATTGTATTGTGTTTATGTAGCGATTGGACAGAAACGTTCAACTGTGGCACAATTAGTTCAAATTCTTTCAGAAGGGAATGCTTTGGAATATTCCATTCTTGTAGCAGCCACTGCTTCGGATCCTGCTCCTCTTCAATTTCTGGCCCCATATTCTGGATGTGCTATGGGAGAATATTTCCGCGATAATGGAATGCACGCATTAATAATCTATGATGATCTTAGTAAACAGGCGGTGGCATATCGACAAATGTCATTATTGTTACGCCGACCACCAGGCCGTGAGGCTTTCCCAGGCGACGTTTTCTATTTACATTCTCGTCTCTTAGAAAGAGCCGCTAAACGATCGGACCAGACAGGTGCAGGTAGCTTGACCGCCTTACCCGTCATTGAAACACAAGCTGGAGACGTATCAGCCTATATTCCCACCAATGTGATCTCCATTACTGATGGACAAATCTGTTTGGAAACAGAGCTCTTTTATCGCGGAATTAGACCTGCTATTAACGTC
>Silene_pygmaea atp1
GCTGGAGAAATGGTAGAATTTGCCAGCGGTGTGAAAGGAATAGCCTTAAATCTTGAGAATGAAAATGTAGGGATTGTTGTCTTTGGTAGTGATACCGCTATTAAAGAGGGCGATCTTGTCAAGCGCACTGGATCTATTGTGGATGTTCCTGCGGGAAAAGCTATGCTAGGGCGTGTGGTCGACGCGTTGGGAGTACCTATTGATGGAAGAGGGGCTCTAAGCGATCACGAGCGTCGCCGTGTCGAAGTGAAAGCCCCTGGGATTATTGAACGTAAATCTGTGCACGAGCCTATGCAAACCGGCTTAAAGGCGGTAGATAGCCTGGTTCCTATAGGCCGTGGTCAACGAGAACTTATAATCGGGGACCGACAAACGGGAAAAACAGCTATTGCTATCGATACCATATTAAACCAAAAGCAACTGAACTCAAAGGCCACTTCTGAGAGTGAGACATTGTATTGTGTTTATGTAGCGATTGGACAGAAACGTTCAACTGTGGCACAATTAGTTCAAATTCTTTCAGAAGCGAATGCTTTGGAATATTCCATTCTTGTAGCAGCCACTGCTTCGGATCCTGCTCCTCTTCAATTTCTGGCCCCATATTCTGGATGTGCTATGGGAGAATATTTCCGCGATAATGGAATGCACGCATTAATAATCTATGATGATCTTAGTAAACAGGCGGTGGCATATCGACAAATGTCATTATTGTTACGCCGACCACCAGGCCGTGAGGCTTTCCCAGGCGACGTTTTCTATTTACATTCTCGTCTCTTAGAAAGAGCCGCTAAACGATCGGACCAGACAGGTGCAGGTAGCTTGACCGCCTTACCCGTCATTGAAACACAAGCTGGAGACGTATCAGCCTATATTCCCACCAATGTGATCTCCATTACTGATGGACAAATCTGTTTGGAAACAGAGCTCTTTTATCGCGGAATTAGACCTGCTATTAACGTC
>Silene_yemensis atp1
GCTGGAGAAATGGTGGAATTTGGCAGCGGTGTGAAAGGAATAGCCTTAAATCTTGAGAATGAAAATGTAGGGATTGTTGTCTTTGGTAGTGATACCGGTATTAAAGAGGGCGATCTTGTCAAGCGCACTGGCTCTATTGTGGATGTTCCTGCGGGAAAAGCTATGCTAGGTCGTGTGGTCGACGCGTTGGGAGTACCTATTGATGGAAGAGGGGCTCTAAGCGATCACGAGCGTCGCCGTGTCGAAGTGAAAGCCCCTGGGATTATTGAACGTAAATCTGTGCACGAGCCTATGCAAACCGGCTTAAAGGCGGTAGATAGCCTGGTTCCTATAGGCCGTGGTCAACGCGAACTTATAATCGGGGACCGACAAACGGGAAAAACAGCTATTGCTATCGATACCATATTAAACCAAAAGGAACTGAACTCAAAGGCCACTTCTGATAGTGAGACATTGTATTGTGTTTATGTAGCGATTGGACAGAAACGTTCAACTGTTGCACAATTAGTTCAAATTCTTTCAGAAGCTAATGCTTTGGAATATTCCATTCTTGTAGCAGCCACTGCTTCGGATCCTGCTCCTCTTCAATTTCTGGCCCCATATTCTGGATGTGCTATGGGAGAATATTTCCGCGATAATGGAATGCACGCATTAATAATCTACGATGATCTTAGTAAACAGGCGGTGGCATATCGACAAATGTCATTATTGTTACGCCGACCACCAGGCCGTGAGGCTTTCCCAGGCGATGTTTTCTATTTACATTCTCGTCTCTTAGAAAGAGCCGCTAAACGATCGGACCAGACAGGTGCAGGTAGCTTGACCGCCTTACCCGTCATTGAAACACAAGCTGGAGACGTATCAGCCTATATTCCCACCAATGTGATCTCCATTACTGATGGACAAATCTGTTTGGAAACAGAGCTCTTTTATCGCGGAATTAGACCAGCTATTAACGTC
>Silene_tunicoides atp1
GCTGGAGAAATGGTGGAATTTGCCAGCGGTGTGAAAGGAATAGCCTTAAATCTTGAGAATGAAAATGTAGGGATTGTTGTCTTTGGTAGTGATACCGGTATTAAAGAGGGCGATCTTGTCAAGCGCACTGGCTCTATTGTGGATGTTCCTGCGGGAAAAGCTATGCTAGGGCGTGTGGTCGACGCGTTGGGAGTACCTATTGATGGAAGAGGGGCTCTAAGCGATCACGAGCGTCGCCGTGTCGAAGTGAAAGCCCCTGGGATTATTGAACGTAAATCTGTGCACGAGCCTATGCAAACCGGCTTAAAGGCGGTAGATAGCCTGGTTCCTATAGGCCGTGGTCAACGAGAACTTATAATCGGGGACCGACAAACGGGAAAAACAGCTATTGCTATCGATACCATATTAAACCAAAAGGAACTGAACTCAAAGGCCACTTCTGATAGTGAGACATTGTATTGTGTTTATGTAGCGATTGGACAGAAACGTTCAACTGTGGCACAATTAGTTCAAATTCTTTCAGAAGCGAATGCTTTGGAATATTCCATTCTTGTAGCAGCCACTGCTTCGGATCCTGCTCCTCTTCAATTTCTGGCCCCATATTCTGGATGTGCTATGGGAGAATATTTCCGCGATAATGGAATGCACGCATTAATAATCTATGATGATCTTAGTAAACAGGCGGTGGCATATCGACAAATGTCATTATTGTTACGCCGACCACCAGGCCGTGAGGCTTTCCCAGGCGACGTTTTCTATTTACATTCTCGTCTCTTAGAAAGAGCCGCTAAACGATCGGACCAGACAGGTGCAGGTAGCTTGACCGCCTTACCCGTCATTGAAACACAAGCTGGAGACGTATCAGCCTATATTCCCACCAATGTGATCTCCATTACTGATGGACAAATCTGTTTGGAAACAGAGCTCTTTTATCGCGGAATTAGACCTGCTATTAACGTC
>Silene_samojedora atp1
GCTGGAGAAATGGTGGAATTTGCCAGCGGTGTGAAAGGAATAGCCTTAAATCTTGAGAATGAAAATGTAGGGATTGTTGTCTTTGGTAGTGATACCGGTATTAAAGAGGGCGATCTTGTCAAGCGCACTGGCTCTATTGTGGATGTTCCCGCGGGAAAAGCTATGCTAGGGCGTGTGGTCGACGCGTTGGGAGTACCTATTGATGGAAGAGGGCCTCTAAGCGATCACGAGCGTCGCCGTGTCGAAGTGAAAGCCCCTGGGATTATTGAACGTAAATCTGTGCACGAGCCTATGCAAACCGGCTTAAAGGCGGTAGATAGCCTGGTTCCTATAGGCCGTGGTCAACGAGAACTTATAATCGGGGACCGACAAACGGGCAAAACAGCTATTGCTATCGATACCATATTAAACCAAAAGCAACTGAACTCAAAGGCCACTTCTGAGAGTGAGACATTGTATTGTGTTTATGTAGCGATTGGACAGAAACGTTCAACTGTGGCACAATTAGTTCAAATTCTTTCAGAAGCGAATGCTTTGGAATATTCCATTCTTGTAGCAGCCACTGCTTCGGATCCTGCTCCTCTTCAATTTCTGGCCCCATATTCTGGATGTGCTATGGGAGAATATTTCCGCGATAATGGAATGCACGCATTAATAATCTATGATGATCTTAGTAAACAGGCGGTGGCATATCGACAAATGTCATTATTGTTACGCCGACCACCAGGCCGTGAGGCTTTCCCAGGCGACGTTTTCTATTTACATTCTCGTCTCTTAGAAAGAGCCGCTAAACGATCGGACCAGACAGGTGCAGGTAGCTTGACCGCCTTACCCGTCATTGAAACACAAGCTGGAGACGTATCAGCCTATATTCCCACCAATGTGATCTCCATTACTGATGGACAAATCTGTTTGGAAACAGAGCTCTTTTATCGCGGAATTAGACCTGCTATTAACGTC
>Silene_armena atp1
GCTGGAGAAATGGTGGAATTTGCCAGCGGTGTGAAAGGAATAGCCTTAAATCTTGAGAATGAAAATGTAGGGATTGTTGTCTTTGGTAGTGATACCGGTATTAAAGAGGGCGATCTTGTCAAGCGCACTGGCTCTATTGTGGATGTTCCTGCGGGAAAAGCTATGCTAGGGCGTGTGGTCGACGCGTTGGGAGTACCTATTGATGGAAGAGGGGCTCTAAGCGATCACGAGCGTCGCCGTGTCGAAGTGAAAGCCCCTGGGATTATTGAACGTAAATCTGTGCACGAGCCTATGCAAACCGGCTTAAAGGCGGTAGATAGCCTGGTTCCTATAGGCCGTGGTCAACGAGAACTTATAATCGGGGACCGACAAACGGGAAAAACAGCTATTGCTATCGATACCATATTAAACCAAAAGGAACTGAACTCAAAGGCCACTTCTGATAGTGAGACATTGTATTGTGTTTATGTAGCGATTGGACAGAAACGTTCAACTGTGGCACAATTAGTTCAAATTATTTCAGAAGCGAATGCTTTGGAATATTCCATTCTTGTAGCAGCCACTGCTTCGGATCCTGCTCCTCTTCAATTTCTGGCCCCATATTCTGGATGTGCTATGGGAGAATATTTCCGCGATAATGGAATGCACGCATTAATAATCTATGATGATCTTAGTAAACAGGCGGTGGCATATCGACAAATGTCATTATTGTTACGCCGACCACCAGGCCGTGAGGCTTTCCCAGGCGACGTTTTCTATTTACATTCTCGTCTCTTAGAAAGAGCCGCTAAACGATCGGACCAGACAGGTGCAGGTAGCTTGACCGCCTTACCCGTCATTGAAACACAAGCTGGAGACGTATCAGCCTATATTCCCACCAATGTGATCTCCATTACTGATGGACAAATCTGTTTGGAAACAGAGCTCTTTTATCGCGGAATTAGACCTGCTATTAACGTC
>Silene_integripetala atp1
GCTGGAGAAATGGTGGAATTTGCCAGCGGTGTGAAAGGAATAGCCTTAAACCTTGAGAATGAGAATGTAGGGATTGTTGTCTTTGGTAGTGATACCGCTATTAAAGAGGGCGATCTTGTGAAGCGCACTGGATCTATTGTGGATGTTCCTGCTGGCAAAGCTATGCTAGGTCGTGTGGTCGACGCATTGGGAGTACCTATTGATGGAAGAGGATCTCTAAGCGCTCACGAGCGTCGCCGTGTCGAAGTCAAAGCCCCCGGTATTATTGAGCGTAAATCTGTGCACGAGCCTATGCAAACAGGCTTAAAGGCGGTGGATAGTCTAGTTCCTATAGGCCGTGGTCAACGAGAACTTATAATCGGGGACCGACAAACGGGAAAAACAGCTATTGCTATTGATACCATCTTAAACCAAAAGGAACTGAACTCAAGGGCTACTTCCGAGAGTGAGGCATTGTATTGTGTTTATGTAGCGATTGGACAGAAACGTTCAACCGTGGCACAATTAGTGCAAATTCTTTCAGAAGCGGATGCTTTGGAATATTCCATTCTTGTAGCAGCCACTGCTTCGGATCCTGCCCCTCTTCAGTTTCTGGCCCCATATTCTGGATGTGCTATGGGAGAATATTTCCGCGATAATGGAATGCACGCATTAATCATCTATGATGATCTTAGTAAACAGGCGGTGGCATATCGACAAATGTCATTATTGTTACGCCGACCACCAGGCCGTGAGGCTTTCCCAGGAGACGTTTTCTATTTACATTCTCGTCTCTTAGAAAGAGCCGCTAAACGCTCGGACAATACAGGTGCAGGTAGCTTGACCGCCTTACCCGTCATTGAAACACAAGCTGGAGACGTATCAGCCTATATTCCCACCAATGTGATCTCCATTACTGATGGACAAATCTGTTTGGAAACAGAGCTCTTTTATCGCGGAATTAGACCTGCTATTAACGTC
>Silene_flavescens atp1
GCTGGAGAAATGGTGGAATTTGGCAGCGGTGTGAAAGGAATAGCCTTAAATCTTGAGAATGAAAATGTAGGGATTGTTGTCTTTGGTAGTGATACCGGTATTAAAGAGGGCGATCTTGTCAAGCGCACTGGCTCTATTGTGGATGTTCCTGCGGGAAAAGCTATGCTAGGTCGTGTGGTCGACGCGTTGGGAGTACCTATTGATGGAAGAGGGGCTCTAAGCGATCACGAGCGTCGCCGTGTCGAAGTGAAAGCCCCTGGGATTATTGAACGTAAATCTGTGCACGAGCCTATGCAAACCGGCTTAAAGGCGGTAGATAGCCTGGTTCCTATAGGCCGTGGTCAACGCGAACTTATAATCGGGGACCGACAAACGGGAAAAACAGCTATTGCTATCGATACCATATTAAACCAAAAGGAACTGAACTCAAAGGCCACTTCTGATAGTGAGACATTGTATTGTGTTTATGTAGCGATTGGACAGAAACGTTCAACTGTTGCACAATTAGTTCAAATTCTTTCAGAAGCTAATGCTTTGGAATATTCCATTCTTGTAGCAGCCACTGCTTCGGATCCTGCTCCTCTTCAATTTCTGGCCCCATATTCTGGATGTGCTATGGGAGAATATTTCCGCGATAATGGAATGCACGCATTAATAATCTACGATGATCTTAGTAAACAGGCGGTGGCATATCGACAAATGTCATTATTGTTACGCCGACCACCAGGCCGTGAGGCTTTCCCAGGCGATGTTTTCTATTTACATTCTCGTCTCTTAGAAAGAGCCGCTAAACGATCGGACCAGACAGGTGCAGGTAGCTTGACCGCCTTACCCGTCATTGAAACACAAGCTGGAGACGTATCAGCCTATATTCCCACCAATGTGATCTCCATTACTGATGGACAAATCTGTTTGGAAACAGAGCTCTTTTATCGCGGAATTAGACCAGCTATTAACGTC
>Silene_acaulis atp1
GCTGGAGAAATGGTAGAATTCGCCAGCGGTGTGAAAGGAATAGCCTTAAATCTTGAGAATGAAAATGTAGGGATTGTTGTCTTTGGTAGTGATACCGGTATTAAAGAGGGCGATCTTGTCAAGCGCACTGGATCTATTGTGGATGTTCCTGCGGGAAAAGCTATGCTAGGGCGTGTGGTCGACGCGTTGGGAGTACCTATTGATGGAAGAGGGACTCTAAGCGATCACGAGCGTCGCCGTGTGGAAGTGAAAGCCCCCGGGATTATTGAACGTAAATCTGTGCACGAGCCCATGCAAACCGGCTTAAAGGCGGTAGATAGCCTGGTTCCTATAGGCCGCGGTCAACGCGAACTTATAATCGGGGACCGACAAACGGGAAAAACGGCTATTGCTATCGATACCATATTAAACCAAAAGGAGCTGAACTCAAAGGCCACTTCTGATAGTGAGACATTGTATTGTGTTTATGTAGCGATTGGACAGAAACGTTCAACTGTGGCACAATTAGTTCAAATTCTTGAAAAAGCTAATGCTTTGGAATATTCCATTCTTGTAGCAGCCACTGCTTCTGATCCTGCTCCTCTTCAATTTCTGGCCCCATATTCTGGATGTGCTATGGGAGAATATTTCCGCGATAATGGAATGCACGCATTAATAATCTACGATGATCTTAGTAAACAGGCGGTGGCATATCGACAAATGTCATTATTGTTACGCCGACCACCAGGCCGTGAGGCTTTCCCAGGCGATGTTTTCTATTTACATTCTCGTCTCTTAGAAAGAGCCGCTAAACGATCGGACCAGACAGGTGCAGGTAGCTTGACCGCCTTACCCGTCATTGAAACACAAGCTGGAGACGTATCAGCCTATATTCCCACCAATGTGATCTCCATTACTGATGGACAAATCTGTTTGGAAACAGAGCTCTTTTATCGCGGAATTAGACCTGCTATTAACGTC
>Silene_vittata atp1
GCTGGAGAAATGGTAGAATTCGCCAGCGGTGTGAAAGGAATAGCCTTAAATCTTGAGAATGAAAATGTAGGGATTGTTGTCTTTGGTAGTGATACCGGTATTAAAGAGGGCGATCTTGTCAAGCGCACTGGCTCTATTGTGGATGTTCCTGCGGGAAAAGCTATGCTAGGGCGTGTGGTCGACGCGTTGGGAGTACCTATTGATGGAAGAGGGGCTCTAAGCGATCACGAGCGTCGCCGTGTCGAAGTGAAAGCCCCTGGGATTATTGAACGTAAATCTGTGCACGAGCCTATGCAAACCGGCTTAAAGGCGGTAGATAGCCTGGTTCCTATAGGCCGTGGTCAACGAGAACTTATAATCGGGGACCGACAAACGGGAAAAACAGCTATTGCTATCGATACCATATTAAACCAAAAGGAACTGAACTCAAAGGCCACTTCTGATAGTGAGACATTGTATTGTGTTTATGTAGCGATTGGACAGAAACGTTCAACTGTGGCACAATTAGTTCAAATTCTTTCAGAAGCTAATGCTTTGGAATATTCCATTCTTGTAGCAGCCACTGCTTCGGATCCTGCTCCTCTTCAATTTCTGGCCCCATATTCTGGATGTGCTATGGGAGAATATTTCCGCGATAATGGAATGCACGCATTAATAATCTATGATGATCTTAGTAAACAGGCGGTGGCATATCGACAAATGTCATTATTGTTACGCCGACCACCAGGCCGTGAGGCTTTCCCAGGCGACGTTTTCTATTTACATTCTCGTCTCTTAGAAAGAGCCGCTAAACGATCGGACCAGACAGGTGCAGGTAGCTTGACCGCCTTACCCGTCATTGAAACACAAGCTGGAGACGTATCAGCCTATATTCCCACCAATGTGATCTCCATTACTGATGGACAAATCTGTTTGGAAACAGAGCTCTTTTATCGCGGAATTAGACCTGCTATTAACGTC
>Silene_multicaulis atp1
GCTGGAGAAATGGTGGAATTTGCCAGCGGTGTCAAAGGAATAGCCTTAAATCTTGAGAATGAAAATGTAGGGATTGTTGTCTTTGGTAGTGATACCGGTATTAAAGAGGGCGATCTTGTCAAGCGCACTGGCTCTATTGTGGATGTTCCTGCGGGAAAAGCTATGCTAGGGCGTGTGGTCGACGCGTTGGGAGTACCTATTGATGGAAGAGGGGCTCTAAGCGATCACGAGCGTCGCCGTGTCGAAGTGAAAGCCCCTGGGATTATTGAACGTAAATCTGTGCACGAGCCTATGCAAACCGGCTTAAAGGCGGTAGATAGCCTGGTTCCTATAGGCCGTGGTCAACGCGAACTTATAATCGGGGACCGACAAACGGGAAAAACAGCTATTGCTATCGATACCATATTAAACCAAAAGGAACTGAACTCAAAGGCCACTTCTGATAGTGAGACATTGTATTGTGTTTATGTAGCGATTGGACAGAAACGTTCAACTGTTGCACAATTAGTTCAAATTCTTTCAGAGGCGAATGCTTTGGAATATTCCATTCTTGTAGCAGCCACTGCTTCGGATCCTGCTCCTCTTCAATTTCTGGCCCCATATTCTGGATGTGCTATGGGAGAATATTTCCGCGATAATGGAATGCACGCATTAATAATCTACGATGATCTTAGTAAACAGGCGGTGGCATATCGACAAATGTCATTATTGTTACGCCGACCACCAGGCCGTGAGGCTTTCCCAGGCGATGTTTTCTATTTACATTCTCGTCTCTTAGAAAGAGCCGCTAAACGATCGGACCAGACAGGTGCAGGTAGCTTGACCGCCTTACCCGTCATTGAAACACAAGCTGGAGACGTATCAGCCTATATTCCCACCAATGTGATCTCCATTACTGATGGACAAATCTGTTTGGAAACAGAGCTCTTTTATCGCGGAATTAGACCTGCTATTAACGTC
>Silene_schwarzenbergeri atp1
GCTGGGGAAATGGTAGAATTCGCCAGCGGTGTGAAAGGAATAGCCTTAAATCTTGAGAATGAAAATGTCGGGATTGTTGTCTTTGGTAGTGATAGCGGTATTAAAGAGGGCGATCTTGTCACGCGCACTGGCTCTATTGTGGATGTTCCCGCGGGAAAAGCTATGCTAGGGCGTGTGGTCGACGCCTTGGGAGTACCCATTGATGGAAAAGGGGCTCTAAGCGATCACGAGCGTCGCCGTGTGGAAGTGAAAGCCCCCGGGATTATTGAACGTAAATCTGTGCACGAGCCCATGCAAACCGGCTTAAAGGCGGTAGATAGCCTGGTTCCTATAGGCCGTGGTCAACGCGAACTTATAATTGGGGACCGACAAACGGGAAAAACAGCTATTGCTATCGATACGATATTAAACCAAAAGGAACTGAACTCAAAGGCGACTTCTGATAGTGAGACATTGTATTGTGTTTATGTAGCGATTGGACAGAAACGTTCAACTGTGGCACAATTAGTTCAAATTCTTTCAGAAGCTAATGCTTTGGAATATTCGATTCTTGTCGCAGCCACTGCTTCTGATCCCGCTCCTCTTCAATTTCTGGCCCCATATTCTGGATGTGCTATGGGCGAATATTTCCGCGATAATGGAATGCACGCATTAATAATCTATGATGATCTTAGTAAACAGGCGGTGGCATATCGACAAATGTCATTATTGTTACGCCGACCACCAGGCCGTGAGGCTTTCCCAGGCGATGTTTTCTATTTACATTCTCGTCTCTTAGAAAGAGCGGCTAAACGATCGGACCAGACAGGTGGAGGTAGCTTGACCGCCTTACCCGTCATTGAAACACAAGCTGGAGACGTATCAGCCTATATTCCCACCAATGTGATCTCCATTACTGATGGACAAATCTGTTTGGAAACAGAGCTCTTTTATCGCGGAATTAGACCTGCTATTAACGTC
>Silene_paradoxa atp1
GCTGGGGAAATGGTAGAATTCGCCAGCGGTGTCAAAGGAATAGCCTTAAATCTTGAGAATGAAAATGTAGGCATTGTTGTCTTTGGTAGTGATACCGCTATTAAAGAGGGCGATCTTGTCACGCGCACCGGCTCTATTGTGGATGTTCCTGCGGGAAAAGCTATGCTAGGTCGTGTGGTCGACGCGTTGGGAGTACCTATTGATGGAAGAGGGGCTCTAAGCGATCACGAGCGTCGCCGTGTCGAAGTGAAAGCCCCCGGTATTATTGAACGTAAATCTGTGCACGAGCCTATGCAAACTGGCTTAAAGGCGGTAGATAGCCTGGTTCCTATAGGCCGTGGTCAACGCGAACTTATAATCGGGGACCGACAAACGGGAAAAACTGCTATTGCTATCGATACGATATTAAACCAAAAGGAACTGAACTCAAAGGCCACTTCTGCTAGTGAGACATTGTATTGTGTTTATGTAGCGATTGGACAGAAACGTTCAACTGTGGCCCAATTAGTTCAAATTCTTTCAGAAGCTAATGCTTTGGAATATTCTATTCTTGTCGCAGCCACTGCTTCTGATCCTGCTCCTCTTCAATTTCTGGCCCCATATTCTGGATGTGCTATGGGCGAATATTTCCGCGATAATGGAATGCACGCATTAATAATCTATGATGATCTTAGTAAGCAGGCCGTGGCATATCGACAAATGTCATTATTGTTACGCCGACCACCAGGCCGTGAGGCTTTCCCAGGCGACGTTTTCTATTTACATTCTCGTCTCTTAGAAAGAGCGGCTAAACGATCGGACCAGACAGGTGCAGGTAGCTTGACCGCCTTACCCGTCATTGAAACACAAGCTGGAGACGTATCAGCCTATATTCCCACCAATGTGATCTCCATTACTGATGGACAAATTTGTTTGGAAACAGAGCTCTTTTATCGCGGAATTAGACCTGCTATTAACGTC
>Silene_nicaeensis atp1
GCTGGAGAAATGGTGGAATTTGCCGGCGGTGTGAAAGGAATAGCCTTAAATCTTGAGAATGAAAATGTAGGGATTGTTGTCTTTGGTAGTGATACCGCTATTAAAGAGGGCGATCTTGTCAAGCGAACTGGATCCATTGTGGATGTTCCCGCGGGAAAGGCTATGCTAGGGCGTGTGGTCGACGCGTTAGGCGTACCTATTGATGGAAGAGGGGCTCTAAGCGATCACGAGCGTCGACGTGTCGAAGTGAAAGCCCCCGGGATTATTGAACGTAAATCAGTGCACGAGCCTATGCAAACTGGCTTAAAGGCGGTAGATAGCCTGGTTCCCGTAGGCCGTGGTCAACGCGAACTGATAATCGGTGACCGACAAACGGGAAAAACAGCTATTGCTATCGATACCATCTTAAACCAAAAGCAACTGAACTCAAAGGCCTCGTCTGAGAGTGAGACATTGTATTGTGTTTATGTAGCGATTGGACAGAAACGTTCAACTGTGGCACAATTAGTTCAAATTCTTTCAGAAGCTCATGCCATGGAATATTCCATTCTTGTAGCAGCCACTGCTTCTGATCCTGCTCCTCTTCAATTTCTGGCCCCATATTCCGGATGTGCTATGGGAGAATATTTCCGAGATAATGGAATGCACGCATTAATAATCTATGATGATCTGAGTAAACAGGCGGTGGCATATCGACAAATGTCATTATTGTTACGCCGACCACCAGGTCGTGAGGCTTTCCCGGGCGACGTTTTCTATTTACATTCTCGTCTCTTAGAAAGAGCCGCTAAACGCTCGGACCAGACAGGTGCTGGTAGCTTGACCGCCTTACCCGTCATTGAAACACAAGCTGGAGACGTCTCCGCCTATATTCCCACCAATGTAATCTCCATTACTGATGGACAAATATGTTTGGAAACAGAGCTCTTTTATCGCGGAATTAGACCTGCTATTAACGTC
>Silene_hookeri atp1
GCTGGAGAAATGGTGGAATTTGCCAGCGGTGTGAAAGGAATAGCCTTAAATCTTGAGAATGAAAATGTAGGGATTGTTGTCTTTGGTAGTGATACCGCTATTAAAGAGGGCGATCTTGTCAAGCGCACTGGATCTATTGTGGATGTTCCTGCGGGAAAAGCTATGCTAGGGCGTGTGGTCGACGCGTTGGGAGTACCTATTGATGGAAGAGGGGCTCTAAGCGATCACGAGCGTCGACGTGTCGAAGTGAAAGCCCCTGGGATTATTGAACGTAAATCAGTGCACGAGCCTATGCAAACCGGCTTAAAGGCGGTAGATAGCCTGGTTCCTATAGGCCGTGGTCAACGAGAACTTATAATCGGGGACCGACAAACGGGAAAAACAGCTATTGCTATCGATACCATATTAAACCAAAAGCAACTGAACTCAAAGGCCACTTCTGAGAGTGAGACATTGTATTGTGTTTATGTAGCGATTGGACAGAAACGTTCAACTGTGGCACAATTAGTTCAAATTCTTTCAGAAGCGAATGCTTTGGAATATTCCATTCTTGTAGCAGCCACTGCTTCGGATCCTGCTCCTCTTCAATTTCTGGCCCCATATTCTGGATGTGCTATGGGAGAATATTTCCGTGATAATGGAATGCACGCATTAATAATCTATGATGATCTTAGTAAACAGGCGGTGGCATATCGACAAATGTCATTATTGTTACGCCGACCACCAGGCCGTGAGGCTTTCCCAGGCGACGTTTTCTATTTACATTCTCGTCTCTTAGAAAGAGCCGCTAAACGATCGGACCAGACAGGTGCAGGTAGCTTGACCGCCTTACCCGTCATTGAAACACAAGCTGGAGACGTATCAGCCTATATTCCCACCAATGTGATCTCCATTACTGATGGACAAATCTGTTTGGAAACAGAGCTCTTTTATCGCGGAATTAGACCTGCTATTAACGTC
>Silene_pendula atp1
GCTGGAGAAATGGTGGAATTTGCCAGCGGTGTGAAAGGAATAGCCTTAAATCTTGAGAATGAAAATGTAGGGATTGTTGTCTTTGGTAGTGATACCGCTATTAAAGAGGGCGATCTTGTCAAGCGCACTGGATCTATTGTGGATGTTCCTGCGGGAAAAGCTATGCTAGGGCGTGTGGTCGACGCGTTGGGAGTACCTATTGATGGAAGAGGGGCTCTAAGCGATCACGAGCGTCGACGTGTCGAAGTGAAAGCCCCTGGGATTATTGAACGTAAATCTGTGCACGAGCCTATGCAAACCGGCTTAAAGGCGGTAGATAGCCTGGTTCCTATAGGCCGTGGTCAACGAGAACTTATAATCGGGGACCGACAAACGGGAAAAACAGCTATTGCTATCGATACCATATTAAACCAAAAGCAACTGAACTCAAAGGCCACTTCTGAGAGTGAGACATTGTATTGTGTTTATGTAGCGATTGGACAGAAACGTTCAACTGTGGCACAATTAGTTCAAATTCTTTCAGAAGCGAATGCTTTGGAATATTCCATTCTTGTAGCAGCCACTGCTTCGGATCCTGCTCCTCTTCAATTTCTGGCCCCATATTCTGGATGTGCTATGGGAGAATATTTCCGCGATAATGGAATGCACGCATTAATAATCTATGATGATCTTAGTAAACAGGCGGTGGCATATCGACAAATGTCATTATTGTTACGCCGACCACCAGGCCGTGAGGCTTTCCCAGGCGACGTTTTCTATTTACATTCTCGTCTCTTAGAAAGAGCCGCTAAACGATCGGACCAGACAGGTGCAGGTAGCTTGACCGCCTTACCCGTCATTGAAACACAAGCTGGAGACGTATCAGCCTATATTCCCACCAATGTGATCTCCATTACTGATGGACAAATCTGTTTGGAAACAGAGCTCTTTTATCGCGGAATTAGACCTGCTATTAACGTC
>Silene_khasyana atp1
GCTGGAGAAATGGTGGAATTTGCCAGCGGTGTGAAAGGAATAGCCTTAAATCTTGAGAATGAAAATGTAGGGATTGTTGTCTTTGGTAGTGATACCGCTATTAAAGAGGGCGATCTTGTCAAGCGCACTGGATCTATTGTGGATGTTCCTGCGGGAAAAGCTATGCTAGGGCGTGTGGTCGACGCGTTGGGAGTACCTATTGATGGAAGAGGGGCTCTAAGCGATCACGAGCGTCGACGTGTCGAAGTGAAAGCCCCTGGGATTATTGAACGTAAATCTGTGCACGAGCCTATGCAAACCGGCTTAAAGGCGGTAGATAGCCTGGTTCCTATAGGCCGTGGTCAACGAGAACTTATAATCGGGGACCGACAAACGGGAAAAACAGCTATTGCTATCGATACCATATTAAACCAAAAGCAACTGAACTCAAAGGCCACTTCTGAGAGTGAGACATTGTATTGTGTTTATGTAGCGATTGGACAGAAACGTTCAACTGTGGCACAATTAGTTCAAATTCTTTCAGAAGCGAATGCTTTGGAATATTCCATTCTTGTAGCAGCCACTGCTTCGGATCCTGCTCCTCTTCAATTTCTGGCCCCATATTCTGGATGTGCTATGGGAGAATATTTCCGCGATAATGGAATGCACGCATTAATAATCTATGATGATCTTAGTAAACAGGCGGTGGCATATCGACAAATGTCATTATTGTTACGCCGACCACCAGGCCGTGAGGCTTTCCCAGGCGACGTTTTCTATTTACATTCTCGTCTCTTAGAAAGAGCCGCTAAACGATCGGACCAGACAGGTGCAGGTAGCTTGACCGCCTTACCCGTCATTGAAACACAAGCTGGAGACGTATCAGCCTATATTCCCACCAATGTGATCTCCATTACTGATGGACAAATCTGTTTGGAAACAGAGCTCTTTTATCGCGGAATTAGACCTGCTATTAACGTC
>Silene_cordifolia atp1
GCTGGAGAAATGGTGGAATTTGCCAGCGGTGTGAAAGGAATAGCCTTAAATCTTGAGAATGAAAATGTAGGGATTGTTGTCTTTGGTAGTGATACCGCTATTAAAGAGGGCGATCTTGTCAAGCGCACTGGATCTATTGTGGATGTTCCTGCGGGAAAAGCTATGCTAGGGCGTGTGGTCGACGCGTTGGGAGTACCTATTGATGGAAGAGGGGCTCTAAGCGATCACGAGCGTCGACGTGTCGAAGTGAAAGCCCCTGGGATTATTGAACGTAAATCTGTGCACGAGCCTATGCAAACCGGCTTAAAGGCGGTAGATAGCCTGGTTCCTATAGGCCGTGGTCAACGAGAACTTATAATCGGGGACCGACAAACGGGAAAAACAGCTATTGCTATCGATACCATATTAAACCAAAAGCAACTGAACTCAAAGGCCACTTCTGAGAGTGAGACATTGTATTGTGTTTATGTAGCGATTGGACAGAAACGTTCAACTGTGGCACAATTAGTTCAAATTCTTTCAGAAGCGAATGCTTTGGAATATTCCATTCTTGTAGCAGCCACTGCTTCGGATCCTGCTCCTCTTCAATTTCTGGCCCCATATTCTGGATGTGCTATGGGAGAATATTTCCGCGATAATGGAATGCACGCATTAATAATCTATGATGATCTTAGTAAACAGGCGGTGGCATATCGACAAATGTCATTATTGTTACGCCGACCACCAGGCCGTGAGGCTTTCCCAGGCGACGTTTTCTATTTACATTCTCGTCTCTTAGAAAGAGCCGCTAAACGATCGGACCAGACAGGTGCAGGTAGCTTGACCGCCTTACCCGTCATTGAAACACAAGCTGGAGACGTATCAGCCTATATTCCCACCAATGTGATCTCCATTACTGATGGACAAATCTGTTTGGAAACAGAGCTCTTTTATCGCGGAATTAGACCTGCTATTAACGTC
>Silene_menziesii atp1
GCAGGAGAAATGGTGGAATTTGCCAGCGGTGTGAAAGGAATAGCCTTAAATCTTGAGAATGAAAATGTAGGGATTGTTGTCTTTGGTAGTGATACCGCTATTAAAGAGGGCGATCTTGTCAAGCGCACTGGATCTATTGTGGATGTTCCTGCGGGAAAAGCTATGCTAGGGCGTGTGGTCGACGCGTTGGGAGTACCTATTGATGGAAGAGGGGCTCTAAGCGATCACGAGCGTCGACGTGTCGAAGTGAAAGCCCCTGGGATTATTGAACGTAAATCAGTGCACGAGCCTATGCAAACCGGCTTAAAGGCGGTAGATAGCCTGGTTCCTATAGGCCGTGGTCAACGAGAACTTATAATCGGGGACCGACAAACGGGAAAAACAGCTATTGCTATCGATACCATATTAAACCAAAAGCAACTGAACTCAAAGGCCACTTCTGAGAGTGAGACATTGTATTGTGTTTATGTAGCGATTGGACAGAAACGTTCAACTGTGGCACAATTAGTTCAAATTCTTTCAGAAGCGAATGCTTTGGAATATTCCATTCTTGTAGCAGCCACTGCTTCGGATCCTGCTCCTCTTCAATTTCTGGCCCCATATTCTGGATGTGCTATGGGAGAATATTTCCGTGATAATGGAATGCACGCATTAATAATCTATGATGATCTTAGTAAACAGGCGGTGGCATATCGACAAATGTCATTATTGTTACGCCGACCACCAGGCCGTGAGGCTTTCCCAGGCGACGTTTTCTATTTACATTCTCGTCTCTTAGAAAGAGCCGCTAAACGATCGGACCAGACAGGTGCAGGTAGCTTGACCGCCTTACCCGTCATTGAAACACAAGCTGGAGACGTATCAGCCTATATTCCCACCAATGTGATCTCCATTACTGATGGACAAATCTGTTTGGAAACAGAGCTCTTTTATCGCGGAATTAGACCTGCTATTAACGTC
>Silene_douglasii atp1
GCTGGAGAAATGGTGGAATTTGCCAGCGGTGTGAAAGGAATAGCCTTAAATCTTGAGAATGAAAATGTAGGGATTGTTGTCTTTGGTAGTGATACCGCTATTAAAGAGGGCGATCTTGTCAAGCGCACTGGATCTATTGTGGATGTTCCTGCGGGAAAAGCTATGCTAGGGCGTGTGGTCGACGCGTTGGGAGTACCTATTGATGGAAGAGGGGCTCTAAGCGATCACGAGCGTCGACGTGTCGAAGTGAAAGCCCCTGGGATTATTGAACGTAAATCAGTGCACGAGCCTATGCAAACCGGCTTAAAGGCGGTAGATAGCCTGGTTCCTATAGGCCGTGGTCAACGAGAACTTATAATCGGGGACCGACAAACGGGAAAAACAGCTATTGCTATCGATACCATATTAAACCAAAAGCAACTGAACTCAAAGGCCACTTCTGAGAGTGAGACATTGTATTGTGTTTATGTAGCGATTGGACAGAAACGTTCAACTGTGGCACAATTAGTTCAAATTCTTTCAGAAGCGAATGCTTTGGAATATTCCATTCTTGTAGCAGCCACTGCTTCGGATCCTGCTCCTCTTCAATTTCTGGCCCCATATTCTGGATGTGCTATGGGAGAATATTTCCGCGATAATGGAATGCACGCATTAATAATCTATGATGATCTTAGTAAACAGGCGGTGGCATATCGACAAATGTCATTATTGTTACGCCGACCACCAGGCCGTGAGGCTTTCCCAGGCGACGTTTTCTATTTACATTCTCGTCTCTTAGAAAGAGCCGCTAAACGATCGGACCAGACAGGTGCAGGTAGCTTGACCGCCTTACCCGTCATTGAAACACAAGCTGGAGACGTATCAGCCTATATTCCCACCAATGTGATCTCCATTACTGATGGACAAATCTGTTTGGAAACAGAGCTCTTTTATCGCGGAATTAGACCTGCTATTAACGTC
>Silene_littorea atp1
GCTGGAGAAATGGTGGAATTTGCCAGCGGTGTGAAAGGAATAGCCTTAAATCTTGAGAATGAAAATGTAGGGATTGTTGTCTTTGGTAGTGATACCGCTATTAAAGAGGGCGATCTTGTCAAGCGCACTGGATCTATTGTGGATGTTCCCGCGGGAAAAGCTATGCTAGGGCGTGTGGTCGACGCGTTGGGAGTACCTATTGATGGAAGAGGGGCTCTAAGCGATCACGAGCGTCGACGTGTCGAAGTGAAAGCCCCTGGGATTATTGAACGTAAATCAGTGCACGAGCCTATGCAAACCGGCTTAAAGGCGGTAGATAGCCTGGTTCCTATAGGCCGTGGTCAACGAGAACTTATAATCGGGGACCGGCAAACGGGAAAAACTGCTATTGCTATCGATACCATATTAAACCAAAAGCAACTGAACTCAAAGGCCACTTCTGAGAGTGAGACATTGTATTGTGTTTATGTAGCGATTGGACAGAAACGTTCAACTGTGGCACAATTAGTTCAAATTCTTTCAGAAGCTAATGCTTTGGAATATTCCATTCTTGTAGCAGCCACTGCTTCGGATCCTGCTCCTCTTCAATTTCTGGCCCCATATTCAGGATGTGCTATGGGAGAATATTTCCGCGATAATGGAATGCACGCATTAATCATCTATGATGATCTTAGTAAACAGGCGGTGGCATATCGACAAATGTCATTATTGTTACGCCGACCACCAGGCCGTGAGGCTTTCCCAGGCGACGTTTTCTATTTACATTCTCGTCTCTTAGAAAGAGCCGCTAAACGATCGGACCAGACAGGTGCAGGTAGCTTGACCGCCTTACCCGTCATTGAAACACAAGCTGGAGACGTATCAGCCTATATTCCCACCAATGTGATCTCGATTACTGATGGACAAATCTGTTTGGAAACAGAGCTCTTTTATCGCGGAATTAGACCTGCTATTAACGTC
>Silene_repens atp1
GCTGGAGAAATGGTGGAATTTGCCAGCGGTGTGAAAGGAATAGCCTTAAATCTTGAGAATGAAAATGTAGGGATTGTTGTCTTTGGTAGTGATACCGGTATTAAAGAGGGCGATCTTGTCAAGCGCACTGGCTCTATTGTGGATGTTCCTGCGGGAAAAGCTATGCTAGGGCGTGTGGTCGACGCGTTGGGAGTACCTATTGATGGAAGAGGGGCTCTAAGCGATCACGAGCGTCGCCGTGTCGAAGTGAAAGCCCCTGGGATTATTGAACGTAAATCTGTGCACGAGCCTATGCAAACCGGCTTAAAGGCGGTAGATAGCCTGGTTCCTATAGGCCGTGGTCAACGAGAACTTATAATCGGGGACCGACAAACGGGAAAAACAGCTATTGCTATCGATACCATATTAAACCAAAAGCAACTGAACTCAAAGGCCACTTCTGAGAGTGAGACATTGTATTGTGTTTATGTAGCGATTGGACAGAAACGTTCAACTGTGGCACAATTAGTTCAAATTCTTTCAGAAGCGAATGCTTTGGAATATTCCATTCTTGTAGCAGCCACTGCTTCGGATCCTGCTCCTCTTCAATTTCTGGCCCCATATTCTGGATGTGCTATGGGAGAATATTTCCGCGATAATGGAATGCACGCATTAATAATCTATGATGATCTTAGTAAACAGGCGGTGGCATATCGACAAATGTCATTATTGTTACGCCGACCACCAGGCCGTGAGGCTTTCCCAGGCGACGTTTTCTATTTACATTCTCGTCTCTTAGAAAGAGCCGCTAAACGATCGGACCAGACAGGTGCAGGTAGCTTGACCGCCTTGCCCGTCATTGAAACACAAGCTGGAGACGTATCAGCCTATATTCCCACCAATGTGATCTCCATTACTGATGGACAAATCTGTTTGGAAACAGAGCTCTTTTATCGCGGAATTAGACCTGCTATTAACGTC
>Silene_laciniata atp1
GCTGGAGAAATGGTGGAATTTGCCAGCGGTGTGAAAGGAATAGCCTTAAATCTTGAGAATGAAAATGTAGGGATTGTTGTCTTTGGTAGTGATACCGCTATTAAAGAGGGCGATCTTGTCAAGCGCACTGGATCTATTGTGGATGTTCCTGCGGGAAAAGCTATGCTAGGGCGTGTGGTCGACGCGTTGGGAGTACCTATTGATGGAAGAGGGGCTCTAAGCGATCACGAGCGTCGACGTGTCGAAGTGAAAGCCCCTGGGATTATTGAACGTAAATCAGTGCACGAGCCTATGCAAACCGGCTTAAAGGCGGTAGATAGCCTGGTTCCTATAGGCCGTGGTCAACGAGAACTTATAATCGGGGACCGACAAACGGGAAAAACAGCTATTGCTATCGATACCATATTAAACCAAAAGCAACTGAACTCAAAGGCCACTTCTGAGAGTGAGACATTGTATTGTGTTTATGTAGCGATTGGACAGAAACGTTCAACTGTGGCACAATTAGTTCAAATTCTTTCAGAAGCGAATGCTTTGGAATATTCCATTCTTGTAGCAGCCACTGCTTCGGATCCTGCTCCTCTTCAATTTCTGGCCCCATATTCTGGATGTGCTATGGGAGAATATTTCCGCGATAATGGAATGCACGCATTAATAATCTATGATGATCTTAGTAAACAGGCGGTGGCATATCGACAAATGTCATTATTGTTACGCCGACCACCAGGCCGTGAGGCTTTCCCAGGCGACGTTTTCTATTTACATTCTCGTCTCTTAGAAAGAGCCGCTAAACGATCGGACCAGACAGGTGCAGGTAGCTTGACCGCCTTACCCGTCATTGAAACACAAGCTGGAGACGTATCAGCCTATATTCCCACCAATGTGATCTCCATTACTGATGGACAAATCTGTTTGGAAACAGAGCTCTTTTATCGCGGAATTAGACCTGCTATTAACGTC
>Silene_ciliata atp1
GCTGGAGAAATGGTGGAATTTGCCAGCGGTGTGAAAGGAATAGCCTTAAATCTTGAGAATGAAAATGTAGGGATTGTTGTCTTTGGTAGTGATACCGCTATTAAAGAGGGCGATCTTGTCAAGCGCACTGGATCTATTGTGGATGTTCCTGCGGGAAAAGCTATGCTAGGGCGTGTGGTCGACGCGTTGGGAGTACCTATTGATGGAAGAGGGGCTCTAAGCGATCACGAGCGTCGACGTGTCGAAGTGAAAGCCCCTGGGATTATTGAACGTAAATCAGTGCACGAGCCTATGCAAACCGGCTTAAAGGCGGTAGATAGCCTGGTTCCTATAGGCCGTGGTCAACGCGAACTTATAATCGGGGACCGACAAACGGGAAAAACAGCTATTGCTATCGATACCATATTAAACCAAAAGCAACTGAACTCAAAGGCCGCTTCTGAGAGTGAGACATTGTATTGTGTTTATGTAGCGATTGGACAGAAACGTTCAACTGTGGCACAATTAGTTCAAATTCTTTCAGAAGCGAATGCTTTGGAATATTCCATTCTTGTAGCAGCCACTGCTTCGGATCCTGCTCCTCTTCAATTTCTGGCCCCATATTCTGGATGTGCTATGGGAGAATATTTCCGCGATAATGGAATGCACGCATTAATAATCTATGATGATCTTAGTAAACAGGCGGTGGCATATCGACAAATGTCATTATTGTTACGCCGACCACCAGGCCGTGAGGCTTTCCCAGGCGACGTTTTCTATTTACATTCTCGTCTCTTAGAAAGAGCCGCTAAACGATCGGACCAGACAGGTGCAGGTAGCTTGACCGCCTTACCCGTCATTGAAACACAAGCTGGAGACGTATCAGCCTATATTCCCACCAATGTGATCTCCATTACTGATGGACAAATCTGTTTGGAAACAGAGCTCTTTTATCGCGGAATTAGACCTGCTATTAACGTC
>Silene_caesia atp1
GCTGGAGAAATGGTGGAATTTGCCAGCGGTGTGAAAGGAATAGCCTTAAATCTTGAGAATGAAAATGTAGGGATTGTTGTCTTTGGTAGTGATACCGCTATTAAAGAGGGCGATCTTGTCAAGCGCACTGGATCTATTGTGGATGTTCCTGCGGGAAAAGCTATGCTAGGGCGTGTGGTCGACGCGTTGGGAGTACCTATTGATGGAAGAGGGGCTCTAAGCGATCACGAGCGTCGACGTGTCGAAGTGAAAGCCCCCGGGATTATTGAACGTAAATCGGTGCACGAGCCTATGCAAACCGGCTTAAAGGCGGTAGATAGCCTGGTTCCTATAGGCCGTGGTCAACGAGAACTGATAATCGGGGACCGACAAACGGGAAAAACAGCTATTGCTATCGATACTATCTTAAACCAAAAGGAACTGAACTCAAAGGCCACTTCTGAGAGTGAGACCTTGTATTGTGTTTATGTAGCGATTGGACAGAAACGTTCAACCGTGGCACAATTAGTGCAAATTCTTTCAGAAGCTAATGCTTTGGAATATTCCATTCTTGTAGCAGCCACTGCTTCGGATCCTGCTCCTCTTCAATTTCTGGCCCCATATTCTGGATGTGCTATGGGAGAATATTTCCGCGATAATGGAATGCACGCATTAATAATCTATGATGATCTTAGTAAACAGGCGGTGGCATATCGACAAATGTCATTATTGTTACGCCGACCACCAGGCCGTGAGGCTTTCCCAGGCGACGTTTTCTATTTACATTCTCGTCTCTTAGAAAGAGCCGCTAAACGATCGGACCAGACAGGTGCAGGTAGCTTGACCGCCTTACCCGTCATTGAAACACAAGCTGGAGACGTATCAGCCTATATTCCCACCAATGTGATCTCCATTACTGATGGACAAATCTGTTTGGAAACAGAGCTCTTTTATCGCGGAATTAGACCTGCTATTAACGTC
>Silene_auriculata atp1
GCTGGAGAAATGGTAGAATTTGCCAGCGGTGTGAAAGGAATAGCCTTAAATCTTGAGAATGAAAATGTAGGGATTGTTGTCTTTGGTAGTGATACCGCTATTAAAGAGGGCGATCTTGTCAAGCGCACTGGATCTATTGTGGATGTTCCTGCGGGAAAAGCTATGCTAGGGCGTGTGGTCGACGCGTTGGGAGTACCTATTGATGGAAGAGGGGCTCTAAGCGATCACGAGCGTCGACGTGTCGAAGTGAAAGCCCCTGGGATTATTGAACGTAAATCAGTGCACGAGCCTATGCAAACCGGCTTAAAGGCGGTAGATAGCCTGGTTCCTATAGGCCGTGGTCAACGAGAACTTATAATCGGGGACCGACAAACGGGAAAAACAGCTATTGCTATCGATACCATATTAAACCAAAAGCAACTGAACTCAAAGGCCACTTCTGAGAGTGAGACATTGTATTGTGTTTATGTAGCGATTGGACAGAAACGTTCAACTGTGGCACAATTAGTTCAAATTCTTTCAGAAGCGAATGCTTTGGAATATTCCATTCTTGTAGCAGCCACTGCTTCGGATCCTGCTCCTCTTCAATTTCTGGCCCCATATTCTGGATGTGCTATGGGAGAATATTTCCGCGATAATGGAATGCACGCATTAATAATCTATGATGATCTTAGTAAACAGGCGGTGGCATATCGACAAATGTCATTATTGTTACGCCGACCACCAGGCCGTGAGGCTTTCCCAGGCGACGTTTTCTATTTACATTCTCGTCTCTTAGAAAGAGCCGCTAAACGATCGGACCAGACAGGTGCAGGTAGCTTGACCGCCTTACCCGTCATTGAAACACAAGCGGGAGACGTATCAGCCTATATTCCCACCAATGTGATCTCCATTACTGATGGACAAATCTGTTTGGAAACAGAGCTCTTTTATCGCGGAATTAGACCTGCTATTAACGTC
>Silene_sorensenis atp1
GCTGGAGAAATGGTGGAATTTGCCAGCGGTGTGAAAGGAATAGCCTTAAATCTTGAGAATGAAAATGTAGGGATTGTTGTCTTTGGTAGTGATACCGCTATTAAAGAGGGCGATCTTGTCAAGCGCACTGGATCTATTGTGGATGTTCCTGCGGGAAAAGCTATGCTAGGGCGTGTGGTCGACGCGTTGGGAGTACCTATTGATGGAAGAGGGGCTCTAAGCGATCACGAGCGTCGACGTGTCGAAGTGAAAGCCCCTGGGATTATTGAACGTAAATCAGTGCACGAGCCTATGCAAACCGGCTTAAAGGCGGTAGATAGCCTGGTTCCTATAGGCCGTGGTCAACGAGAACTTATAATCGGGGACCGACAAACGGGAAAAACAGCTATTGCTATCGATACCATATTAAACCAAAAGCAACTGAACTCAAAGGCCACTTCTGAGAGTGAGACATTGTATTGTGTTTATGTAGCGATTGGACAGAAACGTTCAACTGTGGCACAATTAGTTCAAATTCTTTCAGAAGCGAATGCTTTGGAATATTCCATTCTTGTAGCAGCCACTGCTTCGGATCCTGCTCCTCTTCAATTTCTGGCCCCATATTCTGGATGTGCTATGGGAGAATATTTCCGCGATAATGGAATGCACGCATTAATAATCTATGATGATCTTAGTAAACAGGCGGTGGCATATCGACAAATGTCATTATTGTTACGCCGACCACCAGGCCGTGAGGCTTTCCCAGGCGACGTTTTCTATTTACATTCTCGTCTCTTAGAAAGAGCCGCTAAACGATCGGACCAGACAGGTGCAGGTAGCTTGACCGCCTTACCCGTCATTGAAACACAAGCTGGAGACGTATCAGCCTATATTCCCACCAATGTGATCTCCATTACTGATGGACAAATCTGTTTGGAAACAGAGCTCTTTTATCGCGGAATTAGACCTGCTATTAACGTC
>Silene_involucrata atp1
GCTGGAGAAATGGTGGAATTTGCCAGCGGTGTGAAAGGAATAGCCTTAAATCTTGAGAATGAAAATGTAGGGATTGTTGTCTTTGGTAGTGATACCGCTATTAAAGAGGGCGATCTTGTCAAGCGCACTGGATCTATTGTGGATGTTCCTGCGGGAAAAGCTATGCTAGGGCGTGTGGTCGACGCGTTGGGAGTACCTATTGATGGAAGAGGGGCTCTAAGCGATCACGAGCGTCGACGTGTCGAAGTGAAAGCCCCTGGGATTATTGAACGTAAATCAGTGCACGAGCCTATGCAAACCGGCTTAAAGGCGGTAGATAGCCTGGTTCCTATAGGCCGTGGTCAACGAGAACTTATAATCGGGGACCGACAAACGGGAAAAACAGCTATTGCTATCGATACCATATTAAACCAAAAGCAACTGAACTCAAAGGCCACTTCTGAGAGTGAGACATTGTATTGTGTTTATGTAGCGATTGGACAGAAACGTTCAACTGTGGCACAATTAGTTCAAATTCTTTCAGAAGCGAATGCTTTGGAATATTCCATTCTTGTAGCAGCCACTGCTTCGGATCCTGCTCCTCTTCAATTTCTGGCCCCATATTCTGGATGTGCTATGGGAGAATATTTCCGCGATAATGGAATGCACGCATTAATAATCTATGATGATCTTAGTAAACAGGCGGTGGCATATCGACAAATGTCATTATTGTTACGCCGACCACCAGGCCGTGAGGCTTTCCCAGGCGACGTTTTCTATTTACATTCTCGTCTCTTAGAAAGAGCCGCTAAACGATCGGACCAGACAGGTGCAGGTAGCTTGACCGCCTTACCCGTCATTGAAACACAAGCTGGAGACGTATCAGCCTATATTCCCACCAATGTGATCTCCATTACTGATGGACAAATCTGTTTGGAAACAGAGCTCTTTTATCGCGGAATTAGACCTGCTATTAACGTC
>Silene_lacera atp1
GCTGGAGAAATGGTGGAATTTGCCAGCGGTGTGAAAGGAATAGCCTTAAATCTTGAGAATGAAAATGTAGGGATTGTTGTCTTTGGTAGTGATACCGCTATTAAAGAGGGCGATCTTGTCAAGCGCACTGGATCTATTGTGGATGTTCCTGCGGGAAAAGCTATGCTAGGGCGTGTGGTCGACGCGTTGGGAGTACCTATTGATGGAAGAGGGGCTCTAAGCGATCACGAGCGTCGACGTGTCGAAGTGAAAGCCCCTGGGATTATTGAACGTAAATCAGTGCACGAGCCTATGCAAACCGGCTTAAAGGCGGTAGATAGCCTGGTTCCTATAGGCCGTGGTCAACGAGAACTTATAATCGGGGACCGACAAACGGGAAAAACAGCTATTGCTATCGATACCATATTAAACCAAAAGCAACTGAACTCAAAGGCCACTTCTGAGAGTGAGACATTGTATTGTGTTTATGTAGCGATTGGACAGAAACGTTCAACTGTGGCACAATTAGTTCAAATTCTTTCAGAAGCGAATGCTTTGGAATATTCCATTCTTGTAGCAGCCACTGCTTCGGATCCTGCTCCTCTTCAATTTCTGGCCCCATATTCTGGATGTGCTATGGGAGAATATTTCCGCGATAATGGAATGCACGCATTAATAATCTATGATGATCTTAGTAAACAGGCGGTGGCATATCGACAAATGTCATTATTGTTACGCCGACCACCAGGCCGTGAGGCTTTCCCAGGCGACGTTTTCTATTTACATTCTCGTCTCTTAGAAAGAGCCGCTAAACGATCGGACCAGACAGGTGCAGGTAGCTTGACCGCCTTACCCGTCATTGAAACACAAGCTGGAGACGTATCAGCCTATATTCCCACCAATGTGATCTCCATTACTGATGGACAAATCTGTTTGGAAACAGAGCTCTTTTATCGCGGAATTAGACCTGCTATTAACGTC
>Silene_dichotoma atp1
GCTGGAGAAATGGTGGAATTTGCCAGCGGTGTGAAAGGAATAGCCTTAAATCTTGAGAATGAAAATGTAGGGATTGTTGTCTTTGGTAGTGATACCGCTATTAAAGAGGGCGATCTTGTCAAGCGCACTGGATCTATTGTGGATGTTCCTGCGGGAAAAGCTATGCTAGGGCGTGTGGTCGACGCGTTGGGAGTACCTATTGATGGAAGAGGGGCTCTAAGCGATCACGAGCGTCGACGTGTCGAAGTGAAAGCCCCTGGGATTATTGAACGTAAATCAGTGCACGAGCCTATGCAAACCGGCTTAAAGGCGGTAGATAGCCTGGTTCCTATAGGCCGTGGTCAACGAGAACTTATAATCGGGGACCGACAAACGGGAAAAACAGCTATTGCTATCGATACCATATTAAACCAAAAGCAACTGAACTCAAAGGCCACTTCTGAGAGTGAGACATTGTATTGTGTTTATGTAGCGATTGGACAGAAACGTTCAACTGTGGCACAATTAGTTCAAATTCTTTCAGAAGCGAATGCTTTGGAATATTCCATTCTTGTAGCAGCCACTGCTTCGGATCCTGCTCCTCTTCAATTTCTGGCCCCATATTCTGGATGTGCTATGGGAGAATATTTCCGCGATAATGGAATGCACGCATTAATAATCTATGATGATCTTAGTAAACAGGCGGTGGCATATCGACAAATGTCATTATTGTTACGCCGACCACCAGGCCGTGAGGCTTTCCCAGGCGACGTTTTCTATTTACATTCTCGTCTCTTAGAAAGAGCCGCTAAACGATCGGACCAGACAGGTGCAGGTAGCTTGACCGCCTTACCCGTCATTGAAACACAAGCTGGAGACGTATCAGCCTATATTCCCACCAATGTGATCTCCATTACTGATGGACAAATCTGTTTGGAAACAGAGCTCTTTTATCGCGGAATTAGACCTGCTATTAACGTC
>Silene_davidii atp1
GCTGGAGAAATGGTGGAATTTGCCAGCGGTGTGAAAGGAATAGCCTTAAATCTTGAGAATGAAAATGTAGGGATTGTTGTCTTTGGTAGTGATACCGCTATTAAAGAGGGCGATCTTGTCAAGCGCACTGGATCTATTGTGGATGTTCCTGCGGGAAAAGCTATGCTAGGGCGTGTGGTCGACGCGTTGGGAGTACCTATTGATGGAAGAGGGGCTCTAAGCGATCACGAGCGTCGACGTGTCGAAGTGAAAGCCCCTGGGATTATTGAACGTAAATCAGTGCACGAGCCTATGCAAACCGGCTTAAAGGCGGTAGATAGCCTGGTTCCTATAGGCCGTGGTCAACGAGAACTTATAATCGGGGACCGACAAACGGGAAAAACAGCTATTGCTATCGATACCATATTAAACCAAAAGCAACTGAACTCAAAGGCCACTTCTGAGAGTGAGACATTGTATTGTGTTTATGTAGCGATTGGACAGAAACGTTCAACTGTGGCACAATTAGTTCAAATTCTTTCAGAAGCGAATGCTTTGGAATATTCCATTCTTGTAGCAGCCACTGCTTCGGATCCTGCTCCTCTTCAATTTCTGGCCCCATATTCTGGATGTGCTATGGGAGAATATTTCCGCGATAATGGAATGCACGCATTAATAATCTATGATGATCTTAGTAAACAGGCGGTGGCATATCGACAAATGTCATTATTGTTACGCCGACCACCAGGCCGTGAGGCTTTCCCAGGCGACGTTTTCTATTTACATTCTCGTCTCTTAGAAAGAGCCGCTAAACGATCGGACCAGACAGGTGCAGGTAGCTTGACCGCCTTACCCGTCATTGAAACACAAGCTGGAGACGTATCAGCCTATATTCCCACCAATGTGATCTCCATTACTGATGGACAAATCTGTTTGGAAACAGAGCTCTTTTATCGCGGAATTAGACCTGCTATTAACGTC
>Silene_akinfievii atp1
GCTGGAGAAATGGTGGAATTTGCCAGCGGTGTGAAAGGAATAGCCTTAAATCTTGAGAATGAAAATGTAGGGATTGTTGTCTTTGGTAGTGATACCGCTATTAAAGAGGGCGATCTTGTCAAGCGCACTGGATCTATTGTGGATGTTCCTGCGGGAAAAGCTATGCTAGGGCGTGTGGTCGACGCGTTGGGAGTACCTATTGATGGAAGAGGGGCTCTAAGCGATCACGAGCGTCGACGTGTCGAAGTGAAAGCCCCTGGGATTATTGAACGTAAATCTGTGCACGAGCCTATGCAAACCGGCTTAAAGGCGGTAGATAGCCTGGTTCCTATAGGCCGTGGTCAACGAGAACTTATAATCGGGGACCGACAAACGGGAAAAACAGCTATTGCTATCGATACCATATTAAACCAAAAGCAACTGAACTCAAAGGCCACTTCTGAGAGTGAGACATTGTATTGTGTTTATGTAGCGATTGGACAGAAACGTTCAACTGTGGCACAATTAGTTCAAATTCTTTCAGAAGCGAATGCTTTGGAATATTCCATTCTTGTAGCAGCCACTGCTTCGGATCCTGCTCCTCTTCAATTTCTGGCCCCATATTCTGGATGTGCTATGGGAGAATATTTCCGCGATAATGGAATGCACGCATTAATAATCTATGATGATCTTAGTAAACAGGCGGTGGCATATCGACAAATGTCATTATTGTTACGCCGACCACCAGGCCGTGAGGCTTTCCCAGGCGACGTTTTCTATTTACATTCTCGTCTCTTAGAAAGAGCCGCTAAACGATCGGACCAGACAGGTGCAGGTAGCTTGACCGCCTTACCCGTCATTGAAACACAAGCTGGAGACGTATCAGCCTATATTCCCACCAATGTGATCTCCATTACTGATGGACAAATCTGTTTGGAAACAGAGCTCTTTTATCGCGGAATTAGACCTGCTATTAACGTC
>Silene_sordida atp1
GCTGGAGAAATGGTGGAATTTGCCAGCGGTGTGAAAGGAATAGCCTTAAATCTTGAGAATGAAAATGTAGGGATTGTTGTCTTTGGTAGTGATACCGCTATTAAAGAGGGCGATCTTGTCAAGCGCACTGGATCTATTGTGGATGTTCCTGCGGGAAAAGCTATGCTAGGGCGTGTGGTCGACGCGTTGGGAGTACCTATTGATGGAAGAGGGGCTCTAAGCGATCACGAGCGTCGACGTGTCGAAGTGAAAGCCCCTGGGATTATTGAACGTAAATCAGTGCACGAGCCTATGCAAACCGGCTTAAAGGCGGTAGATAGCCTGGTTCCTATAGGCCGTGGTCAACGAGAACTTATAATCGGGGACCGACAAACGGGAAAAACAGCTATTGCTATCGATACCATATTAAACCAAAAGCAACTGAACTCAAAGGCCACTTCTGAGGGTGAGACATTGTATTGTGTTTATGTAGCGATTGGACAGAAACGTTCAACTGTGGCACAATTAGTTCAAATTCTTTCAGAAGCGAATGCTTTGGAATATTCCATTCTTGTAGCAGCCACTGCTTCGGATCCTGCTCCTCTTCAATTTCTGGCCCCATATTCTGGATGTGCTATGGGAGAATATTTCCGCGATAATGGAATGCACGCATTAATAATCTATGATGATCTTAGTAAACAGGCGGTGGCATATCGACAAATGTCATTATTGTTACGCCGACCACCAGGCCGTGAGGCTTTCCCAGGCGACGTTTTCTATTTACATTCTCGTCTCTTAGAAAGAGCCGCTAAACGATCGGACCAGACAGGTGCAGGTAGCTTGACCGCCTTACCCGTCATTGAAACACAAGCTGGAGACGTATCAGCCTATATTCCCACCAATGTGATCTCCATTACTGATGGACAAATCTGTTTGGAAACAGAGCTCTTTTATCGCGGAATTAGACCTGCTATTAACGTC
>Silene_nana atp1
GCTGGAGAAATGGTGGAATTTGCCAGCGGTGTGAAAGGAATAGCCTTAAATCTTGAGAATGAAAATGTAGGGATTGTTGTCTTTGGTAGTGATACCGCTATTAAAGAGGGCGATCTTGTCAAGCGCACTGGATCTATTGTGGATGTTCCTGCGGGAAAAGCTATGCTAGGGCGTGTGGTCGACGCGTTGGGAGTACCTATTGATGGAAGAGGGGCTCTAAGCGATCACGAGCGTCGACGTGTCGAAGTGAAAGCCCCTGGGATTATTGAACGTAAATCAGTGCACGAGCCTATGCAAACCGGCTTAAAGGCGGTAGATAGCCTGGTTCCTATAGGCCGTGGTCAACGAGAACTTATAATCGGGGACCGACAAACGGGAAAAACAGCTATTGCTATCGATACCATATTAAACCAAAAGCAACTAAACTCAAAGGCCACTTCTGAGAGTGAGACATTGTATTGTGTTTATGTAGCGATTGGACAGAAACGTTCAACTGTGGCACAATTAGTTCAAATTCTTTCAGAAGCGAATGCTTTGGAATATTCCATTCTTGTAGCAGCCACTGCTTCGGATCCTGCTCCTCTTCAATTTCTGGCCCCATATTCTGGATGTGCTATGGGAGAATATTTCCGCGATAATGGAATGCACGCATTAATAATCTATGATGATCTTAGTAAACAGGCGGTGGCATATCGACAAATGTCATTATTGTTACGCCGACCACCAGGCCGTGAGGCTTTCCCAGGCGACGTTTTCTATTTACATTCTCGTCTCTTAGAAAGAGCCGCTAAACGATCGGACCAGACAGGTGCAGGTAGCTTGACCGCCTTACCCGTCATTGAAACACAAGCTGGAGACGTATCAGCCTATATTCCCACCAATGTGATCTCCATTACTGATGGACAAATCTGTTTGGAAACAGAGCTCTTTTATCGCGGAATTAGACCTGCTATTAACGTC
>Silene_macrodonta atp1
GCTGGAGAAATGGTTGAATTTGAAAGCGGTGTGAAAGGGATAGCCCTGAATCTTGAGAATGAAAATGTTGGCATTGTTGTCTTTGGTAGTGATACCGCTATTAAAGAGGGCGATCTTGTGACGCGAACTGGATCTATTGTAGATGTTCCTTCGGGCAAAGCTCTCTTAGGTCGTGTGGTAGACGCGTTGGGAGTTCCGATTGATGGAAAAGGTGCGCTAAGTCAGAACGAGCGTCGCCGTGTCGAAGTCAAAGCGCCAGGTATTATTGAACGAAAATCTGTTCATGAGCCTATGCAAACTGGCTTAAAGGCAGTCGACAGTCTTGTTCCTATAGGAAGAGGTCAACGGGAACTCATCATTGGGGACCGTCAAACAGGAAAAACTGCCATTGCTATTGATACGATCTTAAACCAAAAGGAACTCAATTCCAAGGCCAATTCTGAGAGTGAGAAATTATTTTGTGTTTATGTAGCGATTGGACAGAAACGTTCCACTGTGGCACAATTAGTGCAAATCCTTGCAGAAGGAGATGCTTTGGACTATTCTATTCTTGTAGCAGCCACTGCTTCTGATCCCGCTCCTCTTCAATTTATAGCGCCCTATTCTGCCTGTGCTATGGGAGAATATTTCCGCGATAACGCAATGCACGCATTAATCATCTATGATGATCTTAGTAAACAGGCCGTGGCATATCGACAAATGTCATTGTTGTTACGCCGACCACCAGGACGTGAGGCTTTCCCTGGCGATGTCTTCTATTTACATTCGCGTCTCTTAGAAAGAGCGGCTAAACGATCGGACAATACAGGAGCAGGGAGCTTGACCGCCTTACCCGTCATTGAAACACAAGCCGGAGACGTATCCGCCTATATTCCCACCAACGTCATCTCCATTACTGATGGACAAATCTGTTTGGAAACAGAGCTCTTTTATAGAGGAATTAGACCTGCTATTAATGTA
>Silene_conica atp1
GCTGGAGAAATGGTTGAATTTGAAAGCGGTGTGAAAGGGATAGCCCTGAATCTTGAGAATGAAAATGTTGGCATTGTTGTCTTTGGTAGTGATACCGCTATTAAAGAGGGAGATCTTGTGACGCGAACTGGATCTATTGTAGATGTTCCTTCGGGCAAAGCTCTCTTAGGTCGTGTGGTAGACGCGTTGGGAGTGCCGATTGATGGAAAAGGTGCGCTAAGTCAGAACGAGCGTCGCCGTGTCGAAGTGAAAGCGCCAGGTATTATTGAACGCAAATCTGTTCATGAGCCTATGCAAACTGGCTTAAAGGCAGTCGACAGTCTTGTTCCTATAGGAAGAGGTCAACGGGAACTCATCATTGGTGACCGTCAAACAGGAAAAACTGCCATTGCTATTGATACGATCTTAAACCAAAAGGAACTCAATTCCAAGGCAAATTCTGAGAGTGAGAAATTGTTTTGTGTTTATGTAGCGATTGGACAGAAACGTTCCACTGTGGCACAATTAGTTCAAATCCTTGCAGAAGGAGATGCTTTGGACTATTCTATTCTTGTAGCAGCCACTGCTTCTGATCCAGCTCCTCTACAATTTATAGCGCCCTATTCCGCCTGTGCTATGGGAGAATATTTCCGCGATAACGCAATGCACGCATTAATAATCTATGATGATCTTAGTAAACAGGCCGTCGCATATCGACAAATGTCATTGTTGTTACGACGACCACCAGGACGTGAGGCTTTCCCTGGCGATGTCTTCTATTTACATTCGCGTCTCTTAGAAAGAGCGGCTAAACGATCGGACAATACAGGAGCAGGGAGCTTGACAGCCTTACCCGTCATTGAAACACAAGCCGGAGACGTATCCGCCTATATTCCCACCAACGTCATCTCCATTACTGATGGACAAATCTGTTTGGAAACAGAGCTCTTTTATAGAGGAATTAGACCTGCTATTAATGTA
>Silene_samia atp1
GCTGGAGAAATGGTGGAATTTGCCAGCGGTGTCAAAGGAATAGCCTTAAATCTTGAGAATGAAAATGTAGGGATTGTTGTCTTTGGTAGTGATACCGCTATTAAAGAGGGCGATCTTGTCAAGCGCACTGGATCTATTGTGGATGTTCCTGCGGGAAAAGCTATGCTAGGGCGTGTGGTCGACGCGTTGGGAGTACCTATTGATGGAAGAGGGGCTCTAAGCGATCACGAGCGTCGACGTGTCGAAGTGAAAGCCCCTGGGATTATTGAACGTAAATCAGTGCACGAGCCTATGCAAACCGGCTTAAAGGCGGTAGATAGCCTGGTTCCTATAGGCCGTGGTCAACGAGAACTTATAATCGGGGACCGACAAACGGGAAAAACAGCTATTGCTATCGATACCATATTAAACCAAAAGCAACTGAACTCAAAGGCCACTTCTGAGAGTGAGACATTGTATTGTGTTTATGTAGCGATTGGACAGAAACGTTCAACTGTGGCACAATTAGTTCAAATTCTTTCAGAAGCGAATGCTTTGGAATATTCCATTCTTGTAGCAGCCACTGCTTCGGATCCTGCTCCTCTTCAATTTCTGGCCCCATATTCTGGATGTGCTATGGGAGAATATTTCCGCGATAATGGAATGCACGCATTAATAATCTATGATGATCTTAGTAAACAGGCGGTGGCATATCGACAAATGTCATTATTGTTACGCCGACCACCAGGCCGTGAGGCTTTCCCAGGCGACGTTTTCTATTTACATTCTCGTCTCTTAGAAAGAGCCGCTAAACGATCGGACCAGACAGGTGCAGGTAGCTTGACCGCCTTACCCGTCATTGAAACACAAGCTGGAGACGTATCAGCCTATATTCCCACCAATGTGATCTCCATTACTGATGGACAAATCTGTTTGGAAACAGAGCTCTTTTATCGCGGAATTAGACCTGCTATTAACGTC
>Silene_uniflora atp1
GCTGGAGAAATGGTGGAATTTGCCAGCGGTGTGAAAGGAATAGCCTTAAATCTTGAGAATGAAAATGTAGGGATTGTTGTCTTTGGTAGTGATACCGCTATTAAAGAGGGCGATCTTGTCAAGCGCACTGGATCTATTGTGGATGTTCCTGCGGGAAAAGCTATGCTAGGGCGTGTGGTCGACGCGTTGGGAGTACCTATTGATGGAAGAGGGGCTCTAAGCGATCACGAGCGTCGACGTGTCGAAGTGAAAGCCCCTGGGATTATTGAACGTAAATCAGTGCACGAGCCTATGCAAACCGGCTTAAAGGCGGTAGATAGCCTGGTTCCTATAGGCCGTGGTCAACGAGAACTTATAATCGGGGACCGACAAACGGGAAAAACAGCTATTGCTATCGATACCATATTAAACCAAAAGCAACTGAACTCAAAGGCCACTTCTGAGAGTGAGACATTGTATTGTGTTTATGTAGCGATTGGACAGAAACGTTCAACTGTGGCACAATTAGTTCAAATTCTTTCAGAAGCGAATGCTTTGGAATATTCCATTCTTGTAGCAGCCACTGCTTCGGATCCTGCTCCTCTTCAATTTCTGGCCCCATATTCTGGATGTGCTATGGGAGAATATTTCCGCGATAATGGAATGCACGCATTAATAATCTATGATGATCTTAGTAAACAGGCGGTGGCATATCGACAAATGTCATTATTGTTACGCCGACCACCAGGCCGTGAGGCTTTCCCAGGCGACGTTTTCTATTTACATTCTCGTCTCTTAGAAAGAGCCGCTAAACGATCGGACCAGACAGGTGCAGGTAGCTTGACCGCCTTACCCGTCATTGAAACACAAGCTGGAGACGTATCAGCCTATATTCCCACCAATGTGATCTCCATTACTGATGGACAAATCTGTTTGGAAACAGAGCTCTTTTATCGCGGAATTAGACCTGCTATTAACGTC
>Silene_ammophila atp1
GCGGGAGAAATGGCGGAATTTGAAAGCGGTGTGAAAGGGATAGCCCTGAATCTTGAGAATGAAAATGTTGGCATTGTTGTCTTTGGTAGTGATACCGCTATTAAAGAGGGCGATCTTGTGACGCGAACTGGATCTATTGTAGATGTTCCTTCCGGCAAAGCTCTCTTAGGTCGTGTGGTAGACGCCTTGGGAGTTCCGATTGATGGAAAAGGTGCGCTAAGTCAGAACGAGCGTCGCCGTGTCGAAGTGAAAGCGCCAGGTATTATTGAACGCAAATCTGTTCATGAGCCTATGCAAACTGGCTTAAAGGCAGTCGACAGTCTTGTTCCTATAGGAAGAGGTCAACGGGAACTCATCATTGGCGACCGTCAAACAGGAAAAACTGCCATTGCTATTGATACGATCTTAAACCAAAAGGAACTCAATTCCAAGGCAAATTCTGAGAGTGAGAAATTATTTTGTGTTTATGTAGCGATTGGACAGAAACGTTCCACTGTGGCACAATTAGTGCAAATCCTTGCAGAAGGAGATGCTTTGGACTATTCTATTCTTGTAGCAGCCACTGCTTCTGATCCAGCCCCTCTTCAATTTATAGCGCCCTATTCTGCCTGTGCTATGGGAGAATATTTCCGCGATAACGCAATGCACGCATTAATAATCTATGATGATCTTAGTAAACAGGCGGTGGCATATCGACAAATGTCATTGTTGTTACGACGACCACCAGGACGTGAGGCTTTCCCTGGCGATGTCTTCTATTTACATTCGCGTCTCTTAGAAAGAGCGGCTAAACGATCGGACAATACAGGAGCAGGGAGCTTGACAGCCTTACCCGTCATTGAAACACAAGCCGGAGACGTATCCGCCTATATTCCCACCAACGTCATCTCCATTACTGATGGACAAATCTGTTTGGAAACAGAGCTCTTTTATAGAGGAATTAGACCTGCTATTAATGTA
>Silene_delicatula atp1
GCTGGAGAAATGGTGGAATTTGCCAGCGGTGTGAAAGGAATAGCCTTAAATCTTGAGAATGAAAATGTAGGGATTGTTGTCTTTGGTAGTGATACCGCTATTAAAGAGGGCGATCTTGTCAAGCGCACTGGATCTATTGTGGATGTTCCTGCGGGAAAAGCTATGCTAGGGCGTGTGGTCGACGCGTTGGGAGTACCTATTGATGGAAGAGGGGCTCTAAGCGATCACGAGCGTCGACGTGTCGAAGTGAAAGCCCCTGGGATTATTGAACGTAAATCAGTGCACGAGCCTATGCAAACCGGCTTAAAGGCGGTAGATAGCCTGGTTCCTATAGGCCGTGGTCAACGAGAACTTATAATCGGGGACCGACAAACGGGAAAAACTGCTATTGCTATCGATACCATATTAAACCAAAAGCAACTGAACTCAAAGGCCACTTCTGAGAGTGAGACATTGTATTGTGTTTATGTAGCGATTGGACAGAAACGTTCAACTGTGGCACAATTAGTTCAAATTCTTTCAGAAGCGAATGCTTTGGAATATTCCATTCTTGTAGCAGCCACTGCTTCGGATCCTGCTCCTCTTCAATTTCTGGCCCCATATTCTGGATGTGCTATGGGAGAATATTTCCGCGATAATGGAATGCACGCATTAATAATCTATGATGATCTTAGTAAACAGGCGGTGGCATATCGACAAATGTCATTATTGTTACGCCGACCACCAGGCCGTGAGGCTTTCCCAGGCGACGTTTTCTATTTACATTCTCGTCTCTTAGAAAGAGCCGCTAAACGATCGGACCAGACAGGTGCAGGTAGCTTGACCGCCTTACCCGTCATTGAAACACAAGCTGGAGACGTATCAGCCTATATTCCCACCAATGTGATCTCCATTACTGATGGACAAATCTGTTTGGAAACAGAGCTCTTTTATCGCGGAATTAGACCTGCTATTAACGTC
>Silene_zawadzkii atp1
GCTGGAGAAATGGTGGAATTTGCCAGCGGTGTGAAAGGAATAGCCTTAAATCTTGAGAATGAAAATGTAGGGATTGTTGTCTTTGGTAGTGATACCGCTATTAAAGAGGGCGATCTTGTCAAGCGCACTGGATCTATTGTGGATGTTCCTGCGGGAAAAGCTATGCTAGGGCGTGTGGTCGACGCGTTGGGAGTACCTATTGATGGAAGAGGGGCTCTAAGCGATCACGAGCGTCGACGTGTCGAAGTGAAAGCCCCTGGGATTATTGAACGTAAATCAGTGCACGAGCCTATGCAAACCGGCTTAAAGGCGGTAGATAGCCTGGTTCCTATAGGCCGTGGTCAACGAGAACTTATAATCGGGGACCGACAAACGGGAAAAACAGCTATTGCTATCGATACCATATTAAACCAAAAGCAACTGAACTCAAAGGCCACTTCTGAGAGTGAGACATTGTATTGTGTTTATGTAGCGATTGGACAGAAACGTTCAACTGTGGCACAATTAGTTCAAATTCTTTCAGAAGCGAATGCTTTGGAATATTCCATTCTTGTAGCAGCCACTGCTTCGGATCCTGCTCCTCTTCAATTTCTGGCCCCATATTCTGGATGTGCTATGGGAGAATATTTCCGCGATAATGGAATGCACGCATTAATAATCTATGATGATCTTAGTAAACAGGCGGTGGCATATCGACAAATGTCATTATTGTTACGCCGACCACCAGGCCGTGAGGCTTTCCCAGGCGACGTTTTCTATTTACATTCTCGTCTCTTAGAAAGAGCCGCTAAACGATCGGACCAGACAGGTGCAGGTAGCTTGACCGCCTTACCCGTCATTGAAACACAAGCTGGAGACGTATCAGCCTATATTCCCACCAATGTGATCTCCATTACTGATGGACAAATCTGTTTGGAAACAGAGCTCTTTTATCGCGGAATTAGACCTGCTATTAACGTC
>Silene_turkestanica atp1
GCTGGAGAAATGGTCGAATTTGCAAGCGGTGTCAAAGGAATAGCCTTAAATCTGGAGAATGAGAATGTCGGTATTGTTGTCTTTGGTAGTGATACGGCTATTAAAGAGGGCGATCTTGTGAAGCGCACTGGCTCCATTGTGGATGTTCCAGTCGGAAAAGCTATGCTAGGTCGTGTGGTCGACGCCTTGGGAGTGCCTATTGATGGGCGAGGAGCTCTAAGCGCTCACGAACGTCGCCGTGTGGAGGTCAAAGCGCCTGGTATTATTGAACGTAAATCTGTGCACGAACCCATGCAAACGGGCTTAAAGGCGGTGGATAGCCTGGTTCCTATAGGCCGTGGTCAACGCGAACTGATCATCGGAGACCGTCAAACTGGAAAGACGGCTATTGCTATCGATACGATCTTAAATCAAAAGGAACTGAATTCTAAAGCTAGTTCAGAGAGTGAGACATTATATTGTGTTTATGTAGCAATTGGACAAAAACGTTCAACTGTGGCACAATTAGTTCAAATTCTTTCTGAAGCGCATGCTATGGACTATTCTATTCTTGTAGCAGCTACTGCTTCTGATCCTGCTCCTCTTCAATTTCTAGCTCCCTATTCCGGCTGTGCTATGGGCGAATATTTCCTCGATAATAAGATGCACGCATTAATTATTTATGATGATCTTAGTAAACAGGCAGTGGCATATCGGCAAATGTCATTATTATTACGCCGACCACCAGGCAGAGAAGCTTTCCCTGGGGACGTTTTCTATTTACATTCCCGTCTTTTAGAACGTGCTGCTAAACGCTCTGACCAGACAGGTGCCGGTAGCTTGACCGCCTTACCCATAATTGAAACACAAGCAGGAGATGTATCCGCCTATATTCCAACAAATGTGATCTCAATTACTGATGGACAAATCTGTTTAGAAACAGAGCTCTTTTATAGAGGAATTCGACCTGCTATTAACGTG
>Silene_stellata atp1
GCTGGAGAAATGGTGGAATTTGCCAGCGGTGTGAAAGGAATAGCCTTAAATCTTGAGAATGAAAATGTAGGGATTGTTGTCTTTGGTAGTGATACCGCTATTAAAGAGGGCGATCTTGTCAAGCGCACTGGATCTATTGTGGATGTTCCTGCGGGAAAAGCTATGCTAGGGCGTGTGGTCGACGCGTTGGGAGTACCTATTGATGGAAGAGGGGCTCTAAGCGATCACGAGCGTCGACGTGTCGAAGTGAAAGCCCCTGGGATTATTGAACGTAAATCAGTGCACGAGCCTATGCAAACCGGCTTAAAGGCGGTAGATAGCCTGGTTCCTATAGGCCGTGGTCAACGAGAACTTATAATCGGGGACCGACAAACGGGAAAAACAGCTATTGCTATCGATACCATATTAAACCAAAAGCAACTGAACTCAAAGGCCACTTCTGAGAGTGAGACATTGTATTGTGTTTATGTAGCGATTGGACAGAAACGTTCAACTGTGGCACAATTAGTTCAAATTCTTTCAGAAGCGAATGCTTTGGAATATTCCATTCTTGTAGCAGCCACTGCTTCGGATCCTGCTCCTCTTCAATTTCTGGCCCCATATTCTGGATGTGCTATGGGAGAATATTTCCGCGATAATGGAATGCACGCATTAATAATCTATGATGATCTTAGTAAACAGGCGGTGGCATATCGACAAATGTCATTATTGTTACGCCGACCACCAGGCCGTGAGGCTTTCCCAGGCGACGTTTTCTATTTACATTCTCGTCTCTTAGAAAGAGCCGCTAAACGATCGGACCAGACAGGTGCAGGTAGCTTGACCGCCTTACCCGTCATTGAAACACAAGCTGGAGACGTATCAGCCTATATTCCCACCAATGTGATCTCCATTACTGATGGACAAATCTGTTTGGAAACAGAGCTCTTTTATCGCGGAATTAGACCAGCTATTAACGTC
>Silene_noctiflora atp1
GCTGGAGAAATGGTCGAATTTGCCAGCGGTGTCAAAGGAATCGCATTAAATCTAGAGAATGAGAATGTCGGGATTGTTGTCTTTGGTAGTGATACGGCTATTAAGGAGGGGGATCTTGTGAAGCGCACTGGCTCCATTGTGGATGTTCCAGTCGGAAAAGCTATGCTAGGTCGTGTGGTCGAGGCCTTAGGAGTGCCTATTGATGGGCGAGGAGCTCTAAGCGCTCACGAACGTCGCCGCGTGGAGGTCAAAGCGCCTGGTATTATTGAACGTAAATCTGTGCACGAACCCATGCAAACGGGCTTAAAGGCGGTGGATAGCCTGGTTCCTATAGGCCGTGGTCAACGCGAACTGATCATCGGAGACCGTCAAACTGGAAAGACGGCTATTGCTATCGATACGATCTTAAATCAAAAACTACTGAATTCTAAAGCTAGTTCAGAGAGTGAGACATTATATTGTGTTTATGTAGCAATTGGACAAAAACGTTCAACTGTGGCACAATTAGTTCAAATTCTTTCTGAAGCGCATGCTATGGACTATTCTATTCTTGTAGCAGCTACTGCTTCTGATCCTGCTCCTCTTCAATTTCTAGCTCCCTATTCCGGCTGTGCTATGGGCGAATATTTCCTCGATAATAAGATGCACGCATTAATCATTTATGATGATCTTAGTAAACAGGCAGTGGCATATCGGCAAATGTCATTATTATTACGCCGACCACCAGGCAGAGAAGCTTTCCCTGGGGACGTTTTCTATTTACATTCTCGTCTTTTAGAACGTGCTGCTAAACGCTCTGACCAGACAGGTGCCGGTAGCTTGACCGCCTTACCCATAATTGAAACACAAGCAGGAGATGTTTCCGCCTATATTCCAACAAATGTTATCTCCATTACTGATGGACAAATCTGTTTAGAAACAGAGCTCTTTTATAGAGGAATTCGACCTGCTATTAACGTG
>Silene_vulgaris atp1
GCTGGAGAAATGGTGGAATTTGCCAGCGGTGTGAAAGGAATAGCCTTAAATCTTGAGAATGAAAATGTAGGGATTGTTGTCTTTGGTAGTGATACCGCTATTAAAGAGGGCGATCTTGTCAAGCGCACTGGATCTATTGTGGATGTTCCTGCGGGAAAAGCTATGCTAGGGCGTGTGGTCGACGCGTTGGGAGTACCTATTGATGGAAGAGGGGCTCTAAGCGATCACGAGCGTCGACGTGTCGAAGTGAAAGCCCCTGGGATTATTGAACGTAAATCAGTGCACGAGCCTATGCAAACCGGCTTAAAGGCGGTAGATAGCCTGGTTCCTATAGGCCGTGGTCAACGAGAACTTATAATCGGGGACCGACAAACGGGAAAAACAGCTATTGCTATCGATACCATATTAAACCAAAAGCAACTGAACTCAAAGGCCACTTCTGAGAGTGAGACATTGTATTGTGTTTATGTAGCGATTGGACAGAAACGTTCAACTGTGGCACAATTAGTTCAAATTCTTTCAGAAGCGAATGCTTTGGAATATTCCATTCTTGTAGCAGCCACTGCTTCGGATCCTGCTCCTCTTCAATTTCTGGCCCCATATTCTGGATGTGCTATGGGAGAATATTTCCGCGATAATGGAATGCACGCATTAATAATCTATGATGATCTTAGTAAACAGGCGGTGGCATATCGACAAATGTCATTATTGTTACGCCGACCACCAGGCCGTGAGGCTTTCCCAGGCGACGTTTTCTATTTACATTCTCGTCTCTTAGAAAGAGCCGCTAAACGATCGGACCAGACAGGTGCAGGTAGCTTGACCGCCTTACCCGTCATTGAAACACAAGCTGGAGACGTATCAGCCTATATTCCCACCAATGTGATCTCCATTACTGATGGACAAATCTGTTTGGAAACAGAGCTCTTTTATCGCGGAATTAGACCTGCTATTAACGTC
>Silene_latifolia atp1
GCTGGAGAAATGGTGGAATTTGCCAGCGGTGTGAAAGGAATAGCCTTAAATCTTGAGAATGAAAATGTAGGGATTGTTGTCTTTGGTAGTGATACCGCTATTAAAGAGGGCGATCTTGTCAAGCGCACTGGATCTATTGTGGATGTTCCTGCGGGAAAAGCTATGCTAGGGCGTGTGGTCGACGCGTTGGGAGTACCTATTGATGGAAGAGGGGCTCTAAGCGATCACGAGCGTCGACGTGTCGAAGTGAAAGCCCCTGGGATTATTGAACGTAAATCAGTGCACGAGCCTATGCAAACCGGCTTAAAGGCGGTAGATAGCCTGGTTCCTATAGGCCGTGGTCAACGAGAACTTATAATCGGGGACCGACAAACGGGAAAAACAGCTATTGCTATCGATACCATATTAAACCAAAAGCAACTGAACTCAAAGGCCACTTCTGAGAGTGAGACATTGTATTGTGTTTATGTAGCGATTGGACAGAAACGTTCAACTGTGGCACAATTAGTTCAAATTCTTTCAGAAGCGAATGCTTTGGAATATTCCATTCTTGTAGCAGCCACTGCTTCGGATCCTGCTCCTCTTCAATTTCTGGCCCCATATTCTGGATGTGCTATGGGAGAATATTTCCGCGATAATGGAATGCACGCATTAATAATCTATGATGATCTTAGTAAACAGGCGGTGGCATATCGACAAATGTCATTATTGTTACGCCGACCACCAGGCCGTGAGGCTTTCCCAGGCGACGTTTTCTATTTACATTCTCGTCTCTTAGAAAGAGCCGCTAAACGATCGGACCAGACAGGTGCAGGTAGCTTGACCGCCTTACCCGTCATTGAAACACAAGCTGGAGACGTATCAGCCTATATTCCCACCAATGTGATCTCCATTACTGATGGACAAATCTGTTTGGAAACAGAGCTCTTTTATCGCGGAATTAGACCTGCTATTAACGTC
>Eudianthe_laeta atp1
GCTGGAGAAATGGTGGAATTTGCCAGCGGTGTGAAAGGAATAGCCTTAAATCTTGAGAATGAAAATGTAGGGATTGTTGTCTTTGGTAGTGATACCGCTATTAAAGAGGGCGATCTTGTCAAGCGCACTGGATCTATTGTGGATGTTCCTGCGGGAAAAGCTATGCTAGGGCGTGTGGTCGACGCGTTGGGAGTACCTATTGATGGAAGAGGGGCTCTAAGCGATCACGAGCGTCGACGTGTCGAAGTGAAAGCCCCCGGGATTATTGAACGTAAATCTGTGCACGAGCCTATGCAAACCGGCTTAAAGGCGGTAGATAGCCTGGTTCCTATAGGCCGTGGTCAACGAGAACTTATAATCGGGGACCGACAAACGGGAAAAACAGCTATTGCTATCGATACCATATTAAACCAAAAGCAACTGAACTCAAAGGCCACTTCTGAGAGTGAGACATTGTATTGTGTTTATGTAGCGATTGGACAGAAACGTTCAACTGTGGCACAATTAGTTCAAATTCTTTCAGAAGCGAATGCTTTGGAATATTCCATTCTTGTAGCAGCCACTGCTTCGGATCCTGCTCCTCTTCAATTTCTGGCCCCATATTCTGGATGTGCTATGGGAGAATATTTCCGCGATAATGGAATGCACGCATTAATAATCTATGATGATCTTAGTAAACAGGCGGTGGCATATCGACAAATGTCATTATTGTTACGCCGACCACCAGGCCGTGAGGCTTTCCCAGGCGACGTTTTCTATTTACATTCTCGTCTCTTAGAAAGAGCCGCTAAACGATCGGACCAGACAGGTGCAGGTAGCTTGACCGCCTTACCCGTCATTGAAACACAAGCTGGAGACGTATCAGCCTATATTCCCACCAATGTGATCTCCATTACTGATGGACAAATCTGTTTGGAAACAGAGCTCTTTTATCGCGGAATTAGACCTGCTATTAACGTC
>Atocion_lerchenfeldianum atp1
GCTGGAGAAATGGTGGAATTTGCCAGCGGTGTGAAAGGAATAGCCTTAAATCTTGAGAATGAAAATGTAGGGATTGTTGTCTTTGGTAGTGATACCGCTATTAAAGAGGGCGATCTTGTCAAGCGCACTGGCTCTATTGTGGATGTTCCTGCGGGAAAAGCTATGCTAGGGCGTGTGGTCGACGCGTTGGGAGTACCTATTGATGGAAGAGGGGCTCTAAGCGATCACGAGCGTCGACGTGTCGAAGTGAAAGCCCCTGGGATTATTGAACGTAAATCTGTGCACGAGCCTATGCAAACCGGCTTAAAGGCGGTAGATAGCCTGGTTCCTATAGGCCGTGGTCAACGAGAACTTATAATCGGGGACCGACAAACGGGAAAAACAGCTATTGCTATCGATACCATATTAAACCAAAAGCAACTGAACTCAAAGGCCACTTCTGAGAGTGAGACATTGTATTGTGTTTATGTAGCGATTGGACAGAAACGTTCAACTGTGGCACAATTAGTTCAAATTCTTTCAGAAGCGAATGCTTTGGAATATTCCATTCTTGTAGCAGCCACTGCTTCGGATCCTGCTCCTCTTCAATTTCTGGCCCCATATTCTGGATGTGCTATGGGAGAATATTTCCGCGATAATGGAATGCACGCATTAATAATCTATGATGATCTTAGTAAACAGGCGGTGGCATATCGACAAATGTCATTATTGTTACGCCGACCACCAGGCCGTGAGGCTTTCCCAGGCGACGTTTTCTATTTACATTCTCGTCTCTTAGAAAGAGCCGCTAAACGATCGGACCAGACAGGTGCAGGTAGCTTGACCGCCTTACCCGTCATTGAAACACAAGCTGGAGACGTATCAGCCTATATTCCCACCAATGTGATCTCCATTACTGATGGACAAATCTGTTTGGAAACAGAGCTCTTTTATCGCGGAATTAGACCTGCTATTAACGTC
>Petrocoptis_pyrenaica atp1
GCTGGAGAAATGGTGGAATTTGCCAGCGGTGTGAAAGGAATAGCCTTAAATCTTGAGAATGAAAATGTAGGGATTGTTGTCTTTGGTAGTGATACCGCTATTAAAGAGGGCGATCTTGTCAAGCGCACTGGATCTATTGTGGATGTTCCTGCGGGAAAAGCTATGCTAGGGCGTGTGGTCGACGCGTTGGGAGTACCTATTGATGGAAGAGGGGCTCTAAGCGATCACGAGCGTCGACGTGTCGAAGTGAAAGCCCCTGGGATTATTGAACGTAAATCTGTGCACGAGCCTATGCAAACCGGCTTAAAGGCGGTAGATAGCCTGGTTCCTATAGGCCGTGGTCAACGAGAACTTATAATCGGGGACCGACAAACGGGAAAAACAGCTATTGCTATCGATACCATATTAAACCAAAAGCAACTGAACTCAAAGGCCACTTCTGAGAGTGAGACATTGTATTGTGTTTATGTAGCGATTGGACAGAAACGTTCAACTGTGGCACAATTAGTTCAAATTCTTTCAGAAGCGAATGCTTTGGAATATTCCATTCTTGTAGCAGCCACTGCTTCGGATCCTGCTCCTCTTCAATTTCTGGCCCCATATTCTGGATGTGCTATGGGAGAATATTTCCGCGATAATGGAATGCACGCATTAATAATCTATGATGATCTTAGTAAACAGGCGGTGGCATATCGACAAATGTCATTATTGTTACGCCGACCACCAGGCCGTGAGGCTTTCCCAGGCGACGTTTTCTATTTACATTCTCGTCTCTTAGAAAGAGCCGCTAAACGATCGGACCAGACAGGTGCAGGTAGCTTGACCGCCTTACCCGTCATTGAAACACAAGCTGGAGACGTATCAGCCTATATTCCCACCAATGTGATCTCCATTACTGATGGACAAATCTGTTTGGAAACAGAGCTCTTTTATCGCGGAATTAGACCTGCTATTAACGTC
>Heliosperma_pusillum atp1
GCTGGAGAAATGGTGGAATTTGCCAGCGGTGTGAAAGGAATAGCCTTAAATCTTGAGAATGAAAATGTAGGGATTGTTGTCTTTGGTAGTGATACCGCTATTAAAGAGGGCGATCTTGTCAAGCGCACTGGATCTATTGTGGATGTTCCTGCGGGAAAAGCTATGCTAGGGCGTGTGGTCGACGCGTTGGGAGTACCTATTGATGGAAGAGGGGCTCTAAGCGATCACGAGCGTCGACGTGTCGAAGTGAAAGCCCCTGGGATTATTGAACGTAAATCTGTGCACGAGCCTATGCAAACCGGCTTAAAGGCGGTAGATAGCCTGGTTCCTATAGGCCGTGGTCAACGAGAACTTATAATCGGGGACCGACAAACGGGAAAAACAGCTATTGCTATCGATACCATATTAAACCAAAAGCAACTGAACTCAAAGGCCACTTCTGAGAGTGAGACATTGTATTGTGTTTATGTAGCGATTGGACAGAAACGTTCAACTGTGGCACAATTAGTTCAAATTATTTCAGAAGCGAATGCTTTGGAATATTCCATTCTTGTAGCAGCCACTGCTTCGGATCCTGCTCCTCTTCAATTTCTGGCCCCATATTCTGGATGTGCTATGGGAGAATATTTCCGCGATAATGGAATGCACGCATTAATAATCTATGATGATCTTAGTAAACAGGCGGTGGCATATCGACAAATGTCATTATTGTTACGCCGACCACCAGGCCGTGAGGCTTTCCCAGGCGACGTTTTCTATTTACATTCTCGTCTCTTAGAAAGAGCCGCTAAACGATCGGACCAGACAGGTGCAGGTAGCTTGACCGCCTTACCCGTCATTGAAACACAAGCTGGAGACGTATCAGCCTATATTCCCACCAATGTGATCTCCATTACTGATGGACAAATCTGTTTGGAAACAGAGCTCTTTTATCGCGGAATTAGACCTGCTATTAACGTC
>Viscaria_vulgaris atp1
GCTGGAGAAATGGTGGAATTTGCCAGCGGTGTGAAAGGAATAGCCTTAAATCTTGAGAATGAAAATGTAGGGATTGTTGTCTTTGGTAGTGATACCGCTATTAAAGAGGGCGATCTTGTCAAGCGCACTGGCTCTATTGTGGATGTTCCTGCGGGAAAAGCTATGCTAGGGCGTGTGGTCGACGCGTTGGGAGTACCTATTGATGGAAGAGGGGCTCTAAGCGATCACGAGCGTCGACGTGTCGAAGTGAAAGCCCCTGGGATTATTGAACGTAAATCTGTGCACGAGCCTATGCAAACCGGCTTAAAGGCGGTAGATAGCCTGGTTCCTATAGGCCGTGGTCAACGAGAACTTATAATCGGGGACCGACAAACGGGAAAAACAGCTATTGCTATCGATACCATATTAAACCAAAAGCAACTGAACTCAAAGGCCACTTCTGAGAGTGAGACATTGTATTGTGTTTATGTAGCGATTGGACAGAAACGTTCAACTGTGGCACAATTAGTTCAAATTCTTTCAGAAGCGAATGCTTTGGAATATTCCATTCTTGTAGCAGCCACTGCTTCGGATCCTGCTCCTCTTCAATTTCTGGCCCCATATTCTGGATGTGCTATGGGAGAATATTTCCGCGATAATGGAATGCACGCATTAATAATCTATGATGATCTTAGTAAACAGGCGGTGGCATATCGACAAATGTCATTATTGTTACGCCGACCACCAGGCCGTGAGGCTTTCCCAGGCGACGTTTTCTATTTACATTCTCGTCTCTTAGAAAGAGCCGCTAAACGATCGGACCAGACAGGTGCAGGTAGCTTGACCGCCTTACCCGTCATTGAAACACAAGCTGGAGACGTATCAGCCTATATTCCCACCAATGTGATCTCCATTACTGATGGACAAATCTGTTTGGAAACAGAGCTCTTTTATCGCGGAATTAGACCTGCTATTAACGTC
>Viscaria_alpina atp1
GCTGGAGAAATGGTGGAATTTGCCAGCGGTGTGAAAGGAATAGCCTTAAATCTTGAGAATGAAAATGTAGGGATTGTTGTCTTTGGTAGTGATACCGCTATTAAAGAGGGCGATCTTGTCAAGCGCACTGGATCTATTGTGGATGTTCCTGCGGGAAAAGCTATGCTAGGGCGTGTGGTCGACGCGTTGGGAGTACCTATTGATGGAAGAGGGGCTCTAAGCGATCACGAGCGTCGACGTGTCGAAGTGAAAGCCCCTGGGATTATTGAACGTAAATCTGTGCACGAGCCTATGCAAACCGGCTTAAAGGCGGTAGATAGCCTGGTTCCTATAGGCCGTGGTCAACGAGAACTTATAATCGGGGACCGACAAACGGGAAAAACAGCTATTGCTATCGATACCATATTAAACCAAAAGCAACTGAACTCAAAGGCCACTTCTGAGAGTGAGACATTGTATTGTGTTTATGTAGCGATTGGACAGAAACGTTCAACTGTGGCACAATTAGTTCAAATTCTTTCAGAAGCGAATGCTTTGGAATATTCCATTCTTGTAGCAGCCACTGCTTCGGATCCTGCTCCTCTTCAATTTCTGGCCCCATATTCTGGATGTGCTATGGGAGAATATTTCCGCGATAATGGAATGCACGCATTAATAATCTATGATGATCTTAGTAAACAGGCGGTGGCATATCGACAAATGTCATTATTGTTACGCCGACCACCAGGCCGTGAGGCTTTCCCAGGCGACGTTTTCTATTTACATTCTCGTCTCTTAGAAAGAGCCGCTAAACGATCGGACCAGACAGGTGCAGGTAGCTTGACCGCCTTACCCGTCATTGAAACACAAGCTGGAGACGTATCAGCCTATATTCCCACCAATGTGATCTCCATTACTGATGGACAAATCTGTTTGGAAACAGAGCTCTTTTATCGCGGAATTAGACCTGCTATTAACGTC
>Agrostemma_githago atp1
GCTGGAGAAATGGTGGAATTTGCCAGCGGTGTGAAAGGAATAGCCTTAAATCTTGAGAATGAAAATGTAGGGATTGTTGTCTTTGGTAGTGATACCGCTATTAAAGAGGGCGATCTTGTCAAGCGCACTGGATCTATTGTGGATGTTCCTGCGGGAAAAGCTATGCTAGGGCGTGTGGTCGACGCGTTGGGAGTACCTATTGATGGAAGAGGGGCTCTAAGCGATCACGAGCGTCGACGTGTCGAAGTGAAAGCCCCTGGGATTATTGAACGTAAATCTGTGCACGAGCCTATGCAAACCGGCTTAAAGGCGGTAGATAGCCTGGTTCCTATAGGCCGTGGTCAACGAGAACTTATAATCGGGGACCGACAAACGGGAAAAACAGCTATTGCTATCGATACCATATTAAACCAAAAGCAACTGAACTCAAAGGCCACTTCTGAGAGTGAGACATTGTATTGTGTTTATGTAGCGATTGGACAGAAACGTTCAACTGTGGCACAATTAGTTCAAATTCTTTCAGAAGCGAATGCTTTGGAATATTCCATTCTTGTAGCAGCCACTGCTTCGGATCCTGCTCCTCTTCAATTTCTGGCCCCATATTCTGGATGTGCTATGGGAGAATATTTCCGCGATAATGGAATGCACGCATTAATAATCTATGATGATCTTAGTAAACAGGCGGTGGCATATCGACAAATGTCATTATTGTTACGCCGACCACCAGGCCGTGAGGCTTTCCCAGGCGACGTTTTCTATTTACATTCTCGTCTCTTAGAAAGAGCCGCTAAACGATCGGACCAGACAGGTGCAGGTAGCTTGACCGCCTTACCCGTCATTGAAACACAAGCTGGAGACGTATCAGCCTATATTCCCACCAATGTGATCTCCATTACTGATGGACAAATCTGTTTGGAAACAGAGCTCTTTTATCGCGGAATTAGACCTGCTATTAACGTC
>Lychnis_coronaria atp1
GCTGGAGAAATGGTGGAATTTGCCAGCGGTGTGAAAGGAATAGCCTTAAATCTTGAGAATGAAAATGTAGGGATTGTTGTCTTTGGTAGTGATACCGCTATTAAAGAGGGCGATCTTGTCAAGCGCACTGGATCTATTGTGGATGTTCCCGCGGGAAAAGCTATGCTAGGGCGTGTGGTCGACGCGTTGGGAGTACCTATTGATGGAAGAGGGGCTCTAAGCGATCACGAGCGTCGACGTGTCGAAGTGAAAGCCCCTGGGATTATTGAACGTAAATCTGTGCACGAGCCTATGCAAACGGGCTTAAAGGCGGTGGATAGTCTGGTTCCTATAGGCCGTGGTCAACGCGAACTTATAATCGGGGACCGACAAACTGGAAAAACAGCTATTGCTATCGATACGATATTAAACCAAAAGGAACTGAACTCAAGGGCTACTTCCGAGAGTGAGACATTGTATTGTGTTTATGTAGCGATTGGACAGAAACGTTCAACTGTGGCACAATTAGTTCAAATTCTTTCAGAAGCTAATGCTTTGGAATATTCCATTCTTGTAGCAGCCACTGCTTCGGATCCTGCCCCTCTGCAGTTTCTGGCCCCATATTCTGGATGTGCTATGGGAGAATATTTCCGCGATAATGGAATGCACGCATTAATCATCTATGATGATCTTAGTAAACAGGCGGTGGCATATCGACAAATGTCATTATTGTTACGCCGACCACCAGGCCGTGAGGCTTTCCCAGGCGACGTTTTCTATTTACATTCTCGTCTCTTAGAAAGAGCCGCTAAACGATCGGACCAGACAGGTGCAGGTAGCTTGACCGCCTTACCCGTCATTGAAACACAAGCTGGAGACGTATCAGCCTATATTCCCACCAATGTGATCTCCATTACTGATGGACAAATCTGTTTGGAAACAGAGCTCTTTTATCGCGGAATTAGACCTGCTATTAACGTC
>Beta_vulgaris atp1
GCTGGGGAAATGGTGGAATTTGCCAGCGGTGTGAAAGGAATAGCCTTAAATCTTGAGAATGAGAATGTAGGGATTGTTGTCTTTGGTAGTGATACCGCTATTAAAGAGGGAGATCTTGTCAAGCGCACTGGATCTATTGTGGATGTTCCTGCGGGAAAGGCTATGCTAGGGCGTGTGGTCGACGCGTTGGGAGTACCTATTGATGGAAGAGGGGCTCTAAGCGATCACGAGCGTCGACGTGTCGAAGTGAAAGCCCCCGGGATTATTGAACGTAAATCTGTGCACGAGCCTATGCAAACCGGGTTAAAGGCGGTAGATAGCCTGGTTCCTATAGGCCGTGGTCAACGAGAACTTATAATCGGGGACCGACAAACGGGAAAAACAGCTATTGCTATCGATACCATATTAAACCAAAAGCAACTGAACTCAAAGGCCACCTCTGAGAGTGAGACATTGTATTGTGTCTATGATGCGGTTGGACAGAAACGTTCAACTGTGGCACAATTAGTTCAAATTCTTTCAGAAGCGAATGCTTTGGAATATTCCATTCTTGTAGCAGCCACCGCTTCGGATCCTGCTCCTCTTCAATTTCTGGCCCCATATTCTGGGTGTGCTATGGGAGAATATTTCCGCGATAATGGAATGCACGCATTAATAATCTATGATGATCTTAGTAAACAGGCGGTGGCATATCGACAAATGTCATTATTGTTACGCCGACCACCAGGCCGTGAGGCTTTCCCAGGCGACGTTTTCTATTTACATTCCCGTCTCTTAGAAAGAGCCGCTAAACGATCGGACCAGACAGGCGCAGGTAGCTTGACCGCCCTACCCGTCATTGAAACACAAGCTGGAGACGTATCGGCCTATATTCCCACCAATGTGATCTCCATTACTGATGGACAAATCTGTTTGGAAACAGAGCTCTTTTATCGCGGAATTAGACCTGCTATTAACGTC
>Arabidopsis_thaliana atp1
GCTGGGGAAATGGTTCTTTTTGCCAACGGTGTGAAAGGAATGGCCTTGAATCTTGAGAATGAGAATGTCGGGATTGTTGTCTTTGGTGGTGATACCGCTATAAAAGAAGGAGATCTTGTCAAGCGCACTGGATCTATTGTGGATGTTCCCGCGGGAAAGGCTATGCTAGGGCGTGTGGTCGACGCGATGGGAGTACCTATTGATGGAAAAGGGGCTCTAAGCGATCACGAGCAAAGACGTGTCGAAGTGAAAGCCCCTGGGATTCTTGAACGTAAATCAGTGCACGAGCCTATGCAAACAGGGTTAAAAGCGGTAGATAGCCTGGTTCCTATAGGCCGTGGTCAACGAGAACTTCTAATCGGTGGCCGACAAACTGGAAAAACGACTATTGCTATCGATACCATATTAAACCAAAAGCAAATAAACTCAAGGGCCACCTCTGAGAGTGAGACAATGTATTGTGTCTATGTAGCGATTGGACAGAAACGCTCGACTGTGGGACAATTAATTCAAACTCTTGAAGAAGCGAATGCTTTGGAATATTCCATTCTTGTAGCAGCCACCGCTTCGGATCCTGCTCCTCTGCAATTTTTGGCCCCATATTCCGGGTGTGCCATGGGGGAATATTTCCGCGATAATGGAATGCACGCATTAATAATCTATGATGATCTTAGTAAACAGGCGGTGGCATATCGACAAATGTCATTATTGTTACGCCGACCACCAGGCCGTGAGGCTTTCCCAGGTGATGTTTTCTATTTACATTCCCGTCTCTTAGAAAGAGCGGCTAAACGATCGGACCAGACAGGTGCAGGTAGCTTGACCGCCTTACCCGTCATTGAAACACAAGCTGGAGACGTATCGGCCTATATTCCCACCAATGTGATCTCCATTACTGATGGACAAATCTGTTTGGAAACAGAGCTCTTTTATCGCGGAATTAGACCTGCTATTAACGTC

>Silene_antirrhina atp9
GGAGCCGGAGCAGCTACAATAGCTTCAGCAGGAGCAGCAATTGGTATTGGAAATGTCTTTAGTTCGTTGATTCAGTCAGTAGCAAGAAACCCATCGCTAGCTAAACAACTCTTTGGATATGCGATTTTAGGATTTGCTTTAACCGAGGCTATCGCCTTATTTGCCCTT
>Silene_multicaulis atp9
GGGGCCGGAGCAGCTACAATAGCTTCAGCAGGAGCAGCTATCGGTATTGGAAACGTTTTTAGTTCGTTGATTCATTCAGTGGCAAGAAATCCTTCGCTGGCTAAACAACTTTTTGGATATGCAATTTTAGGCTTCGCTTTAACCGAGGCTATTGCCTTATTCGCTCTT
>Silene_yemensis atp9
GGTGCCGGAGCAGCTACAATTGCTTCAGCAGGAGCAGCTATCGGTATTGGAAACGTTTTTAGTTCGTTGATTCATTCAGTGGCAAGAAATCCTTCGCTGGCTAAACAACTTTTTGGTTATGCAATTTTAGGATTTGCTTTAACCGAGGCTATTGCCTTATTCGCTCTT
>Silene_fruticosa atp9
GGTGCCGGAGCAGCTACAATAGCTTCAGCAGGAGCAGCTATCGGTATTGGAAACGTTTTTAGTTCGTTGATTCATTCAGTGGCAAGAAATCCATCGCTGGCTAAACAACTTTTTGGATATGCCATTTTAGGATTTGCTTTAACTGAGGCTATTGCCTTATTCGCTCTT
>Silene_paradoxa atp9
GGTGCCGGAGCAGCTACAATTGCTTCAGCAGGAGCAGCTATCGGTATTGGAAACGTTTTTAGTTCGTTGATTCATTCAGTGGCAAGAAATCCATCGCTGGCTAAACAACTTTTTGGATATGCAATTTTAGGATTTGCTTTAACTGAGGCTATTGCCTTATTCGCTCTT
>Silene_flavescens atp9
GGTGCCGGAGCAGCTACAATTGCTTCAGCAGGAGCAGCTATCGGTATTGGAAACGTTTTTAGTTCGTTGATTCATTCAGTGGCAAGAAATCCTTCGCTGGCTAAACAACTTTTTGGTTATGCAATTTTAGGATTTGCTTTAACCGAGGCTATTGCCTTATTCGCTCTT
>Silene_pygmaea atp9
GGTGCTGGAGCTGCTACAATTGCTTTAGCCGGAGCAGCAATCGGTATTGGCAATGTTTTTAGTTCGTTGATTCATTCTGTGGCAAGAAACCCATCATTAGCGAAACAATTGTTCGGTTATGCAATTTTGGGATTTGCCTTAACTGAGGCTATTGCCCTATTTGCACTT
>Silene_repens atp9
GGTGCTGGAGCAGCTACAATTGCTTTAGCGGGAGCAGCTGTCGGTATTGGAAACGTTTTTAGTGCTTTGATTCATTCCGTGGCTAGAAACCCCTCATTAGCGAAACAATTGTTCGGTTATGCAATTCTAGGCTTTGCTTTAACTGAGGCTATAGCCTTATTCGCACTA
>Silene_argentina atp9
GGTGCCGGTGCTGCTACAATTGCTTCAGCGGGAGCTGCCATAGGTATTGGAAACGTCTTCAGTTCCTTGATTCATTCCGTAGCTAGGAATCCATCCTTGGCTAAACAACTATTCGGTTATGCGATTTTGGGCTTTGCTCTAACTGAGGCTATTGCCTTATTTGCCCTA
>Silene_nana atp9
GGTGCCGGAGCTGCTACAATTGCTTTAGCGGGAGCTGCTGTCGGTATTGGAAACGTCTTTAGTTCTTTGATTCATTCCGTGGCTAGAAATCCCTCATTAGCTAAACAATTATTTGGTTATGCTATTTTGGGCTTTGCTTTAACCGAGGCTATTGCATTATTTGCCCTA
>Silene_integripetala atp9
GGTGCCGGAGCAGCTACAATTGCTTCAGCGGGAGCTGCTGTCGGTATTGGAAACGTCTTTAGTTCTTTGATTCATTCCGTGGCTAGAAATCCCTCATTAGCTAAACAATTATTTGGTTATGCTATTTTGGGCTTTGCTCTAACCGAGGCTATTGCATTATTTGCCCTA
>Silene_schafta atp9
GGTGCTGGTGCAGCTACAATTGCTTTGGCGGGAGCAGCTATCGGTATTGGCAATGTTTTTAGTTCGCTGATTCACTCTGTGGCAAGGAACCCATCCCTGGCGAAACAATTGTTTGGGTATGCAATTTTGGGCTTTGCTTTAACTGAGGCTATAGCACTATTCGCGCTT
>Silene_dichotoma atp9
GGTGCCGGTGCTGCTACAATTGCTTCAGCGGGAGCTGCTATCGGTATTGGAAACGTCTTCAGTTCTTTGATCCATTCCGTGGCTAGAAACCCGTCATTGGCTAAACAACTATTTGGTTATGCTATTTTGGGCTTTGCTTTAACTGAGGCTATTGCCTTATTCGCCCTA
>Silene_zawadzkii atp9
GGTGCCGGTGCTGCTACAATTGCTTCAGCGGGAGCTGCTATCGGTATTGGAAACGTCTTCAGTTCTTTGATCCATTCCGTGGCGCGAAATCCCTCATTAGCTAAACAATTATTTGGTTATGCTATCTTGGGCTTTGCTTTAACCGAGGCTATTGCCTTATTCGCCCTA
>Silene_delicatula atp9
GGTGCCGGAGCTGCTACAATTGCTTTAGCGGGGGCTGCTGTCGGTATTGGAAACGTCTTTAGTTCTTTGATTCATTCCGTGGCGCGAAATCCCTCATTGGCTAAACAATTATTTGGTTATGCAATTTTGGGCTTTGCTCTAACCGAGGCTATTGCATTATTTGCCCTA
>Silene_khasyana atp9
GGCGCCGGAGCTGCTACAATTGCTTCAGCGGGAGCTGCTGTCGGTATTGGAAACGTCTTTAGTTCTTTGATTCATTCCGTGGCTAGAAATCCCTCATTGGCTAAACAATTATTCGGTTATGCGATTTTAGGCTTTGCTCTAACCGAGGCTATTGCCTTATTTGCCCTA
>Silene_cordifolia atp9
GGTGCCGGAGCTGCTACAATTGCTTCAGCGGGAGCTGCTGTCGGTATTGGAAACGTCTTTAGTTCTTTGATTCATTCCGTGGCGCGAAATCCGTCATTGGCTAAACAATTATTTGGTTATGCTATTTTGGGCTTTGCTCTAACCGAGGCTATTGCATTATTTGCCCTA
>Silene_sordida atp9
GGCGCCGGAGCTGCTACAATTGCTTCAGCGGGAGCTGCTGTCGGTATTGGAAACGTCTTTAGTTCTTTGATTCATTCCGTGGCTAGAAATCCCTCATTGGCTAAACAATTATTCGGTTATGCTATTTTAGGTTTTGCTCTAACCGAGGCTATTGCCTTATTTGCCCTA
>Silene_akinfievii atp9
GGCGCCGGAGCTGCTACAATTGCTTCAGCGGGAGCTGCTGTCGGTATTGGAAACGTCTTTAGTTCTTTGATTCATTCCGTGGCTAGAAATCCATCATTGGCTAAACAATTATTTGGTTATGCAATTTTAGGCTTTGCTCTAACCGAGGCTATTGCCTTATTTGCCCTA
>Silene_seoulensis atp9
GGTGCTGGTGCTGCTACAATTGCTTCAGCGGGAGCTGCCATAGGTATTGGAAACGTCTTCAGTTCCTTGATTCATTCCGTAGCTAGGAATCCATCCTTGGCTAAACAACTCTTCGGTTATGCTATCTTAGGCTTTGCTTTAACCGAAGCTATCGCATTATTTGCCCTC
>Silene_lacera atp9
GGTGCCGGAGCTGCTACAATTGCTTCAGCGGGAGCTGCTGTCGGTATTGGAAACGTCTTTAGTTCTTTGATTCATTCCGTGGCTAGAAATCCATCATTAGCTAAACAATTATTTGGTTATGCTATTTTAGGTTTTGCTCTAACCGAGGCTATTGCCTTATTTGCCCTA
>Silene_hookeri atp9
GGTGCCGGTGCTGCTACAATTGCTTCAGCGGGAGCTGCTGTCGGTATTGGGAACGTCTTTAGTTCTTTGATTCATTCCGTGGCGCGAAACCCGTCCTTGGCTAAACAACTCTTTGGTTATGCGATTTTGGGCTTTGCTTTAACTGAGGCTATTGCCTTATTCGCCCTA
>Silene_auriculata atp9
GGTGCCGGTGCTGCTACAATTGCTTCAGCGGGAGCTGCTATCGGTATTGGAAACGTCTTCAGTTCTTTGATCCATTCCGTAGCTAGAAATCCATCCTTGGCTAAACAACTCTTCGGTTATGCAATTTTGGGCTTTGCTCTAACTGAGGCTATTGCCTTATTTGCCCTC
>Silene_sachalinensis atp9
GGTGCCGGTGCTGCTACAATTGCTTCAGCGGGAGCTGCCATAGGTATTGGAAACGTCTTCAGTTCCTTGATTCATTCCGTAGCTAGGAATCCATCCTTGGCTAAACAACTATTCGGTTATGCGATTTTGGGCTTTGCTCTAACTGAGGCTATTGCCTTATTTGCCCTA
>Silene_davidii atp9
GGTGCCGGTGCTGCTACAATTGCTTCAGCGGGAGCTGCCATAGGTATTGGAAACGTCTTCAGTTCTTTGATCCATTCCGTGGCTAGAAATCCATCCTTGGCTAAACAACTCTTTGGTTATGCGATTTTGGGCTTTGCTCTAACCGAAGCTATCGCATTGTTTGCCCTA
>Silene_laciniata atp9
GGTGCCGGTGCTGCTACAATTGCTTCAGCGGGAGCTGCCATAGGTATTGGAAACGTCTTCAGTTCCTTGATTCATTCCGTAGCTAGGAATCCATCCTTGGCTAAACAACTATTCGGTTATGCGATTTTGGGCTTTGCTCTAACTGAGGCTATTGCCTTATTTGCCCTA
>Silene_involucrata atp9
GGTGCCGGTGCTGCTACAATTGCTTCAGCGGGAGCTGCCATAGGTATTGGAAACGTCTTCAGTTCCTTGATTCATTCCGTAGCTAGGAATCCATCCTTGGCTAAACAACTATTCGGTTATGCGATTTTGGGCTTTGCTCTAACTGAGGCTATTGCCTTATTTGCCCTA
>Silene_vittata atp9
GGCGCAGGTGCAGCTACAATAGCTTTAGCTGGAGCAGCTGTCGGTATTGGAAATGTGTTCAGTGCTCTGATTAATTCAGTGGCTAGAAACCCTTCCCTAGCGAAACAACTCTTTGGTTACGCAATCTTAGGTTTCGCTCTAACTGAGGCAATTGCCCTATTTGCTCTT
>Silene_tunicoides atp9
GGTGCAGGAGCGGCTACAATAGCTTTAGCGGGAGCTGCAATCTTTATTGGAAATGTCTTCAGTGCTTTGATTAATTCAGTTGCTAGAAACCCTTCCCTAGCGAAACAACTCTTTGGTTACGCAATCTTAGGTTTCGCTCTAACTGAGGCAATTGCCCTCTTTGCTCTT
>Silene_succulenta atp9
GGAGCTGGTACTGCTACAATTGCTTTGGCCGGTGCTGCTATCGGTATTGGAAATGTCTTTAGTTCTTTGATTCATTCCGTAGCTAGAAACCCATCCTTGTCCAAACAGCTTTTTGGATACGCGATCTTGGGTTTTGCTCTAACCGAGGCTATTGCCTTATTTGCTCTC
>Silene_nicaeensis atp9
GGCGCTGGTGCTGCTACAATTGCTTTGGCCGGTGCTGCTATCGGTATTGGAAACGTCTTTAGTTCATTGATCCATTCTGTGGCCAGAAACCCCTCTTTAGCTAAACAACTCTTTGGGTACGCAATTTTAGGCTTCGCTTTAACTGAAGCTATTGCCTTATTTGCTCTG
>Silene_imbricata atp9
GGAGCTGGTGCTGCAACAATTGCTTTGGCCGGTGCTGCTATCGGGATAGGAAATGTTTTTAGTTCTTTGATTCATTCCGTAGCTAGAAACCCCTCCTTGGCGAAACAGCTTTTTGGATACGCGATCTTGGGTTTTGCTCTAACCGAGGCTATTGCCTTATTTGCTCTC
>Silene_douglasii atp9
GGTGCCGGTGCTGCTACAATTGCTTCAGCGGGAGCTGCCATAGGTATTGGAAACGTCTTCAGTTCCTTGATTCATTCCGTAGCTAGGAATCCATCCTTGGCTAAACAACTATTCGGTTATGCGATTTTGGGCTTTGCTCTAACTGAGGCTATTGCCTTATTTGCCCTA
>Silene_turkestanica atp9
GGGGCCGGAGCTGCTACAATTGCTTTAGCGGGAGCGGCTATCGGTATTGGAAACGTATTCAGTTCCTTGATTCATTCAGTAGCAAGAAACCCCTCCTTGGCTAAACAACTCTTTGGATACGCAATCTTAGGCTTTGCTCTAACAGAAGCTATCGCTTTATTTGCCCTC
>Silene_littorea atp9
GGTGCCGGTGCTGCTACAATTGCTTCAGCGGGAGCAGCTATCGGTATTGGAAACGTTTTCAGTTCGTTGATTCATTCCGTGGCTAGAAACCCGTCCTTGGCTAAACAACTCTTTGGTTATGCGATTTTGGGCTTTGCTTTAACTGAGGCTATTGCCTTATTCGCTCTC
>Silene_uniflora atp9
GGTGCCGGTGCTGCTACAATTGCTTCAGCGGGGTCTGCTATCGGTATTGGAAACGTTTTCAGTTCGTTGATTCATTCCGTGGCTAGAAACCCGTCCTTGGCTAAACAACTCTTTGGTTATGCGATTTTGGGCTTTGCTTTAACTGAGGCTATTGCCTTATTCGCCCTA
>Silene_caesia atp9
GGTGCCGGTGCTGCTACAATTGCTTCAGCGGGAGCTGCTATCGGTATTGGAAACGTTTTCAGTTCGTTGATTCATTCCGTGGCTAGAAACCCGTCCTTGGCTAAACAACTCTTTGGTTATGCGATTTTGGGCTTTGCTTTAACTGAGGCTATTGCCTTATTCGCCCTA
>Silene_menziesii atp9
GGTGCCGGTGCTGCTACAATTGCTTCAGCGGGAGCTGCTGTCGGTATTGGGAACGTCTTTAGTTCTTTGATTCATTCCGTGGCGCGAAACCCGTCCTTGGCTAAACAACTCTTTGGTTATGCGATTTTGGGCTTTGCTTTAACTGAGGCTATTGCCTTATTCGCCCTA
>Silene_muscipula atp9
GGAGCCGGAGCTGCTACAATAGCTTCAGCGGGAGCTGCTATAGGCATTGGAAATGTCTTTAGTTCTTTGATTCATTCAGTGGCTAGAAATCCTTCCTTAGCTAAACAACTCTTTGGATATGCAATTTTAGGCTTTGCTTTAACTGAGGCTATCGCCTTATTCGCTCTC
>Silene_odontopetala atp9
GGTGCCGGTGCTGCTACAATTGCTTCAGCGGGAGCTGCTATCGGTATTGGAAATGTCTTCAGTTCTTTGATTCATTCCGTGGCTAGAAACCCATCCTTAGCGAAACAACTCTTTGGATATGCGATTTTGGGCTTTGCCTTAACTGAGGCTATTGCCTTATTCGCTCTC
>Silene_macrodonta atp9
GGAGCCGGTGCAGCCACTATTGCTTTAGCCGGAGCTGCCATTGGTATCGGAAACGTCTTCAGTTCGTTAATTCACTCTGTGGCTAGAAATCCCTCTTTGGCTAAACAACTCTTTGGTTACGCTATTTTAGGCTTTGCTCTTACAGAAGCTATTGCTTTATTCGCCTTA
>Silene_acutifolia atp9
GGCGCCGGAGCTGCTACAATTGCTTCAGCGGGAGCTGCTGTCGGTATTGGAAACGTCTTTAGTTCTTTGATTCATTCCGTGGCTAGAAATCCCTCATTGGCAAAACAACTTTTTGGATATGCTATATTAGGCTTTGCTTTAACCGAGGCTATTGCCTTATTTGCCCTA
>Silene_samia atp9
GGTGCCGGAGCTGCTACAATTGCTTCAGCGGGAGCTGCCATAGGTATTGGAAACGTCTTCAGTTCTTTGATAAATTCCGTGGCGCGAAATCCCTCATTGGCAAAACAATTATTCGGGTATGCTATTTTGGGCTTTGCTTTAACTGAAGCTATTGCCTTATTTGCCTTA
>Silene_conica atp9
GGAGCTGGTGCCGCCACAATTGCTTTAGCCGGAGCTGCCATTGGTATCGGAAACGTCTTCAGTTCGTTAATTCACTCTGTGGCTAGAAATCCCTCTTTGGCTAAACAACTCTTTGGTTACGCTATTTTAGGCTTTGCTCTTACAGAAGCTATTGCTTTATTCGCCTTA
>Silene_ammophila atp9
GGAGCTGGTGCCGCCACTATTGCTTTAGCCGGAGCTGCCATTGGTATCGGAAACGTCTTCAGTTCGTTAATTCACTCTGTGGCTAGAAATCCCTCTTTGGCTAAACAACTCTTTGGTTACGCTATTTTAGGCTTTGCTCTTACAGAAGCTATTGCTTTATTCGCCTTA
>Silene_vulgaris atp9
GGTGCCGGTGCTGCTACAATTGCTTCAGCGGGAGCTGCTATCGGTATTGGAAACGTTTTCAGTTCGTTGATTCATTCCGTGGCTAGAAACCCGTCCTTGGCTAAACAACTCTTTGGTTATGCGATTTTGGGCTTTGCTTTAACTGAGGCTATTGCCTTATTCGCCCTA
>Silene_latifolia atp9
GGTGCCGGAGCTGCTACAATTGCTTCAGCGGGAGCTGCTGTCGGTATTGGAAACGTCTTTAGTTCTTTGATTCATTCCGTGGCTAGAAATCCATCATTGGCTAAACAACTATTCGGTTATGCTATTTTAGGCTTTGCTTTAACCGAGGCTATTGCCTTATTCGCCCTA
>Silene_acaulis atp9
GGTGCTGGAGCTGCTACAATTGCTTCAGCGGGAGCTGCTATCGGTATTGGAAACGTTTTTAGTTCGTTGATTCATTCAGTAGCTAGAAATCCTTCGCTGGCTAAACAACTTTTTGGATATGCAATTTTAGGATTTGCTTTAACTGAGGCTATTGCCTTATTCGCTCTT
>Silene_noctiflora atp9
GGGGCCGGAGCTGCTACAATTGCTTTAGCGGGAGCGGCTATCGGTATTGGAAACGTATTCAGTTCCTTGATCCATTCAGTAGCAAGAAACCCCTCCTTGGCTAAACAACTCTTTGGATACGCAATCTTAGGCTTTGCTCTAACAGAAGCTATCGCTTTATTTGCCCTC
>Silene_stellata atp9
GGTGCCGGTGCTGCTACAATTGCTTCAGCGGGAGCTGCCATAGGTATTGGAAACGTCTTCAGTTCCTTGATTCATTCCGTAGCTAGGAATCCATCCTTGGCTAAACAACTATTCGGTTATGCGATTTTGGGCTTTGCTCTAACTGAGGCTATTGCCTTATTTGCCCTA
>Silene_paucifolia atp9
GGGGCCGGTGCAGCTACAATAGCTTCAGCAGGAGCAGCAATCGGTATTGGAAATGTTTTTAGTTCGTTGATTCATTCAGTGGCCAGAAATCCTTCGCTAGCTAAACAACTTTTTGGTTATGCAATTCTAGGCTTTGCTTTAACTGAGGCTATTGCCTTATTCGCTCTC
>Silene_gallinyi atp9
GGGGCCGGGGCTGCTACAATTGCTTTAGCGGGAGCTGCTATCGGTATTGGAAATGTTTTCAGTTCTTTGATCCATTCAGTAGCAAGAAACCCATCGTTAGCGAAACAACTCTTTGGTTACGCCATCCTAGGCTTCGCTTTAACTGAGGCTATAGCCCTATTTGCACTT
>Silene_caryophylloides atp9
GGTGCTGGAGCTGCTACAATTGCTTTGGCGGGAGCTGCTATCGGTATTAGAAATGTCTTCAGTTCTTTGATTCATTCCGTGGCTAGAAACCCATCCTTAGCGAAAAAATTGTTCGGGTATGCTATTTTGGGCTTTGCTTTAACTGAGGCTATAGCCTTATTCGCACTT
>Lychnis_coronaria atp9
GGTGCGGGAGCTGCAACAATTGCTTCAGCTGGAGCAGCTATCGGTATTGGAAACGTCTTTAGTTCTTTGATTCATTCCGTGGCTAGAAATCCCTCATTGGCAAAACAACTCTTTGGATATGCAATTTTAGGCTTTGCTCTAACCGAAGCTATTGCTTTATTTGCTTTA
>Eudianthe_laeta atp9
GGTGCCGGAGCTGCTACAATTGCTTCAGCGGGAGCTGCTGTCGGTATTGGAAACGTCTTTAGTTCTTTGATTCATTCCGTGGCGCGAAATCCGTCATTGGCTAAACAATTATTTGGTTATGCTATTTTGGGCTTTGCTCTAACCGAGGCTATTGCATTATTTGCCCTA
>Heliosperma_pusillum atp9
GGAGCGGGGGCTGCTACAATTGCTTCAGCGGGAGCTGCTATCGGTATTGGGAACGTCTTTAGTTCTTTGATTCATTCCGTGGCGCGAAATCCGTCATTGGCTAAACAATTATTTGGTTATGCAATTTTGGGCTTTGCTCTAACCGAGGCTATTGCATTATTTGCCCTA
>Petrocoptis_pyrenaica atp9
GGTGCCGGAGCTGCTACAATTGCTTCAGCGGGAGCTGCTGTCGGTATTGGAAACGTCTTTAGTTCTTTGATTCATTCCGTGGCGCGAAATCCGTCATTGGCTAAACAATTATTTGGTTATGCTATTTTGGGCTTTGCCCTAACCGAGGCTATTGCATTATTTGCCCTA
>Viscaria_alpina atp9
GGTGCCGGAGCTGCTACAATTGCTTCAGCGGGAGCTGCTATCGGTATTGGAAACGTCTTTAGTTCTTTGATTCATTCCGTGGCTAGAAATCCATCATTAGCTAAACAATTATTCGGTTATGCGATTTTGGGCTTTGCTCTAACCGAGGCTATTGCCTTATTTGCCCTA
>Atocion_lerchenfeldianum atp9
GGAGCCGGAGCTGCTACAATTGCTTCAGCGGGAGCTGCTATCGGTATTGGAAACGTCTTTAGTTCTTTGATTCATTCCGTAGCTAGAAATCCATCATTAGCTAAACAATTATTCGGGTATGCTATTTTAGGCTTTGCTCTAACCGAGGCTATTGCATTATTTGCCCTA
>Agrostemma_githago atp9
GGTGCCGGAGCTGCTACAATTGCTTCAGCGGGAGCTGCTGTCGGTATTGGAAACGTCTTTAGTTCTTTGATTCATTCCGTGGCGCGAAATCCGTCATTGGCTAAACAATTATTTGGTTATGCTATTTTGGGCTTTGCTCTAACCGAGGCTATTGCATTATTTGCCCTA
>Beta_vulgaris atp9
GGTGCCGGAGCCGCTACAATTGCTTTAGCGGGAGCTGCTATCGGTATTGGAAACGTTTTTAGTTCCTTGATTCATTCCGTGGCGCGAAATCCGTCATTGGCGAAACAATTATTTGGTTATGCTATTTTGGGCTTTGCTCTAACCGAAGCTATCGCATTGTTTGCCCTA
>Arabidopsis_thaliana atp9
GGTGCCGGAGCTGCTACAATTGCTTCAGCGGGAGCTGCTATCGGTATTGGAAACGTATTCAGTTCTTTGATTCATTCTGTGGCGCGAAATCCATCATTGGCTAAACAATCATTTGGTTATGCCATTTTGGGCTTTGCTCTAACCGAAGCTATTGCATTGTTTGCCCCA

>Silene_gallica cox3
CTCAGTTTGGGCCTTCTTTTTATCCTATATACCATGTTTGTGTGGTGGCGTGATGTTATACGCGAATCTACCTTAGAAGGACATCATACCAAAGTCGTACAATTAGGACTTCGATATGGTTTTATTTTGTTCATCGTCTCGGAGGTTATGTTCTTTTTTGCTTTTTTTTGGGCTTTTTCTCATTCTTCTTTGGCACCTGCGGTAGAGATCGGAGGTATTTGGCCTCCAAAAGGGATTTGGGTTTTAGACCCTTGGGAAATCCCTTTTCTTAATACCCTGATTCTTCTTTCATCCGGAGCTGCCGTAACTTGGGCTCATCATGCTATACTCGCGGGGAAGCAAAAACGAGCAGTTTACGCTTTAGTAGCTACCGTTTTACTGGCTCTAGTATTCACTGGCTTTCAAGGAATGGAATATTATCAAGCACCCTTCACTATTTCGGATAGTATTTATGGTTCTACCTTTTTCTTAGCAACGGGCTTTCATGGTTTTCATGTGATTATAGGTACTCTTTTCTTGATTATCTGTGGTATTCGCCAATCTTTGGGTCATATGACCAAGGAACATCACGTTGGCTTTGAAGCAGCTGCATGGTACTGG
>Silene_conoidea cox3
CTCAGTTTGGGCATTCTTTTTCTCCTCTATACTATGTGGGTGTGGTGGCGTGATGTTCTACGCGAATCCACCTTAGAAGGACATCATACCAAAGTCGTACAATTAGGACTTCGATATGGTTTTCTTTTGTTCATCGTCTCGGAAGTTATGTTCTTTTTTGCCTTTTTTTGGGCTTTTTTTCATTCTTCTTTGGCGCCGGCGGTAGAGATAGGCGGTATTTGGCCTCCTAAAGGGCTTCTAGTTTTAGATCCTTGGGAAATACCTTTTCTGAATACAATGATTCTTCTCTCATCCGGAGCAGCCGTCACTTGGGCTCATCATGCTATACTCGCGGGGAAGTCAAAACGAGCAGTTTTCGCTTTAGTAGCAACAGTTTTAATGGCTATAGTCTTCACGGGCTTTCAAGGAATGGAATATTTGCAAGCGCCCTTCACTATTTCGGATAGCATTTATGGTTCGACCTTTTTCTTAGCAACAGGCTTTCATGGCTTTCATGTCATTATAGGCACTCTTTTCTTGATTGTCTCGGGTATTCGCCAATTTCGAGGTTCTTTTACCAAGGAACACCACGTTGGCTTTGAAGCTGCTGCCTGGTACTGG
>Silene_nicaeensis cox3
CTCAGTTTGGGCCTTCTTTTTATCCTATATACCATGTTTGTGTGGTGGCGTGATGTTATACGCGAATCCACCTTAGAAGGACATCATACCAAAGTCGTACAATTAGGACTTCGATATGGTTTTATTTTGTTCATCGTCTCGGAGGTTATGTTCTTTTTTGCTTTTTTTTGGGCTTTCTCTCATTCTTCTTTGGCACCCGCGGTAGAGATCGGAGGTATTTGGCCTCCAAAAGGGATTTGGGTTTTAGATCCTTGGGAAATCCCTTTTCTTAATACTCTTATTCTTCTTTCATCCGGAGCTGCCGTAACTTGGGCTCATCATGCTATACTGGCGGGTAAGCAAAAAAGAGCAGTTTACGCTTTAGTAGCTACCGTTTTACTGGCTCTAGTCTTCACTGGCTTTCAAGGAATGGAATATTATCAAGCACCCTTCACTATTTCGGACAGTATTTATGGTTCTACCTTTTTCTTAGCAACAGGCTTTCATGGTTTTCATGTGATTATAGGTACTCTGTTCTTGATTATCTGTGGTATTCGCCAATCTTTGGGTCATATGACCAAGGAACATCACGTTGGCTTTGAAGCAGCTGCATGGTACTGG
>Silene_antirrhina cox3
CTCAGTTTGGGCCTTCTTTTTATCCTATATACCATGTTTGTGTGGTGGCGTGATGTTCTACGTGAATCTACCTTAGAAGGACATCATACCAAAGTAGTACAATTAGGGCTGCGATATGGTTTTATTTTGTTCATCGTCTCGGAGGTTATGTTCTTTTTTGCTTTTTTTTGGGCTTTTTCTCATTCTTCTTTGGCACCTGCCGTGGAGATCGGAGGTATTTGGCCCCCAAAAGGGATTTGGGTTTTAGATCCTTGGGAAATTCCTTTTCTTAATACCCTTATTCTTCTTTCATCCGGAGCTGCCGTAACTTGGGCTCATCATGCTATACTCGCGGGGAAGCAAAAACGAGCAGTTTACGCTTTAGTAGCTACCGTTTTACTGGCTCTAGTATTCACTGGCTTTCAAGGAATGGAATATTATCAAGCACCCTTCACTATTTCGGATAGTATTTATGGTTCTACCTTTTTCTTAGCAACTGGCTTTCATGGTTTTCATGTGATTATAGGTACTCTTTTCTTGATTATATGTGGTATTCGCCAATACTTTGGTTCTTTAAGCAAGGAACATCACGTTGGCTTTGAAGCAGCTGCATGGTACTGG
>Silene_akinfievii cox3
CTCAGTTTGGGCCTTCTTTTTATCCTATATACCATGTTTGTGTGGTGGCGTGATGTTCTACGCGAATCCACGTTAGAAGGACATCATACCAAAGTCGTACAATTAGGACTTCGATATGGTTTTCTTTTGTTCATCGTCTCGGAGGTTATGTTCTTTTTTGCTTTTTTTTGGGCTTTTTCTCATTCTTCTTTGGCACCTGCGGTAGAGATCGGAGGTATTTGGCCCCCAAAAGGGATTTGGGTTTTAGATCCTTGGGAAATCCCTTTTCTTAATACCCTTATTCTTCTTTCATCCGGAGCTGCCGTAACTTGGGCTCATCATGCTATACTCGCGGGGAAGCAAAAACGAGCAGTTTACGCTTTAGTAGCTACCGTTTTACTGGCTCTAGTATTCACTGGCTTTCAAGGAATGGAATATTATCAAGCACCCTTCACTATTTCGGATAGTATTTATGGTTCTACCTTTTTCTTAGCAACAGGCTTTCATGGTTTTCATGTGATTATAGGTACTCTTTTCTTGATTATATGTGGTATTCGCCAATATTTTGGTCAGATGACCAAGGAACATCACGTTGGCTTTGAAGCAGCTGCATGGTACTGG
>Silene_pendula cox3
CTCAGTTTGGGCCTTCTTTTTCTCCTATATACCATGTTTGTGTGGTGGCGTGATGTTCTACGCGAATCCACCTTAGAAGGACATCATACCAAAGTCGTACAATTAGGACTTCGATATGGTTTTATTTTGTTCATCGTCTCGGAGGTTATGTTCTTTTTTGCTTTTTTTTGGGCTTTTTCTCATTCTTCTTTGGCACCTGCGGTAGAGATCGGAGGTATTTGGCCCCCTAAAGGGATTTGGGTTTTAGATCCTTGGGAAATCCCTTTTCTTAATACCCTTATTCTTCTTTCATCCGGAGCTGCCGTAACTTGGGCTCATCATGCTATACTCGCGGGGAAGCAAAAACGAGCAGTTTACGCTTTAGTAGCTACCGTTTTACTGGCTCTAGTATTCACTGGCTTTCAAGGAATGGAATATTATCAAGCACCCTTCACTATTTCGGATAGTATTTATGGTTCTACCTTTTTCTTAGCAACAGGCTTTCATGGGTTTCATGTGATTATAGGTACTCTTTTCTTGATTATATGTGGTATTCGCCAATATTTTGGTCAGATGACCAAGGAACATCACGTTGGCTTTGAAGCAGCTGCATGGTACTGG
>Silene_douglasii cox3
CTCAGTTTGGGCCTTCTTTTTATCCTATATACCATGTTTGTGTGGTGGCGTGATGTTCTACGCGAATCCACGTTAGAAGGACATCATACCAAAGTCGTACAATTAGGACTTCGATATGGTTTTATTTTGTTCATCGTCTCGGAGGTTATGTTCTTTTTTGCTTTTTTTTGGGCTTTTTCTCATTCTTCTTTGGCACCTGCGGTAGAGATCGGAGGTATTTGGCCCCCAAAAGGGGTTTGGGTTTTAGATCCTTGGGAAATCCCTTTTCTTAATACCCTTATTCTTCTTTCATCCGGAGCTGCCGTAACTTGGGCTCATCATGCTATACTCGCGGGGAAGCAAAAACGAGCAGTTTACGCTTTAGTAGCTACCGTTTTACTGGCTCTAGTATTCACTGGCTTTCAAGGAATGGAATATTATCAAGCACCCTTCACTATTTCGGATAGTATTTATGGTTCTACCTTTTTCTTAGCAACAGGCTTTCATGGGTTTCATGTGATTATAGGTACTCTTTTCTTGATTATATGTGGTATTCGCCAATATTTTGGTCAGATGACCAAGGAACATCACGTTGGCTTTGAAGCAGCTGCATGGTACTGG
>Silene_nutans cox3
CTCATTTTGGGCCTTCTTTTTCTCCTATATACCATGTTTGTGTGGTGGCGTGATGTTCTACGCGAATCCACGTTAGAAGGACATCATACCAAAGTCGTACAATTAGGACTTCGATATGGTTTTCTTTTGTTCATCGTCTCGGAGGTTATGTTCTTTTTTGCTTTTTTTTGGGCTTTTTCTCATTCTTCTTTGGCACCTGCGGTAGAGATCGGAGGTATTTGGCCCCCAAAAGGGATTTGGGTTTTAGATCCTTGGGAAATTCCTTTTCTTAATACCCTTATTCTTCTTTCATCCGGAGCTGCCGTAACTTGGGCTCATCATGCTATACTCGCGGGGAAGCAAAAACGAGCAGTTTACGCTTTAGTAGCTACCGTTTTACTGGCTCTAGTATTCACTGGCTTTCAAGGAATGGAATATTATCAAGCACCCTTCACTATTTCGGATAGTATTTATGGTTCTACCTTTTTCTTAGCAACAGGCTTTCATGGGTTTCATGTGATTATAGGTACTCTTTTCTTGATTATATGTGGTATTCGCCAATATTTTGGTTCTTTAAGCAAGGAACATCACGTTGGCTTTGAAGCAGCTGCATGGTACTGG
>Silene_seoulensis cox3
CTCAGTTTGGGCCTTCTTTTTATCCTATATACCATGTTTGTGTGGTGGCGTGATGTTCTACGCGAATCCACGTTAGAAGGACATCATACCAAAGTCGTACAATTAGGACTGCGATATGGCTTTCTTTTGTTCATCGTCTCGGAGGTTATGTTCTTTTTTGCTTTTTTTTGGGCTTTTTCTCATTCTTCTTTGGCACCTGCGGTAGAGATCGGAGGTATTTGGCCTCCAAAAGGGGTTTGGGTTTTAGATCCTTGGGAAATCCCTTTTCTTAATACCCTTATTCTTCTTTCATCCGGAGCTGCCGTAACTTGGGCTCATCATGCTATACTCGCGGGGAAGCAAAAACGAGCAGTTTACGCTTTAGTAGCTACCGTTTTACTGGCTCTAGTATTCACTGGCTTTCAAGGAATGGAATATTATCAAGCACCCTTCACTATTTCGGATAGTATTTATGGTTCTACCTTTTTCTTAGCAACAGGCTTTCATGGTTTTCATGTGATTATAGGTACTCTTTTCTTGATTATATGTGGTATTCGCCAATATTTTGGTTCTTTAACCAAGGAACATCACGTTGGCTTTGAAGCAGCTGCATGGTACTGG
>Silene_yemensis cox3
ATAATTTTGGGCCTTCTTTTTCTCCTATATACCATGTTTGTGTGGTGGCGTGATGTTCTACGTGAATCTACCTTAGAAGGACATCATACCAAAGTCGTACAATTAGGGCTGCGATATGGTTTTCTTTTGTTCATCGTCTCGGAGGTTATGTTCTTTTTTGCTTTTTTTTGGGCTTTTTCTCATTCTTCTTTGGCACCCGCCGTGGAGATCGGAGGTATTTGGCCCCCAAAAGGGATTGGGGTTTTAGATCCTTGGGAAATTCCTTTTCTTAATACCCTTATTCTTCTTTCATCCGGAGCTGCCGTAACTTGGGCTCATCATGCTATACTCGCGGGGAAGCAAAAACGAGCAGTTTACGCTTTAGTAGCTACCGTTTTACTGGCTCTAGTATTCACTGGCTTTCAAGGAATGGAATATTATCAAGCACCCTTCACTATTTCGGATAGTATTTATGGTTCTACCTTTTTCTTAGCAACAGGCTTTCATGGTTTTCATGTGATTATAGGTACTCTTTTCTTGATTATATGTGGTATTCGCCAATACTTTGGTTCTTTAAGCAAGGAACATCACGTTGGCTTTGAAGCAGCTGCATGGTACTGG
>Silene_gracilicaulis cox3
CTAATTTTGGGCCTTCTTTTTATCCTATATACCATGTTTGTGTGGTGGCGTGATGTTCTACGCGAATCCACGTTAGAAGGACATCATACCAAAGTCGTACAATTAGGACTTCGATATGGTTTTCTTTTTTTCATCGTCTCTGAGGTTATGTTCTTTTTTGCTTTTTTTTGGGCTTTTTCTCATTCTTCTTTGGCCCCTGCGGTAGAGATCGGAGGTATTTGGCCCCCAAAAGGGATTTGGGTTTTAGATCCTTGGGAAATCCCTTTTCTTAATACCCTTATTCTTCTTTCATCCGGAGCTGCCGTAACTTGGGCTCATCATGCTATACTCGCGGGGAAGCAAAAACGAGCAGTTTACGCTTTAGTAGCTACCGTTTTACTGGCTCTAGTATTCACTGGCTTTCAAGGAATGGAATATTATCAAGCACCCTTCACTATTTCGGATAGTATTTATGGTTCTACCTTTTTCTTAGCAACCGGCTTTCATGGTTTTCATGTGATTATAGGTACTCTTTTCTTGATTATATGTGGTATTCGCCAATATTTTGGTTCTTTAACCAAGGAACATCACGTTGGCTTTGAAGCAGCTGCATGGTACTGG
>Silene_paradoxa cox3
CTCAGTTTGGGCCTTCTTTTTCTCCTATATACCATGTTTGTGTGGTGGCGTGATGTTCTACGCGAATCCACCTTAGAAGGACATCATACCAAAGTCGTACAATTAGGACTTCGATATGGTTTTCTTTTTTTCATCGTCTCGGAGGTTATGTTCTTTTTTGCTTTTTTTTGGGCTTTTTCTCATTCTTCTTTGGCACCTGCGGTAGAGATCGGAGGTATTTGGCCCCCAAAAGGGATTTGGGTTTTAGATCCTTGGGAAATTCCTTTTCTTAATACCCTTATTCTTCTTTCATCCGGAGCTGCCGTAACTTGGGCTCATCATGCTATACTCGCGGGGAAGCAAAAACGAGCAGTTTACGCTTTAGTAGCTACCGTTTTACTGGCTCTAGTATTCACTGGCTTTCAAGGAATGGAATATTATCAAGCACCCTTCACTATTTCGGATAGTATTTATGGTTCTACCTTTTTCTTAGCAACAGGCTTTCATGGTTTTCATGTGATTATAGGTACTCTTTTCTTGATTATATGTGGTATTCGCCAATACTTTGGTTCTTTAAGCAAGGAACATCACGTTGGCTTTGAAGCAGCTGCATGGTACTGG
>Silene_schwarzenbergeri cox3
ATAATTTTGGGCCTTCTTTTTCTCCTATATACCATGTTTGTGTGGTGGCGTGATGTTCTACGTGAATCTACCTTAGAAGGACATCATACCAAAGTCGTACAATTAGGGCTGCGATATGGTTTTCTTTTTTTCATCGTCTCGGAGGTTATGTTCTTTTTTGCTTTTTTTTGGGCTTTTTCTCATTCTTCTTTGGCACCTGCGGTAGAGATCGGAGGTATTTGGCCCCCAAAAGGGATTTGGGTTTTAGATCCTTGGGAAATTCCTTTTCTTAATACCCTTATTCTTCTTTCATCCGGAGCTGCCGTAACTTGGGCTCATCATGCTATACTCGCGGGGAAGCAAAAACGAGCAGTTTACGCTTTAGTAGCTACCGTTTTACTGGCTCTAGTATTCACTGGCTTTCAAGGAATGGAATATTATCAAGCACCCTTCACTATTTCGGATAGTATTTATGGTTCTACCTTTTTCTTAGCAACAGGCTTTCATGGGTTTCATGTGATTATAGGTACTCTTTTCTTGATTATATGTGGTATTCGCCAATATTTTGGTTCTTTAAGCAAGGAACATCACGTTGGCTTTGAAGCAGCTGCATGGTACTGG
>Silene_flavescens cox3
ATAATTTTGGGCCTTCTTTTTCTCCTATATACCATGTTTGTGTGGTGGCGTGATGTTCTACGTGAATCTACCTTAGAAGGACATCATACCAAAGTCGTACAATTAGGGCTGCGATATGGTTTTCTTTTGTTCATCGTCTCGGAGGTTATGTTCTTTTTTGCTTTTTTTTGGGCTTTTTCTCATTCTTCTTTGGCACCCGCCGTGGAGATCGGAGGTATTTGGCCCCCAAAAGGGATTGGGGTTTTAGATCCTTGGGAAATTCCTTTTCTTAATACCCTTATTCTTCTTTCATCCGGAGCTGCCGTAACTTGGGCTCATCATGCTATACTCGCGGGGAAGCAAAAACGAGCAGTTTACGCTTTAGTAGCTACCGTTTTACTGGCTCTAGTATTCACTGGCTTTCAAGGAATGGAATATTATCAAGCACCCTTCACTATTTCGGATAGTATTTATGGTTCTACCTTTTTCTTAGCAACAGGCTTTCATGGTTTTCATGTGATTATAGGTACTCTTTTCTTGATTATATGTGGTATTCGCCAATACTTTGGTTCTTTAAGCAAGGAACATCACGTTGGCTTTGAAGCAGCTGCATGGTACTGG
>Silene_sachalinensis cox3
CTCAGTTTGGGCCTTCTTTTTATCCTATATACCATGTTTGTGTGGTGGCGTGATGTTCTACGCGAATCCACGTTAGAAGGACATCATACCAAAGTCGTACAATTAGGACTTCGATATGGTTTTATTTTGTTCATCGTCTCGGAGGTTATGTTCTTTTTTGCTTTTTTTTGGGCTTTTTCTCATTCTTCTTTGGCACCTGCGGTAGAGATCGGAGGTATTTGGCCCCCAAAAGGGGTTTGGGTTTTAGATCCTTGGGAAATCCCTTTTCTTAATACCCTTATTCTTCTTTCATCCGGAGCTGCCGTAACTTGGGCTCATCATGCTATACTCGCGGGGAAGCAAAAACGAGCAGTTTACGCTTTAGTAGCTACCGTTTTACTGGCTCTAGTATTCACTGGCTTTCAAGGAATGGAATATTATCAAGCACCCTTCACTATTTCGGATAGTATTTATGGTTCTACCTTTTTCTTAGCAACAGGCTTTCATGGGTTTCATGTGATTATAGGTACTCTTTTCTTGATTATATGTGGTATTCGCCAATATTTTGGTCAGATGACCAAGGAACATCACGTTGGCTTTGAAGCAGCTGCATGGTACTGG
>Silene_muscipula cox3
CTCAGTTTGGGCCTTCTATTTCTCCTATATACCATGTTTGTGTGGTGGCGTGATGTTCTACGCGAATCCACGTTAGAAGGACATCATACCAAAGTCGTACAATTAGGACTTCGATATGGTTTTCTTTTGTTCATCGTCTCGGAGGTTATGTTCTTTTTTGCTTTTTTTTGGGCTTTTTCTCATTCTTCTTTGGCACCTGCGGTAGAGATCGGAGGTATTTGGCCCCCAAAAGGGATTTGGGTTTTAGATCCTTGGGAAATCCCTTTTCTTAATACCCTTATTCTTCTTTCATCCGGAGCTGCCGTAACTTGGGCTCATCATGCTATACTCGCGGGGAAGCAAAAACGAGCAGTTTACGCTTTAGTAGCTACCGTTTTACTGGCTCTAATATTCACTGGCTTTCAAGGAATGGAATATTATCAAGCACCCTTCACTATTTCGGATAGTATTTATGGTTCTACCTTTTTCTTAGCAACCGGCTTTCATGGTTTTCATGTGATTATAGGTACTCTTTTCTTGATTATATGTGGTATTCGCCAATACTTTGGTTCTTTAACCAAGGAACATCACGTTGGCTTTGAAGCAGCTGCATGGTACTGG
>Silene_dichotoma cox3
CTCAGTTTGGGCCTTCTTTTTATCCTATATACCATGTTTGTGTGGTGGCGTGATGTTCTACGCGAATCCACGTTAGAAGGACATCATACCAAAGTCGTACAATTAGGACTTCGATATGGTTTTATTTTGTTCATCGTCTCGGAGGTTATGTTCTTTTTTGCTTTTTTTTGGGCTTTTTCTCATTCTTCTTTGGCACCTGCGGTAGAGATCGGAGGTATTTGGCCTCCAAAAGGGATTTGGGTTTTAGATCCTTGGGAAATCCCTTTTCTTAATACCCTTATTCTTCTTTCATCCGGAGCTGCCGTAACTTGGGCTCATCATGCTATACTCGCGGGGAAGCAAAAACGAGCAGTTTACGCTTTAGTAGCTACCGTTTTACTGGCTCTAGTATTCACTGGCTTTCAAGGAATGGAATATTATCAAGCACCCTTCACTATTTCGGATAGTATTTATGGTTCTACCTTTTTCTTAGCAACAGGCTTTCATGGGTTTCATGTGATTATAGGTACTCTTTTCTTGATTATATGTGGTATTCGCCAATATTTTGGTCATCTGACCAAGGAACATCACGTTGGCTTTGAAGCAGCTGCATGGTACTGG
>Silene_tunicoides cox3
CTCAGTTTGGGCCTTCTTTTTCTCCTATATACCATGTTTGTGTGGTGGCGTGATGTTCTACGCGAATCCACGTTAGAAGGACATCATACCAAAGTCGTACAATTAGGACTTCGATATGGTTTTCTTTTGTTCATCGTCTCGGAGGTTATGTTCTTTTTTGCTTTTTTTTGGGCTTTTTCTCATTCTTCTTTGGCACCTGCGGTAGAGATCGGAGGTATTTGGCCCCCAAAAGGGATTTGGGTTTTAGATCCTTGGGAAATCCCTTTTCTTAATACCCTTATTCTTCTTTCATCCGGAGCTGCCGTAACTTGGGCTCATCATGCTATACTCGCGGGGAAGCAAAAACGAGCAGTTTACGCTTTAGTAGCTACCGTTTTACTGGCTCTAGTATTCACTGGCTTTCAAGGAATGGAATATTATCAAGCACCCTTCACTATTTCGGATAGTATTTATGGTTCTACCTTTTTCTTAGCAACAGGCTTTCATGGTTTTCATGTGATTATAGGTACTCTTTTCTTGATTATATGTGGTATTCGCCAATATTTTGGTTCTTTAACCAAGGAACATCACGTTGGCTTTGAAGCAGCTGCATGGTACTGG
>Silene_caesia cox3
CTCAGTTTGGGCCTTCTTTTTATCCTATATACCATGTTTGTGTGGTGGCGTGATGTTCTACGCGAATCCACCTTAGAAGGACATCATACCAAAGTCGTACAATTAGGACTTCGATATGGTTTTATTTTGTTCATCGTCTCGGAGGTTATGTTCTTTTTTGCTTTTTTTTGGGCTTTTTCTCATTCTTCTTTGGCACCTGCGGTAGAGATCGGAGGTATTTGGCCCCCAAAAGGGATTTGGGTTTTAGATCCTTGGGAAATCCCTTTTATTAATACCCTTATTCTTCTTTCATCCGGAGCTGCCGTAACTTGGGCTCATCATGCTATACTCGCGGGGAAGCAAAAACGAGCAGTTTACGCTTTAGTAGCTACCGTTTTACTGGCTCTAGTATTCACTGGCTTTCAAGGAATGGAATATTATCAAGCACCCTTCACTATTTCGGATAGTATTTATGGTTCTACCTTTTTCTTAGCAACAGGCTTTCATGGGTTTCATGTGATTATAGGTACTCTTTTCTTGATTATATGTGGTATTCGCCAATATTTTGGTCAGATGACCAAGGAACATCACGTTGGCTTTGAAGCTGCTGCATGGTACTGG
>Silene_uniflora cox3
CTCAGTTTGGGCCTTCTTTTTATCCTATATACCATGTTTGTGTGGTGGCGTGATGTTCTACGCGAATCCACCTTAGAAGGACATCATACCAAAGTCGTACAATTAGGACTTCGATATGGTTTTATTTTGTTCATCGTCTCGGAGGTTATGTTCTTTTTTGCTTTTTTTTGGGCTTTTTCTCATTCTTCTTTGGCACCTGCGGTAGAGATCGGAGGTATTTGGCCCCCAAAAGGGATTTGGGTTTTAGATCCTTGGGAAATCCCTTTTCTTAATACCCTTATTCTTCTTTCATCCGGAGCTGCCGTAACTTGGGCTCATCATGCTATACTCGCGGGGAAGCAAAAACGAGCAGTTTACGCTTTAGTAGCTACCGTTTTACTGGCTCTAGTATTCACTGGCTTTCAAGGAATGGAATATTATCAAGCACCCTTCACTATTTCGGATAGTATTTATGGTTCTACCTTTTTCTTAGCAACAGGCTTTCATGGGTTTCATGTGATTATAGGTACTCTTTTCTTGATTATATGTGGTATTCGCCAATATTTTGGTCAGATGACCAAGGAACATCACGTTGGCTTTGAAGCTGCTGCATGGTACTGG
>Silene_turkestanica cox3
CTGACTTTGGGCCTTCTTTTTCTCCTCTATACCATGTTTGTGTGGTGGCGGGATGTTCTACGCGAATCCACATTAGAAGGACATCATACCAAAGTAGTACAATTAGGACTGCGATATGGCTTTCTTTTCTTCATCGTCTCGGAGGTTATGTTCTTTTTTGCTTTTTTTTGGGCTTTCTCTCATTCGTCTTTGGCACCTGCAATAGAGATAGGAGGTATTTGGCCCCCAAAAGGTATCTTTGTTTTAGATCCTTGGGAAATCCCTTTTCTGAATACACTGATTCTTCTTTCATCTGGAGCTGGCGTAACTTGGGCTCATCATGCTATACTGGCGGGTAAGCAAAAGAGTGCTGTTTACGCTTTAGTAGCTACTGTTTTACTGGCTCTGGTCTTCACTGGCTTTCAAGGGATGGAATATTATCAAGCTCCCTTTACTATTTCTGATAGTATTTATGGTTCTACTTTTTTCTTAGCAACTGGCTTTCATGGTTTTCATGTGCTTATAGGTAGTCTTTTCTTGATTATCTGTGGTATTCGTCAATATTTTGGTTCTTTTAGCAAGTCTCATCACGTTGGCTTTGAAGCTGCTGCTTGGTACTGG
>Silene_lacera cox3
CTCAGTTTGGGCCTTCTTTTTATCCTATATACCATGTTTGTGTGGTGGCGTGATGTTCTACGCGAATCCACGTTAGAAGGACATCATACCAAAGTCGTACAATTAGGACTTCGATATGGTTTTATTTTGTTCATCGTCTCGGAGGTTATGTTCTTTTTTGCTTTTTTTTGGGCTTTTTCTCATTCTTCTTTGGCACCTGCGGTAGAGATCGGAGGTATTTGGCCCCCAAAAGGGATTTGGGTTTTAGATCCTTGGGAAATCCCTTTTCTTAATACCCTTATTCTTCTTTCATCCGGAGCTGCCGTAACTTGGGCTCATCATGCTATACTCGCGGGGAAGCAAAAACGAGCAGTTTACGCTTTAGTAGCTACCGTTTTACTGGCTCTAGTATTCACTGGCTTTCAAGGAATGGAATATTATCAAGCACCCTTCACTATTTCGGATAGTATTTATGGTTCTACCTTTTTCTTAGCAACAGGCTTTCATGGGTTTCATGTGATTATAGGTACTCTTTTCTTGATTATATGTGGTATTCGCCAATATTTTGGTCAGATGACCAAGGAACATCACGTTGGCTTTGAAGCAGCTGCATGGTACTGG
>Silene_cordifolia cox3
CTCAGTTTGGGCCTTCTTTTTCTCCTATATACCATGTTTGTGTGGTGGCGTGATGTTCTACGCGAATCCACGTTAGAAGGACATCATACCAAAGTCGTACAATTAGGACTTCGATATGGTTTTATTTTGTTCATCGTCTCGGAGGTTATGTTCTTTTTTGCTTTTTTTTGGGCTTTTTCTCATTCTTCTTTGGCACCTGCGGTAGAGATCGGAGGTATTTGGCCCCCAAAAGGGATTTGGGTTTTAGATCCTTGGGAAATCCCTTTTCTTAATACCCTTATTCTTCTTTCATCCGGAGCTGCCGTAACTTGGGCTCATCATGCTATACTCGCGGGGAAGCAAAAACGAGCAGTTTACGCTTTAGTAGCTACCGTTTTACTGGCTCTAGTATTCACTGGCTTTCAAGGAATGGAATATTATCAAGCACCCTTCACTATTTCGGATAGTATTTATGGTTCTACCTTTTTCTTAGCAACAGGCTTTCATGGTTTTCATGTGATTATAGGTACTCTTTTCTTGATTATATGTGGTATTCGCCAATATTTTGGTCAGATGACCAAGGAACATCACGTTGGCTTTGAAGCAGCTGCATGGTACTGG
>Silene_conica cox3
CTCAGTTTGGGCATTCTTTTTCTCCTCTATACTATGTGGGTGTGGTGGCGCGATGTTCTACGCGAATCCACCTTAGAAGGACATCATACCAAAGTCGTACAATTAGGACTGCGATATGGCTTTCTTTTGTTCATCGTCTCTGAAGTTATGTTCTTTTTTGCCTTTTTTTGGGCTTTTTTTCATTCTTCTTTGGCGCCCGCAGTAGAGATAGGAGGTATTTGGCCGCCTAAAGGCCTTCTAGTTTTAGATCCTTGGGAAATACCTTTTCTCAATACAATGATTCTTCTCTCATCCGGAGCAGCCGTAACATGGGCTCATCATGCGATACTCGCGGGGAAGTCAAAACGCGCAGTTTTCGCTTTAGTAGCTACTGTTTTAATGGCTTTAGTCTTCACCGGATTTCAAGGAATGGAGTATTTCCAAGCGCCCTTCACTATTTCGGATAGCATTTATGGTTCGACCTTTTTCTTAGCAACAGGCTTTCATGGCTTTCATGTCATTATAGGAACTATCTTCTTGATTGTCTCAGGTATTCGACAATTTCGAGGTTCGTTTACCAAGGAACATCACGTAGGCTTTGAAGCAGCTGCCTGGTACTGG
>Silene_auriculata cox3
CTCAGTTTGGGCCTTCTTTTTATCCTATATACCATGTTTGTGTGGTGGCGTGATGTTCTACGCGAATCCACGTTAGAAGGACATCATACCAAAGTCGTACAATTAGGACTTCGATATGGTTTTATTTTGTTCATCGTCTCGGAGGTTATGTTCTTTTTTGCTTTTTTTTGGGCTTTTTCTCATTCTTCTTTGGCACCTGCGGTAGAGATCGGAGGTATTTGGCCCCCAAAAGGGATTTGGGTTTTAGATCCTTGGGAAATCCCTTTTCTTAATACCCTTATTCTTCTTTCATCCGGAGCTGCCGTAACTTGGGCTCATCATGCTATACTCGCGGGGAAGCAAAAACGAGCAGTTTACGCTTTAGTAGCTACCGTTTTACTGGCTCTAGTATTCACTGGCTTTCAAGGAATGGAATATTATCAAGCACCCTTCACTATTTCGGATAGTATTTATGGTTCTACCTTTTTCTTAGCAACAGGCTTTCATGGTTTTCATGTGATTATAGGTACTCTTTTCTTGATTATATGTGGTATTCGCCAATATTTTGGTCAGATGACCAAGGAACATCACGTTGGCTTTGAAGCAGCTGCATGGTACTGG
>Silene_multicaulis cox3
CTCAGTTTGGGCCTTCTTTTTCTCCTATATACCATGTTTGTGTGGTGGCGTGATGTTCTACGCGAATCCACGTTAGAAGGACATCATACCAAAGTCGTACAATTAGGACTTCGATATGGTTTTATTTTGTTCATCGTCTCGGAGGTTATGTTCTTTTTTGCTTTTTTTTGGGCTTTTTCTCATTCTTCTTTGGCACCTGCGGTAGAGATCGGAGGTATTTGGCCCCCAAAAGGGATTTGGGTTTTAGATCCTTGGGAAATCCCTTTTCTTAATACCCTTATTCTTCTTTCATCCGGAGCTGCCGTAACTTGGGCTCATCATGCTATACTCGCGGGGAAGCAAAAACGAGCAGTTTACGCTTTAGTAGCTACCGTTTTACTGGCTCTAGTATTCACTGGCTTTCAAGGAATGGAATATTATCAAGCACCCTTCACTATTTCGGATAGTATTTATGGTTCTACCTTTTTCTTAGCAACAGGCTTTCATGGTTTTCATGTGATTATAGGTACTCTTTTCTTGATTATATGTGGTATTCGCCAATATTTTGGTTCTTTAACCAAGGAACATCACGTTGGCTTTGAAGCAGCTGCATGGTACTGG
>Silene_pygmaea cox3
CTCAGTTTGGGCCTTCTTTTTCTCCTATATACCATGTTTGTGTGGTGGCGTGATGTTCTACGCGAATCCACGTTAGAAGGACATCATACCAAAGTCGTACAATTAGGACTTCGATATGGTTTTATTTTGTTCATCGTCTCGGAGGTTATGTTCTTTTTTGCTTTTTTTTGGGCTTTTTCTCATTCTTCTTTGGCACCTGCGGTAGAGATCGGAGGTATTTGGCCCCCAAAAGGGATTTGGGTTTTAGATCCTTGGGAAATCCCTTTTCTTAATACCCTTATTCTTCTTTCATCCGGAGCTGCCGTAACTTGGGCTCATCATGCTATACTCGCGGGGAAGCAAAAACGAGCAGTTTACGCTTTAGTAGCTACCGTTTTACTGGCTCTAGTATTCACTGGCTTTCAAGGAATGGAATATTATCAAGCACCCTTCACTATTTCGGATAGTATTTATGGTTCTACCTTTTTCTTAGCAACAGGCTTTCATGGTTTTCATGTGATTATAGGTACTCTTTTCTTGATTATATGTGGTATTCGCCAATATTTGGGTCAGATGACCAAGGAACATCACGTTGGCTTTGAAGCAGCTGCATGGTACTGG
>Silene_samojedora cox3
CTCAGTTTGGGCCTTCTTTTTCTCCTATATACCATGTTTGTGTGGTGGCGTGATGTTCTACGCGAATCCACGTTAGAAGGACATCATACCAAAGTCGTACAATTAGGACTTCGATATGGTTTTATTTTGTTCATCGTCTCGGAGGTTATGTTCTTTTTTGCTTTTTTTTGGGCTTTTTCTCATTCTTCTTTGGCACCTGCGGTAGAGATCGGAGGTATTTGGCCTCCAAAAGGGATTTGGGTTTTAGATCCTTGGGAAATCCCTTTTCTTAATACCCTTATTCTTCTTTCATCCGGAGCTGCCGTAACTTGGGCTCATCATGCTATACTCGCGGGGAAGCAAAAACGAGCAGTTTACGCTTTAGTAGCTACCGTTTTACTGGCTCTAGTATTCACTGGCTTTCAAGGAATGGAATATTATCAAGCACCCTTCACTATTTCGGATAGTATTTATGGTTCTACCTTTTTCTTAGCAACTGGCTTTCATGGTTTTCATGTGATTATAGGTACTCTTTTCTTGATTATATGTTGTATTCGCCAATATTTTGGTTCTTTAACCAAGGAACATCACGTTGGCTTTGAAGCAGCTGCATGGTACTGG
>Silene_davidii cox3
CTCAGTTTGGGCCTTCTTTTTATCCTATATACCATGTTTGTGTGGTGGCGTGATGTTCTACGCGAATCCACGTTAGAAGGACATCATACCAAAGTCGTACAATTAGGACTTCGATATGGTTTTATTTTGTTCATCGTCTCGGAGGTTATGTTCTTTTTTGCTTTTTTTTGGGCTTTTTCTCATTCTTCTTTGGCACCTGCGGTAGAGATCGGAGGTATTTGGCCCCCAAAAGGGGTTTGGGTTTTAGATCCTTGGGAAATCCCTTTTCTTAATACCCTTATTCTTCTTTCATCCGGAGCTGCCGTAACTTGGGCTCATCATGCTATACTCGCGGGGAAGCAAAAACGAGCAGTTTACGCTTTAGTAGCTACCGTTTTACTGGCTCTAGTATTCACTGGCTTTCAAGGAATGGAATATTATCAAGCACCCTTCACTATTTCGGATAGTATTTATGGTTCTACCTTTTTCTTAGCAACAGGCTTTCATGGGTTTCATGTGATTATAGGTACTCTTTTCTTGATTATATGTGGTATTCGCCAATATTTTGGTCAGATGACCAAGGAACATCACGTTGGCTTTGAAGCAGCTGCATGGTACTGG
>Silene_macrodonta cox3
CTCAGTTTGGGCATTCTTTTTCTTCTCTATACTATGTGGGTGTGGTGGCGCGATGTTCTACGCGAATCCACCTTAGAAGGACATCATACCAAAGTCGTACAATTAGGACTGCGATATGGCTTTCTTTTGTTCATCGTCTCGGAAGTTATGTTCTTTTTTGCCTTTTTTTGGGCTTTTTTTCATTCTTCTTTGGCGCCCGCAGTAGAGATAGGAGGTATTTGGCCTCCTAAAGGCCTTCTAGTTTTAGATCCTTGGGAAATACCCTTTCTGAATACAATGATTCTTCTCTCATCCGGAGCAGCCGTAACTTGGGCTCATCATGCTATACTCGCCGGGAAGGCAAAACGCGCAGTTTTCGCTTTAGTAGCAACAGTTTTAATGGCTTTAGTCTTCACAGGCTTTCAAGGAATGGAATATTTCCAAGCGCCCTTCACTATTTCGGATAGCATTTATGGTTCGACCTTTTTCTTAGCAACCGGCTTTCATGGCTTTCATGTCATTATAGGCACTCTTTTCTTGATTGTCTCAGGTATTCGACAATTTAGAGGTTCTTTTACCAAGGATCATCACGTTGGCTTTGAAGCAGCTGCCTGGTACTGG
>Silene_bellidifolia cox3
CTCTGTTTGGGCCTTCTTTTTATCCTATATACCATGTTTGTGTGGTGGCGTGATGTTATACGCGAATCCACCTTAGAAGGACATCATACCAAAGTCGTACAATTAGGACTTCGATATGGTTTTATTTTGTTCATCGTCTCGGAGGTTATGTTCTTTTTTGCTTTTTTTTGGGCTTTTTCTCATTCTTCTTTGGCACCTGCGGTAGAGATCGGAGGTATTTGGCCCCCAAAAGGGATTTGGGTTTTAGACCCTTGGGAAATCCCTTTTCTTAATACCCTGATTCTTCTTTCATCCGGAGCTGCCGTAACTTGGGCTCATCATGCTATACTCGCGGGGAAGCAAAAACGAGCAGTTTACGCTTTAGTAGCTACCGTTTTACTGGCTCTAGTATTCACTGGCTTTCAAGGAATGGAATATTATGAAGCACCCTTCACTATTTCGGATAGTATTTATGGTTCTACCTTTTTCTTAGCAACGGGCTTTCATGGTTTTCATGTGATTATAGGTACTCTTTTCTTGATTGTGTGTGGTATTCGCCAATCTTTGGGTCATATGACCAAGGAACATCACGTTGGCTTTGAAGCAGCTGCATGGTACTGG
>Silene_ammophila cox3
CTCAGTTTGGGCATTCTTTTTCTTCTATATACTATGTGGGTGTGGTGGCGCGATGTTCTACGCGAATCCACCTTAGAAGGACATCATACCAAAGTCGTACAATTAGGACTGCGATATGGCTTTCTTTTGTTCATCGTCTCCGAAGTTATGTTCTTTTTTGCCTTTTTTTGGGCTTTTTTTCATTCTTCTTTGGCGCCCGCAGTAGAGATAGGAGGTATTTGGCCGCCTAAAGGCCTTCTAGTTTTAGATCCTTGGGAAATACCTTTTCTGAATACAATGATTCTTCTCTCATCCGGAGCAGCCGTAACGTGGGCTCATCATGCGATACTCGCGGGGAAGTCAAAACGCGCAGTTTTCGCTTTAGTAGCAACTGTTTTAATGGCTTTAGTCTTCACCGGATTTCAAGGAATGGAATATTTACAAGCGCCCTTCACTATTTCGGATAGCATTTATGGTTCGACCTTTTTCTTAGCAACAGGCTTTCATGGCTTTCATGTCATTATAGGCACTATCTTCTTGATTGTCTCAGCTATTCGACAATTTCGAGGTTCTTTTACAAAGGAACATCACGTAGGCTTTGAAGCAGCTGCCTGGTACTGG
>Silene_vittata cox3
CTCAGTTTGGGCCTTATTTTTCTCCTATATACCATGTTTGTGTGGTGGCGTGATGTTCTACGCGAATCCACCTTAGAAGGACATCATACCAAAGTCGTACAATTAGGACTTCGATATGGTTTTATTTTGTTCATCGTCTCGGAGGTTATGTTCTTTTTTGCTTTTTTTTGGGCTTTTTCTCATTCTTCTTTGGCACCTGCGGTAGAGATCGGAGGTATTTGGCCCCCAAAAGGGATTTGGGTTTTAGATCCTTGGGAAATCCCTTTTCTTAATACCCTTATTCTTCTTTCATCCGGAGCTGCCGTAACTTGGGCTCATCATGCTATACTCGCGGGGAAGCAAAAACGAGCAGTTTACGCTTTAGTAGCTACCGTTTTACTGGCTCTAGTATTCACCGGCTTTCAAGGAATGGAATATTATCAAGCACCCTTCACTATTTCGGATAGTATTTATGGTTCTACCTTTTTCTTAGCAACAGGCTTTCATGGTTTTCATGTGATTATAGGTACTCTTTTCTTGATTATATGTGGTATTCGCCAATATTTTGGTTCTTTAACCAAGGAACATCACGTTGGCTTTGAAGCAGCTGCATGGTACTGG
>Silene_odontopetala cox3
CTCAGTTTGGGCCTTCTTTTTATCCTATATACCATGTTTGTGTGGTGGCGTGATGTTCTACGCGAATCCACGTTAGAAGGACATCATACCAAAGTCGTACAATTAGGACTTCGATATGGTTTTATTTTGTTCATCGTCTCGGAGGTTATGTTCTTTTTTGCTTTTTTTTGGGCTTTTTCTCATTCTTCTTTGGCACCTGCGGTAGAGATCGGAGGTATTTGGCCCCCAAAAGGGGTTTGGGTTTTAGATCCTTGGGAAATCCCTTTTCTTAATACCCTTATTCTTCTTTCATCCGGAGCTGCCGTAACTTGGGCTCATCATGCTATACTCGCGGGGAAGCAAAAACGAGCAGTTTACGCTTTAGTAGCTACCGTTTTACTGGCTCTAGTATTCACTGGCTTTCAAGGAATGGAATATTATCAAGCACCCTTCACTATTTCGGATAGTATTTATGGTTCTACCTTTTTCTTAGCAACAGGCTTTCATGGTTTTCATGTGATTATAGGTACTCTTTTCTTGATTATATGTGGTATTCGCCAATATTTTGGTCAGATGACCAAGGAACATCACGTTGGCTTTGAAGCAGCTGCATGGTACTGG
>Silene_gallinyi cox3
CTCAGTTTGGGCCTTCTTTTTATCCTATATACCATGTTTGTGTGGTGGCGTGATGTTCTACGCGAATCCACGTTAGAAGGACATCATACCAAAGTCGTACAATTAGGACTTCGATATGGTTTTATTTTGTTCATCGTCTCGGAGGTTATGTTCTTTTTTGCTTTTTTTTGGGCTTTTTCTCATTCTTCTTTGGCACCTGCGGTAGAGATCGGAGGTATTTGGCCCCCAAAAGGGATTTGGGTTTTAGATCCTTGGGAAATCCCTTTTCTTAATACCCTTATTCTTCTTTCATCTGGAGCTGCCGTAACTTGGGCTCATCATGCTATACTCGCGGGGAAGCAAAAACGAGCAGTTTACGCTTTAGTAGCTACCGTTTTACTGGCTCTAGTATTCACTGGCTTTCAAGGAATGGAATATTATCAAGCACCCTTCACTATTTCGGATAGTATTTATGGTTCTACCTTTTTCTTAGCAACAGGCTTTCATGGTTTTCATGTGATTATAGGTACTCTTTTCTTGATTATATGTGGTATTCGCCAATATTTGGGTCAGATGACCAAGGAACATCACGTTGGCTTTGAAGCAGCTGCATGGTACTGG
>Silene_argentina cox3
CTCAGTTTGGGCCTTCTTTTTATCCTATATACCATGTTTGTGTGGTGGCGTGATGTTCTACGCGAATCCACGTTAGAAGGACATCATACCAAAGTCGTACAATTAGGACTTCGATATGGTTTTATTTTGTTCATCGTCTCGGAGGTTATGTTCTTTTTTGCTTTTTTTTGGGCTTTTTCTCATTCTTCTTTGGCACCTGCGGTAGAGATCGGAGGTATTTGGCCCCCAAAAGGGGTTTGGGTTTTAGATCCTTGGGAAATCCCTTTTCTTAATACCCTTATTCTTCTTTCATCCGGAGCTGCCGTAACTTGGGCTCATCATGCTATACTCGCGGGGAAGCAAAAACGAGCAGTTTACGCTTTAGTAGCTACCGTTTTACTGGCTCTAGTATTCACTGGCTTTCAAGGAATGGAATATTATCAAGCACCCTTCACTATTTCGGATAGTATTTATGGTTCTACCTTTTTCTTAGCAACAGGCTTTCATGGGTTTCATGTGATTATAGGTACTCTTTTCTTGATTATATGTGGTATTCGCCAATATTTTGGTCAGATGACCAAGGAACATCACGTTGGCTTTGAAGCAGCTGCATGGTACTGG
>Silene_ciliata cox3
CTCAGTTTGGGCCTTCTTTTTATCCTATATACCATGTTTGTGTGGTGGCGTGATGTTCTACGCGAATCCACGTTAGAAGGACATCATACCAAAGTCGTACAATTAGGACTTCGATATGGTTTTCTTTTGTTCATCGTCTCGGAGGTTATGTTCTTTTTTGCTTTTTTTTGGGCTTTTTCTCATTCTTCTTTGGCACCTGCGGTAGAGATCGGAGGTATTTGGCCCCCAAAAGGGATTTGGGTTTTAGATCCTTGGGAAATCCCTTTTCTTAATACCCTTATTCTTCTTTCATCCGGAGCTGCCGTAACTTGGGCTCATCATGCTATACTCGCGGGGAAGCAAAAACGAGCAGTTTACGCTTTAGTAGCTACCGTTTTACTGGCTCTAGTATTCACTGGCTTTCAAGGAATGGAATATTATCAAGCACCCTTCACTATTTCGGATAGTATTTATGGTTCTACCTTTTTCTTAGCAACAGGCTTTCATGGTTTTCATGTGATTATAGGTACTCTTTTCTTGATTATATGTGGTATTCGCCAATATTTGGGTCAGATGACCAAGGAACATCACGTTGGCTTTGAAGCAGCTGCATGGTACTGG
>Silene_caryophylloides cox3
CTCAGTTTGGGCCTTCTTTTTATCCTATATACCATGTTTGTGTGGTGGCGTGATGTTCTACGCGAATCCACGTTAGAAGGACATCATACCAAAGTCGTACAATTAGGACTTCGATATGGTTTTATTTTGTTCATCGTCTCGGAGGTTATGTTCTTTTTTGCTTTTTTTTGGGCTTTTTCTCATTCTTCTTTGGCACCTGCGGTAGAGATCGGAGGTATTTGGCCCCCAAAAGGGATTTGGGTTTTAGATCCTTGGGAAATCCCTTTTCTTAATACCCTTATTCTTCTTTCATCCGGAGCTGCCGTAACTTGGGCTCATCATGCTATACTCGCGGGGAAGCAAAAACGAGCAGTTTACGCTTTAGTAGCTACCGTTTTACTGGCTCTAGTATTCACTGGCTTTCAAGGAATGGAATATTATCAAGCACCCTTCACTATTTCGGATAGTATTTATGGTTCTACCTTTTTCTTAGCAACAGGCTTTCATGGTTTTCATGTGATTATAGGTACTCTTTTCTTGATTATATGTGGTATTCGCCAATATTTGGGTCAGATGACCAAGGAACATCACGTTGGCTTTGAAGCAGCTGCATGGTACTGG
>Silene_schafta cox3
CTCAGTTTGGGCCTTCTTTTTCTCCTATATACCATGTTTGTGTGGTGGCGTGATGTTCTACGCGAATCCACGTTAGAAGGACATCATACCAAAGTCGTACAATTAGGACTTCGATATGGTTTTCTTTTGTTCATCGTCTCGGAGGTTATGTTCTTTTTTGCTTTTTTTTGGGCTTTTTCTCATTCTTCTTTGGCACCTGCGGTAGAGATCGGAGGTATTTGGCCCCCAAAAGGGATTTGGGTTTTAGATCCTTGGGAAATCCCTTTTCTTAATACCCTTATTCTTCTTTCATCTGGAGCTGCCGTAACTTGGGCTCATCATGCTATACTCGCGGGGAAGCAAAAACGAGCAGTTTACGCTTTAGTAGCTACCGTTTTACTGGCTCTAGTATTCACTGGCTTTCAAGGAATGGAATATTATCAAGCACCCTTCACTATTTCGGATAGTATTTATGGTTCTACCTTTTTCTTAGCAACAGGCTTTCATGGTTTTCATGTGATTATAGGTACTCTTTTCTTGATTATATGTGGTATTCGCCAATATTTGGGTCAGATGACCAAGGAACATCACGTTGGCTTTGAAGCAGCTGCATGGTACTGG
>Silene_succulenta cox3
CTCAGTTTAGGCCTTCTTTTTCTCCTATATACCATGTTTGTGTGGTGGCGTGATGTTATACGCGAATCCACCTTAGAAGGACATCATACCAAAGTCGTACAATTAGGACTTCGATATGGTTTTATTTTGTTCATCGTCTCGGAGGTTATGTTCTTTTTTGCTTTTTTTTGGGCTTTTTCTCATTCTTCTTTGGCACCAGCGGTAGAGATCGGAGGTATTTGGCCTCCAAAAGGGATTTGGGTTTTAGACCCTTGGGAAATCCCTTTTCTTAATACCCTTATTCTTCTTTCATCCGGAGCTGCCGTAACTTGGGCTCATCATGCTATACTCGCGGGGAAGCAAAAACGAGCTGTTTACGCTTTAGTAGCTACCGTTTTACTGGCTCTAGTATTCACTGGCTTTCAAGGAATGGAATATTATCAAGCACCCTTCACTATTTCAGATAGTATTTATGGTTCTACCTTTTTCTTAGCAACCGGCTTTCATGGTTTTCATGTGATTATAGGTACTCTTTTCTTGATTATATGTGGTATTCGCCAATCTTTGGGTCATATGACCAAGGAACATCACGTTGGCTTTGAAGCAGCTGCATGGTACTGG
>Silene_otites cox3
CTCATTTTGGGCCTTCTTTTTCTCCTATATACCATGTTTGTGTGGTGGCGTGATGTTCTACGCGAATCCACGTTAGAAGGACATCATACCAAAGTTGTACAATTAGGACTTCGATATGGTTTTCTTTTGTTCATCGTCTCTGAGGTTATGTTCTTTTTTGCTTTTTTTTGGGCTTTTTCTCATTCTTCTTTGGCACCTGCGGTAGAGATCGGAGGTATTTGGCCCCCAAAAGGGATTGGGGTTTTAGATCCTTGGGAAATCCCTTTTCTTAATACCCTTATTCTTCTTTCATCCGGAGCTGCCGTAACTTGGGCTCATCATGCTATACTCGCGGGGAAGCAAAAACGAGCAGTTTACGCTTTAGTAGCTACCGTTTTACTGGCTCTAGTATTCACTGGCTTTCAAGGAATGGAATATTATCAAGCTCCCTTTACTATTTCTGATAGTATTTATGGTTCTACCTTTTTCTTAGCAACTGGCTTTCATGGTTTTCATGTAATTATAGGTACTCTTTTCTTGATTATATGTGGTCTTCGCCAATATTTTGGTTCTTTAACCAAAGAACATCACGTTGGCTTTGAAGCAGCTGCATGGTACTGG
>Silene_repens cox3
CTCAGTTTGGGCCTTCTTTTTATCCTATATACCATGTTTGTGTGGTGGCGTGATGTTCTACGCGAATCCACGTTAGAAGGACATCATACCAAAGTCGTACAATTAGGACTTCGATATGGTTTTATTTTGTTCATCGTCTCGGAGGTTATGTTCTTTTTTGCTTTTTTTTGGGCTTTTTCTCATTCTTCTTTGGCACCTGCGGTAGAGATCGGAGGTATTTGGCCCCCAAAAGGGATTTGGGTTTTAGATCCTTGGGAAATCCCTTTTCTTAATACCCTTATTCTTCTTTCATCTGGAGCTGCCGTAACTTGGGCTCATCATGCTATACTCGCGGGGAAGCAAAAACGAGCAGTTTACGCTTTAGTAGCTACCGTTTTACTGGCTCTAGTATTCACTGGCTTTCAAGGAATGGAATATTATCAAGCACCCTTCACTATTTCGGATAGTATTTATGGTTCTACCTTTTTCTTAGCAACAGGCTTTCATGGTTTTCATGTGATTATAGGTACTCTTTTCTTGATTATATGTGGTATTCGCCAATATTTGGGTCAGATGACCAAGGAACATCACGTTGGCTTTGAAGCAGCTGCATGGTACTGG
>Silene_zawadzkii cox3
CTCAGTTTAGGCCTTCTTTTTATCCTATATACCATGTTTGTGTGGTGGCGTGATGTTCTACGCGAATCCACGTTAGAAGGACATCATACCAAAGTCGTACAATTAGGACTTCGATATGGTTTTATTTTGTTCATCGTCTCGGAGGTTATGTTCTTTTTTGCTTTTTTTTGGGCTTTTTCTCATTCTTCTTTGGCACCTGCGGTAGAGATCGGAGGTATTTGGCCCCCAAAAGGGGTTTGGGTTTTAGATCCTTGGGAAATCCCTTTTCTTAATACCCTTATTCTTCTTTCATCCGGAGCTGCCGTAACTTGGGCTCATCATGCTATACTCGCGGGGAAGCAAAAACGAGCAGTTTACGCTTTAGTAGCTACCGTTTTACTGGCTCTAGTATTCACTGGCTTTCAAGGAATGGAATATTATCAAGCACCCTTCACTATTTCGGATAGTATTTATGGTTCTACCTTTTTCTTAGCAACAGGCTTTCATGGTTTTCATGTGATTATAGGTACTCTTTTCTTGATTATATGTGGTATTCGCCAATATTTTGGTTCTTTAACCAAGGAACATCACGTTGGCTTTGAAGCAGCTGCATGGTACTGG
>Silene_samia cox3
CTCAGTTTGGGCCTTCTTTTTCTCCTATATACCATGTTTGTGTGGTGGCGTGATGTTCTACGCGAATCCACGTTAGAAGGACATCATACCAAAGTCGTACAATTAGGACTTCGATATGGTTTTATTTTGTTCATCGTCTCGGAGGTTATGTTCTTTTTTGCTTTTTTTTGGGCTTTTTCTCATTCTTCTTTGGCACCTGCGGTAGAGATCGGAGGTATTTGGCCCCCAAAAGGTATTTGGGTTTTAGATCCTTGGGAAATACCTTTTCTTAATACCCTGATTCTTCTTTCATCCGGAGCTGCCGTAACTTGGGCTCATCATGCTATACTCGCGGGGAAGCAAAAACGAGCAGTTTACGCTTTAGTAGCTACCGTTTTACTGGCTCTAGTATTCACTGGCTTTCAAGGAATGGAATATTATCAAGCACCCTTCACTATTTCGGATAGTATTTATGGTTCTACCTTTTTCTTAGCAACAGGCTTTCATGGGTTTCATGTGATTATAGGTACTCTTTTCTTGATTATATGTGGTATTCGCCAATATTTTGGTCAGATGACCAAGGAACATCACGTTGGCTTTGAAGCAGCTGCATGGTACTGG
>Silene_hookeri cox3
CTCAGTTTGGGCCTTCTTTTTATCCTATATACCATGTTTGTGTGGTGGCGTGATGTTCTACGCGAATCCACGTTAGAAGGACATCATACCAAAGTCGTACAATTAGGACTTCGATATGGTTTTATTTTGTTCATCGTCTCGGAGGTTATGTTCTTTTTTGCTTTTTTTTGGGCTTTTTCTCATTCTTCTTTGGCACCTGCGGTAGAGATCGGAGGTATTTGGCCCCCAAAAGGGATTTGGGTTTTAGATCCTTGGGAAATCCCTTTTCTTAATACCCTTATTCTTCTTTCATCCGGAGCTGCCGTAACTTGGGCTCATCATGCTATACTCGCGGGGAAGCAAAAACGAGCAGTTTACGCTTTAGTAGCTACCGTTTTACTGGCTCTAGTATTCACTGGCTTTCAAGGAATGGAATATTATCAAGCACCCTTCACTATTTCGGATAGTATTTATGGTTCTACCTTTTTCTTAGCAACAGGCTTTCATGGGTTTCATGTGATTATAGGTACTCTTTTCTTGATTATATGTGGTATTCGCCAATATTTTGGTCAGATGACCAAGGAACATCACGTTGGCTTTGAAGCAGCTGCATGGTACTGG
>Silene_khasyana cox3
CTCAGTTTGGGCCTTCTTTTTCTCCTATATACCATGTTTGTGTGGTGGCGTGATGTTCTACGCGAATCCACGTTAGAAGGACATCATACCAAAGTCGTACAATTAGGACTTCGATATGGTTTTATTTTGTTCATCGTCTCGGAGGTTATGTTCTTTTTTGCTTTTTTTTGGGCTTTTTCTCATTCTTCTTTGGCACCTGCGGTAGAGATCGGAGGTATTTGGCCCCCAAAAGGGATTTGGGTTTTAGATCCTTGGGAAATCCCTTTTCTTAATACCCTTATTCTTCTTTCATCCGGAGCTGCCGTAACTTGGGCTCATCATGCTATACTCGCGGGGAAGCAAAAACGAGCAGTTTACGCTTTAGTAGCTACCGTTTTACTGGCTCTAGTATTCACTGGCTTTCAAGGAATGGAATATTATCAAGCACCCTTCACTATTTCGGATAGTATTTATGGTTCTACCTTTTTCTTAGCAACAGGCTTTCATGGTTTTCATGTGATTATAGGTACTCTTTTCTTGATTATATGTGGTATTCGCCAATATTTTGGTCAGATGACCAAGGAACATCACGTTGGCTTTGAAGCAGCTGCATGGTACTGG
>Silene_littorea cox3
CTCAGTTTGGGCCTTCTTTTTATCCTATATACCATGTTTGTGTGGTGGCGTGATGTTCTACGCGAATCCACGTTAGAAGGACATCATACCAAAGTCGTACAATTAGGACTTCGATATGGTTTTATTTTGTTCATCGTCTCGGAGGTTATGTTCTTTTTTGCTTTTTTTTGGGCTTTTTCTCATTCTTCTTTGGCACCTGCGGTAGAGATCGGAGGTATTTGGCCCCCAAAAGGGATTTGGGTTTTAGATCCTTGGGAAATCCCTTTTCTTAATACCCTTATTCTTCTTTCATCCGGAGCTGCCGTAACTTGGGCTCATCATGCTATACTCGCGGGGAAGCAAAAACGAGCAGTTTACGCTTTAGTAGCTACCGTTTTACTGGCTCTAGTATTCACTGGCTTTCAAGGAATGGAATATTATCAAGCACCCTTCACTATTTCGGATAGTATTTATGGTTCTACCTTTTTCTTAGCAACAGGCTTTCATGGTTTTCATGTGATTATAGGTACTCTTTTCTTGATTATATGTGGTATTCGCCAATATTTTGGTCAGATGACCAAGGAACATCACGTTGGCTTTGAAGCAGCTGCATGGTACTGG
>Silene_menziesii cox3
CTCAGTTTGGGCCTTCTTTTTATCCTATATACCATGTTTGTGTGGTGGCGTGATGTTCTACGCGAATCCACGTTAGAAGGACATCATACCAAAGTCGTACAATTAGGACTTCGATATGGTTTTATTTTGTTCATCGTCTCGGAGGTTATGTTCTTTTTTGCTTTTTTTTGGGCTTTTTCTCATTCTTCTTTGGCACCTGCGGTAGAGATCGGAGGTATTTGGCCCCCAAAAGGGATTTGGGTTTTAGATCCTTGGGAAATCCCTTTTCTTAATACCCTTATTCTTCTTTCATCCGGAGCTGCCGTAACTTGGGCTCATCATGCTATACTCGCGGGGAAGCAAAAACGAGCAGTTTACGCTTTAGTAGCTACCGTTTTACTGGCTCTAGTATTCACTGGCTTTCAAGGAATGGAATATTATCAAGCACCCTTCACTATTTCGGATAGTATTTATGGTTCTACCTTTTTCTTAGCAACAGGCTTTCATGGGTTTCATGTGATTATAGGTACTCTTTTCTTGATTATATGTGGTATTCGCCAATATTTTGGTCAGATGACCAAGGAACATCACGTTGGCTTTGAAGCAGCTGCATGGTACTGG
>Silene_sordida cox3
CTCAGTTTGGGCCTTCTTTTTCTCCTATATACCATGTTTGTGTGGTGGCGTGATGTTCTACGCGAATCCACGTTAGAAGGACATCATACCAAAGTCGTACAATTAGGACTTCGATATGGTTTTATTTTGTTCATCGTCTCGGAGGTTATGTTCTTTTTTGCTTTTTTTTGGGCTTTTTCTCATTCTTCTTTGGCACCTGCGGTAGAGATCGGAGGTATTTGGCCCCCAAAAGGGATTTGGGTTTTAGATCCTTGGGAAATCCCTTTTCTTAATACCCTTATTCTTCTTTCATCCGGAGCTGCCGTAACTTGGGCTCATCATGCTATACTCGCGGGGAAGCAAAAACGAGCAGTTTACGCTTTAGTAGCTACCGTTTTACTGGCTCTAGTATTCACTGGCTTTCAAGGAATGGAATATTATCAAGCACCCTTTACTATTTCAGATAGTATTTATGGTTCTACCTTTTTCTTAGCAACTGGCTTTCATGGTTTTCATGTGATTATAGGTACTCTTTTCTTGATTATATGTGGTATTCGCCAATATTTTGGTCAGATGACCAAGGAACATCACGTTGGCTTTGAAGCAGCTGCATGGTACTGG
>Silene_laciniata cox3
CTCAGTTTGGGCCTTCTTTTTATCCTATATACCATGTTTGTGTGGTGGCGTGATGTTCTACGCGAATCCACGTTAGAAGGACATCATACCAAAGTCGTACAATTAGGACTGCGATATGGTTTTCTTTTGTTCATCGTCTCGGAGGTTATGTTCTTTTTTGCTTTTTTTTGGGCTTTTTCTCATTCTTCTTTGGCACCTGCGGTAGAGATCGGAGGTATTTGGCCCCCAAAAGGGGTTTGGGTTTTAGATCCTTGGGAAATCCCTTTTCTTAATACCCTTATTCTTCTTTCATCCGGAGCTGCCGTAACTTGGGCTCATCATGCTATACTCGCGGGGAAGCAAAAACGAGCAGTTTACGCTTTAGTAGCTACCGTTTTACTGGCTCTAGTATTCACTGGCTTTCAAGGAATGGAATATTATCAAGCACCCTTCACTATTTCGGATAGTATTTATGGTTCTACCTTTTTCTTAGCAACAGGCTTTCATGGGTTTCATGTGATTATAGGTACTCTTTTCTTGATTATATGTGGTATTCGCCAATATTTTGGTCAGATGACCAAGGAACATCACGTTGGCTTTGAAGCAGCTGCATGGTACTGG
>Silene_involucrata cox3
CTCAGTTTGGGCCTTCTTTTTATCCTATATACCATGTTTGTGTGGTGGCGTGATGTTCTACGCGAATCCACGTTAGAAGGACATCATACCAAAGTCGTACAATTAGGACTTCGATATGGTTTTATTTTGTTCATCGTCTCGGAGGTTATGTTCTTTTTTGCTTTTTTTTGGGCTTTTTCTCATTCTTCTTTGGCACCTGCGGTAGAGATCGGAGGTATTTGGCCCCCAAAAGGGGTTTGGGTTTTAGATCCTTGGGAAATCCCTTTTCTTAATACCCTTATTCTTCTTTCATCCGGAGCTGCCGTAACTTGGGCTCATCATGCTATACTCGCGGGGAAGCAAAAACGAGCAGTTTACGCTTTAGTAGCTACCGTTTTACTGGCTCTAGTATTCACTGGCTTTCAAGGAATGGAATATTATCAAGCACCCTTCACTATTTCGGATAGTATTTATGGTTCTACCTTTTTCTTAGCAACAGGCTTTCATGGGTTTCATGTGATTATAGGTACTCTTTTCTTGATTATATGTGGTATTCGCCAATATTTTGGTCAGATGACCAAGGAACATCACGTTGGCTTTGAAGCAGCTGCATGGTACTGG
>Silene_fruticosa cox3
CTCAGTTTGGGCCTTCTTTTTCTCCTATATACCATGTTTGTGTGGTGGCGTGATGTTCTACGTGAATCTACCTTAGAAGGACATCATACCAAAGTCGTACAATTAGGGCTGCGATATGGTTTTCTTTTTTTCATCGTCTCTGAGGTTATGTTCTTTTTTGCTTTTTTTTGGGCTTTTTCTCATTCTTCTTTGGCACCTGCGGTAGAGATCGGAGGTATTTGGCCCCCAAAAGGGATTTGGGTTTTAGATCCTTGGGAAATTCCTTTTCTTAATACCCTTATTCTTCTTTCATCCGGAGCTGCCGTAACTTGGGCTCATCATGCTATACTCGCGGGGAAGCAAAAACGAGCAGTTTACGCTTTAGTAGCTACCGTTTTACTGGCTCTAGTATTCACTGGCTTTCAAGGAATGGAATATTATCAAGCACCCTTCACTATTTCGGATAGTATTTATGGTTCTACCTTTTTCTTAGCAACTGGCTTTCATGGTTTTCATGTGATTATAGGTACTCTTTTCTTGATTATATGTGGTATTCGCCAATACTTTGGTTCTTTAAGCAAGGAACATCACGTTGGCTTTGAAGCAGCTGCATGGTACTGG
>Silene_imbricata cox3
CTCAGTTTGGGCCTTCTTTTTATCCTATATACCATGTTTGTGTGGTGGCGTGATGTTATACGCGAATCCACCTTAGAAGGACATCATACCAAAGTCGTACAATTAGGACTTCGATATGGTTTTATTTTGTTCATCGTCTCGGAGGTTATGTTCTTTTTTGCTTTTTTTTGGGCTTTTTCTCATTCTTCTTTGGCACCTGCGGTAGAGATCGGAGGTATTTGGCCTCCAAAAGGGATTTGGGTTTTAGACCCTTGGGAAATCCCTTTTCTTAATACCCTGATTCTTCTTTCATCCGGAGCTGCCGTAACTTGGGCTCATCATGCTATACTGGCGGGGAAGCAAAAACGAGCAGTTTACGCTTTAGTAGCTACCGTTTTACTGGCTCTAGTATTCACTGGCTTTCAAGGAATGGAATATTATCAAGCACCCTTCACTATTTCGGATAGTATTTATGGTTCTACCTTTTTCTTAGCAACGGGCTTTCATGGTTTTCATGTGATTATAGGTACTCTTTTCTTGATTATCTGTGGTATTCGCCAATCTTTGGGTCATATGACCAAGGAACATCACGTTGGCTTTGAAGCAGCTGCATGGTACTGG
>Silene_acutifolia cox3
CTCAGTTTGGGCCTTCTTTTTATCCTATATACCATGTTTGTGTGGTGGCGTGATGTTCTACGCGAATCCACGTTAGAAGGACATCATACCAAAGTCGTACAATTAGGACTTCGATATGGTTTTATTTTGTTCATCGTCTCGGAGGTTATGTTCTTTTTTGCTTTTTTTTGGGCTTTTTCTCATTCTTCTTTGGCACCTGCGGTAGAGATCGGAGGTATTTGGCCCCCAAAAGGGATTTGGGTTTTAGATCCTTGGGAAATCCCTTTTCTTAATACCCTTATTCTTCTTTCATCCGGAGCTGCCGTAACTTGGGCTCATCATGCTATACTCGCGGGGAAGCAAAAACGAGCAGTTTACGCTTTAGTAGCTACCGTTTTACTGGCTCTAGTATTCACTGGCTTTCAAGGAATGGAATATTATCAAGCACCCTTCACTATTTCGGATAGTATTTATGGTTCTACCTTTTTCTTAGCAACAGGCTTTCATGGTTTTCATGTGATTATAGGTACTCTTTTCTTGATTATATGTGGTATTCGCCAATATTTTGGTCAGATGACCAAGGAACATCACGTTGGCTTTGAAGCAGCTGCATGGTACTGG
>Silene_integripetala cox3
CTCAGTTTGGGCCTTCTTTTTATCCTATATACCATGTTTGTGTGGTGGCGTGATGTTCTACGCGAATCCACGTTAGAAGGACATCATACCAAAGTCGTACAATTAGGACTTCGATATGGTTTTATTTTGTTCATCGTCTCGGAGGTTATGTTCTTTTTTGCTTTTTTTTGGGCTTTTTCTCATTCTTCTTTGGCACCTGCGGTAGAGATCGGAGGTATTTGGCCCCCAAAAGGGATTTGGGTTTTAGATCCTTGGGAAATCCCTTTTCTTAATACCCTTATTCTTCTTTCATCCGGAGCTGCCGTAACTTGGGCTCATCATGCTATACTCGCGGGGAAGCAAAAACGAGCAGTTTACGCTTTAGTAGCTACCGTTTTACTGGCTCTAGTATTCACTGGCTTTCAAGGAATGGAATATTATCAAGCACCCTTCACTATTTCGGATAGTATTTATGGTTCTACCTTTTTCTTAGCAACAGGCTTTCATGGGTTTCATGTGATTATAGGTACTCTTTTCTTGATTATATGTGGTATTCGCCAATATTTTGGTCAGATGACCAAGGAACATCACGTTGGCTTTGAAGCAGCTGCATGGTACTGG
>Silene_moorcroftiana cox3
CTCAGTTTGGGCCTTCTTTTTATCCTATATACCATGTTTGTGTGGTGGCGTGATGTTCTACGCGAATCCACGTTAGAAGGACATCATACCAAAGTCGTACAATTAGGACTTCGATATGGTTTTCTTTTGTTCATCGTCTCGGAGGTTATGTTCTTTTTTGCTTTTTTTTGGGCTTTTTCTCATTCTTCTTTGGCACCTGCGGTAGAGATCGGAGGTATTTGGCCCCCAAAAGGGATTTGGGTTTTAGATCCTTGGGAAATCCCTTTTCTTAATACCCTTATTCTTCTTTCATCCGGAGCTGCCGTAACTTGGGCTCATCATGCTATACTCGCGGGGAAGCAAAAACGAGCAGTTTACGCTTTAGTAGCTACCGTTTTACTGGCTCTAGTATTCACTGGCTTTCAAGGAATGGAATATTATCAAGCACCCTTCACTATTTCGGATAGTATTTATGGTTCTACCTTTTTCTTAGCAACAGGCTTTCATGGTTTTCATGTGATTATAGGTACTCTTTTCTTGATTATATGTGGTATTCGCCAATATTTGGGTCAGATGACCAAGGAACATCACGTTGGCTTTGAAGCAGCTGCATGGTACTGG
>Silene_sorensenis cox3
CTCAGTTTGGGCCTTCTTTTTATCCTATATACCATGTTTGTGTGGTGGCGTGATGTTCTACGCGAATCCACGTTAGAAGGACATCATACCAAAGTCGTACAATTAGGACTTCGATATGGTTTTATTTTGTTCATCGTCTCGGAGGTTATGTTCTTTTTTGCTTTTTTTTGGGCTTTTTCTCATTCTTCTTTGGCACCTGCGGTAGAGATCGGAGGTATTTGGCCCCCAAAAGGGGTTTGGGTTTTAGATCCTTGGGAAATCCCTTTTCTTAATACCCTTATTCTTCTTTCATCCGGAGCTGCCGTAACTTGGGCTCATCATGCTATACTCGCGGGGAAGCAAAAACGAGCAGTTTACGCTTTAGTAGCTACCGTTTTACTGGCTCTAGTATTCACTGGCTTTCAAGGAATGGAATATTATCAAGCACCCTTCACTATTTCGGATAGTATTTATGGTTCTACCTTTTTCTTAGCAACAGGCTTTCATGGGTTTCATGTGATTATAGGTACTCTTTTCTTGATTATATGTGGTATTCGCCAATATTTTGGTCAGATGACCAAGGAACATCACGTTGGCTTTGAAGCAGCTGCATGGTACTGG
>Silene_armena cox3
CTCAGTTTGGGCCTTCTTTTTCTCCTATATACCATGTTTGTGTGGTGGCGTGATGTTCTACGCGAATCCACGTTAGAAGGACATCATACCAAAGTCGTACAATTAGGACTTCGATATGGTTTTCTTTTGTTCATCGTCTCGGAGGTTATGTTTTTTTTTGCTTTTTTTTGGGCTTTTTCTCATTCTTCTTTGGCACCTGCGGTAGAGATCGGAGGTATTTGGCCCCCAAAAGGGATTTGGGTTTTAGATCCTTGGGAAATCCCTTTTCTTAATACCCTTATTCTTCTTTCATCCGGAGCTGCCGTAACTTGGGCTCATCATGCTATACTCGCGGGGAAGCAAAAACGAGCAGTTTACGCTTTAGTAGCTACCGTTTTACTGGCTCTAGTATTCACTGGCTTTCAAGGAATGGAATATTATCAAGCACCCTTCACTATTTCGGATAGTATTTATGGTTCTACCTTTTTCTTAGCAACAGGCTTTCATGGTTTTCATGTGATTATAGGTACTCTTTTCTTGATTATATGTGGTATTCGCCAATATTTTGGTTCTTTAACCAAGGAACATCACGTTGGCTTTGAAGCAGCTGCATGGTACTGG
>Silene_delicatula cox3
CTCAGTTTGGGCCTTCTTTTTATCCTATATACCATGTTTGTGTGGTGGCGTGATGTTCTACGCGAATCCACGTTAGAAGGACATCATACCAAAGTCGTACAATTAGGACTTCGATATGGTTTTATTTTGTTCATCGTCTCGGAGGTTATGTTCTTTTTTGCTTTTTTTTGGGCTTTTTCTCATTCTTCTTTGGCACCTGCGGTAGAGATCGGAGGTATTTGGCCCCCAAAAGGGATTTGGGTTTTAGATCCTTGGGAAATCCCTTTTCTTAATACCCTTATTCTTCTTTCATCCGGAGCTGCCGTAACTTGGGCTCATCATGCTATACTCGCGGGGAAGCAAAAACGAGCAGTTTACGCTTTAGTAGCTACCGTTTTACTGGCTCTAGTATTCACTGGCTTTCAAGGAATGGAATATTATCAAGCACCCTTCACTATTTCGGATAGTATTTATGGTTCTACCTTTTTCTTAGCAACAGGCTTTCATGGTTTTCATGTGATTATAGGTACTCTTTTCTTGATTATATGTGGTATTCGCCAATATTTTGGTCAGATGACCAAGGAACATCACGTTGGCTTTGAAGCAGCTGCATGGTACTGG
>Silene_paucifolia cox3
CTCAGTTTGGGCCTGATTTTTCTCCTATATACCATGTTTGTGTGGTGGCGTGATGTTCTACGCGAATCCACCTTAGAAGGACATCATACCAAAGTCGTACAATTAGGACTTCGATATGGTTTTCTTTTGTTCATCGTCTCGGAGGTTATGTTCTTTTTTGCTTTTTTTTGGGCTTTTTCTCATTCTTCTTTGGCCCCTGCGGTAGAGATCGGAGGTATTTGGCCCCCAAAAGGGATTTGGGTTTTAGATCCTTGGGAAATCCCTTTTCTTAATACCCTTATTCTTCTTTCATCCGGAGCTGCCGTAACTTGGGCTCATCATGCTATACTCGCGGGGAAGCAAAAACGAGCAGTTTACGCTTTAGTAGCTACCGTTTTACTGGCCCTAGTCTTCACTGGCTTTCAAGGAATGGAATATTATCAAGCACCCTTCACTATTTCGGATAGTATTTATGGTTCTACCTTTTTCTTAGCAACCGGCTTTCATGGTTTTCATGTGATTATAGGTACTCTTTTCTTGATTATATGTGGTATTCGCCAATATTTTGGTTCTTTAACCAAGGAACATCACGTTGGCTTTGAAGCAGCTGCATGGTACTGG
>Silene_nana cox3
CTCAGTTTGGGCCTTCTTTTTATCCTATATACCATGTTTGTGTGGTGGCGTGATGTTCTACGCGAATCCACGTTAGAAGGACATCATACCAAAGTCGTACAATTAGGACTTCGATATGGTTTTCTTTTGTTCATCGTCTCGGAGGTTATGTTCTTTTTTGCTTTTTTTTGGGCTTTTTCTCATTCTTCTTTGGCACCTGCGGTAGAGATCGGAGGTATTTGGCCCCCAAAAGGGATTTGGGTTTTAGATCCTTGGGAAATCCCTTTTCTTAATACCCTTATTCTTCTTTCATCCGGAGCTGCCGTAACTTGGGCTCATCATGCTATACTCGCGGGGAAGCAAAAACGAGCAGTTTACGCTTTAGTAGCTACCGTTTTACTGGCTCTAGTATTCACTGGCTTTCAAGGAATGGAATATTATCAAGCACCCTTCACTATTTCGGATAGTATTTATGGTTCTACCTTTTTCTTAGCAACAGGCTTTCATGGGTTTCATGTGATTATAGGTACTCTTTTCTTGATTATATGTGGTATTCGCCAATATTTTGGTCAGATGACCAAGGAACATCACGTTGGCTTTGAAGCAGCTGCATGGTACTGG
>Silene_vulgaris cox3
CTCAGTTTGGGCCTTCTTTTTATCCTATATACCATGTTTGTGTGGTGGCGTGATGTTCTACGCGAATCCACCTTAGAAGGACATCATACCAAAGTCGTACAATTAGGACTTCGATATGGTTTTATTTTGTTCATCGTCTCGGAGGTTATGTTCTTTTTTGCTTTTTTTTGGGCTTTTTCTCATTCTTCTTTGGCACCTGCGGTAGAGATCGGAGGTATTTGGCCCCCAAAAGGGATTTGGGTTTTAGATCCTTGGGAAATCCCTTTTCTTAATACCCTTATTCTTCTTTCATCCGGAGCTGCCGTAACTTGGGCTCATCATGCTATACTCGCGGGGAAGCAAAAACGAGCAGTTTACGCTTTAGTAGCTACCGTTTTACTGGCTCTAGTATTCACTGGCTTTCAAGGAATGGAATATTATCAAGCACCCTTCACTATTTCGGATAGTATTTATGGTTCTACCTTTTTCTTAGCAACAGGCTTTCATGGGTTTCATGTGATTATAGGTACTCTTTTCTTGATTATATGTGGTATTCGCCAATATTTTGGTCAGATGACCAAGGAACATCACGTTGGCTTTGAAGCTGCTGCATGGTACTGG
>Silene_latifolia cox3
CTCAGTTTGGGCCTTCTTTTTATCCTATATACCATGTTTGTGTGGTGGCGTGATGTTCTACGCGAATCCACGTTAGAAGGACATCATACCAAAGTCGTACAATTAGGACTTCGATATGGTTTTATTTTGTTCATCGTCTCGGAGGTTATGTTCTTTTTTGCTTTTTTTTGGGCTTTTTCTCATTCTTCTTTGGCACCTGCGGTAGAGATCGGAGGTATTTGGCCCCCAAAAGGGATTTGGGTTTTAGATCCTTGGGAAATCCCTTTTCTTAATACCCTTATTCTTCTTTCATCCGGAGCTGCCGTAACTTGGGCTCATCATGCTATACTCGCGGGGAAGCAAAAACGAGCAGTTTACGCTTTAGTAGCTACCGTTTTACTGGCTCTAGTATTCACTGGCTTTCAAGGAATGGAATATTATCAAGCACCCTTCACTATTTCGGATAGTATTTATGGTTCTACCTTTTTCTTAGCAACTGGCTTTCATGGTTTTCATGTGATTATAGGTACTCTTTTCTTGATTATATGTGGTATTCGCCAATATTTTGGTCAGATGACCAAGGAACATCACGTTGGCTTTGAAGCAGCTGCATGGTACTGG
>Silene_acaulis cox3
CTCAGTTTGGGCCTTCTTTTTCTCCTATATACCATGTTTGTGTGGTGGCGTGATGTTCTACGCGAATCCACGTTAGAAGGACATCATACCAAAGTCGTACAATTAGGACTTCGATATGGTTTTCTTTTGTTCATCGTCTCGGAGGTTATGTTCTTTTTTGCTTTTTTTTGGGCTTTTTCTCATTCTTCTTTGGCACCTGCGGTAGAGATCGGAGGTATTTGGCCCCCAAAAGGGATTTGGGTTTTAGATCCTTGGGAAATCCCTTTTCTTAATACCCTTATTCTTCTTTCATCCGGAGCTGCCGTAACTTGGGCTCATCATGCTATACTCGCGGGGAAGCAAAAACGAGCAGTTTACGCTTTAGTAGCTACCGTTTTACTGGCTCTAGTATTCACTGGCTTTCAAGGAATGGAATATTATCAAGCACCCTTCACTATTTCGGATAGTATTTATGGTTCTACCTTTTTCTTAGCAACAGGCTTTCATGGTTTTCATGTGATTATAGGTACTCTTTTCTTGATTATATGTGGTATTCGCCAATATTTTGGTTCTTTAACCAAGGAACATCACGTTGGCTTTGAAGCAGCTGCATGGTACTGG
>Silene_noctiflora cox3
CTGACTTTGGGCCTTCTTTTTCTCCTCTATACCATGTTTGTGTGGTGGCGGGATGTTCTACGCGAATCCACATTAGAAGGACATCATACCAAAGTAGTACAATTAGGACTGCGATATGGCTTTCTTTTCTTCATCGTCTCGGAGGTTATGTTCTTTTTTGCTTTTTTTTGGGCTTTCTCTCATTCGTCTTTGGCACCTTCAATAGAGATAGGAGGTATTTGGCCCCCAAAAGGTATCTTTGTTTTAGATCCTTGGGAAATCCCTTTTCTGAATACGCTGATTCTTCTTTCATCTGGAGCTGGCGTAACTTGGGCTCATCATGCTATACTGGCGGGTAAGCAAAAGAGTGCTGTTTACGCTTTAGTAGCTACTGTTTTACTGGCTCTGGTCTTCACTGGCTTTCAAGGGATGGAATATTATCAAGCTCCCTTTACTATTTCTGATAGTATTTATGGTTCTACTTTTTTCTTAGCAACTGGCTTTCATGGTTTTCATGTGCTTATAGGTAGTCTTTTCTTGATTATCTGTGGTATTCGTCAATATTTTGGTTCTTTTAGCAAGTCTCATCACGTTGGCTTTGAAGCTGCTGCTTGGTACTGG
>Silene_stellata cox3
CTCAGTTTGGGCCTTCTTTTTATCCTATATACCATGTTTGTGTGGTGGCGTGATGTTCTACGCGAATCCACGTTAGAAGGACATCATACCAAAGTCGTACAATTAGGACTTCGATATGGTTTTATTTTGTTCATCGTCTCGGAGGTTATGTTCTTTTTTGCTTTTTTTTGGGCTTTTTCTCATTCTTCTTTGGCACCTGCGGTAGAGATCGGAGGTATTTGGCCCCCAAAAGGGGTTTGGGTTTTAGATCCTTGGGAAATCCCTTTTCTTAATACCCTTATTCTTCTTTCATCCGGAGCTGCCGTAACTTGGGCTCATCATGCTATACTCGCGGGGAAGCAAAAACGAGCAGTTTACGCTTTAGTAGCTACCGTTTTACTGGCTCTAGTATTCACTGGCTTTCAAGGAATGGAATATTATCAAGCACCCTTCACTATTTCGGATAGTATTTATGGTTCTACCTTTTTCTTAGCAACAGGCTTTCATGGGTTTCATGTGATTATAGGTACTCTTTTCTTGATTATATGTGGTATTCGCCAATATTTTGGTCAGATGACCAAGGAACATCACGTTGGCTTTGAAGCAGCTGCATGGTACTGG
>Lychnis_coronaria cox3
CTCAGTTTGGGCCTTCTTTTTCTCCTATATACCATGTTTGTGTGGTGGCGTGATGTTCTACGCGAATCCACGTTAGAAGGACATCATACCAAAGTCGTACAATTAGGACTTCGATATGGTTTTCTTTTGTTCATCGTCTCGGAGGTTATGTTCTTTTTTGCTTTTTTTTGGGCTTTTTCTCATTCTTCTTTGGCACCTGCGGTAGAGATCGGAGGTATTTGGCCCCCAAAAGGGATTTGGGTTTTAGATCCTTGGGAAATCCCTTTTCTTAATACCCTTATTCTTCTTTCATCCGGAGCTGCCGTAACTTGGGCTCATCATGCTATACTCGCGGGGAAGCAAAAACGAGCAGTTTACGCTTTAGTAGCTACCGTTTTACTGGCTCTAGTATTCACTGGCTTTCAAGGAATGGAATATTATCAAGCACCCTTCACTATTTCGGATAGTATTTATGGTTCTACCTTTTTCTTAGCAACTGGCTTTCATGGTTTTCATGTGATTATAGGTACTCTTTTCTTGATTATATGTGGTATTCGCCAATATTTTGGTCAGATGACCAAGGAACATCACGTTGGCTTTGAAGCAGCTGCATGGTACTGG
>Heliosperma_pusillum cox3
CTAAGTTTGGGCCTTCTTTTTATCCTATATACCATGTTTGTGTGGTGGCGTGATGTTCTACGCGAATCCACGTTAGAAGGACATCATACCAAAGTCGTACAATTAGGACTTCGATATGGTTTTATTTTGTTCATCGTCTCGGAGGTTATGTTCTTTTTTGCTTTTTTTTGGGCTTTTTCTCATTCTTCTTTGGCACCTGCGGTAGAGATCGGAGGTATTTGGCCCCCAAAAGGTATTTGGGTTTTAGATCCTTGGGAAATCCCTTTTCTTAATACCCTTATTCTTCTTTCATCCGGAGCTGCCGTAACTTGGGCTCATCATGCTATACTCGCGGGGAAGCAAAAACGAGCAGTTTACGCTTTAGTAGCTACCGTTTTACTGGCTCTAGTATTCACTGGCTTTCAAGGAATGGAATATTATCAAGCACCCTTCACTATTTCGGATAGTATTTATGGTTCTACCTTTTTCTTAGCAACAGGCTTTCATGGTTTTCATGTGATTATAGGTACTCTTTTCTTGATTATATGTGGTATTCGCCAATATTTTGGTCAGATGACCAAGGAACATCACGTTGGCTTTGAAGCAGCTGCATGGTACTGG
>Viscaria_vulgaris cox3
CTCAGTTTGGGCCTTCTTTTTATCCTATATACCATGTTTGTGTGGTGGCGTGATGTTCTACGCGAATCCACGTTAGAAGGACATCATACCAAAGTCGTACAATTAGGACTTCGATATGGTTTTATTTTGTTCATCATCTCGGAGGTTATGTTCTTTTTTGCTTTTTTTTGGGCTTTTTCTCATTCTTCTTTGGCACCTGCGGTAGAGATCGGAGGTATTTGGCCCCCAAAAGGGATTTGGGTTTTAGATCCTTGGGAAATCCCTTTTCTTAATACCCTTATTCTTCTTTCATCCGGAGCTGCCGTAACTTGGGCTCATCATGCTATACTCGCGGGGAAGCAAAAACGAGCAGTTTACGCTTTAGTAGCTACCGTTTTACTGGCTCTAGTATTCACTGGCTTTCAAGGAATGGAATATTATCAAGCACCCTTCACTATTTCGGATAGTATTTATGGTTCTACCTTTTTCTTAGCAACTGGCTTTCATGGTTTTCATGTGATTATAGGTACTCTTTTCTTGATTATATGTGGTATTCGCCAATATTTTGGTCAGATGACCAAGGAACATCACGTTGGCTTTGAAGCAGCTGCATGGTACTGG
>Atocion_lerchenfeldianum cox3
CTCAGTTTGGGCCTTCTTTTTATCCTATATACCATGTTTGTGTGGTGGCGTGATGTTCTACGCGAATCCACGTTAGAAGGACATCATACCAAAGTCGTACAATTAGGACTTCGATATGGTTTTATTTTGTTCATCGTCTCGGAGGTTATGTTCTTTTTTGCTTTTTTTTGGGCTTTTTCTCATTCTTCTTTGGCACCTGCGGTAGAGATCGGAGGTATTTGGCCCCCAAAAGGGATTGGGGTTTTAGATCCTTGGGAAATCCCTTTTCTTAATACCCTTATTCTTCTTTCATCCGGAGCTGCCGTAACTTGGGCTCATCATGCTATACTCGCGGGGAAGCAAAAACGAGCAGTTTACGCTTTAGTAGCTACCGTTTTACTGGCTCTAGTATTCACTGGCTTTCAAGGAATGGAATATTATCAAGCACCCTTCACTATTTCGGATAGTATTTATGGTTCTACCTTTTTCTTAGCAACAGGCTTTCATGGTTTTCATGTGATTATAGGTACTCTTTTCTTGATTATATGTGGTATTCGCCAATATTTTGGTCAGATGACCAAGGAACATCACGTTGGCTTTGAAGCAGCTGCATGGTACTGG
>Petrocoptis_pyrenaica cox3
CTCAGTTTGGGCCTTCTTTTTATCCTATATACCATGTTTGTGTGGTGGCGTGATGTTCTACGCGAATCCACGTTAGAAGGACATCATACCAAAGTCGTACAATTAGGACTTCGATATGGTTTTATTTTGTTCATCGTCTCGGAGGTTATGTTCTTTTTTGCTTTTTTTTGGGCTTTTTCTCATTCTTCTTTGGCACCTGCGGTAGAGATCGGAGGTATTTGGCCCCCAAAAGGGATTTGGGTTTTAGATCCTTGGGAAATCCCTTTTCTTAATACCCTTATTCTTCTTTCATCCGGAGCTGCCGTAACTTGGGCTCATCATGCTATACTCGCGGGGAAGCAAAAACGAGCAGTTTACGCTTTAGTAGCTACCGTTTTACTGGCTCTAGTATTCACTGGCTTTCAAGGAATGGAATATTATCAAGCACCCTTCACTATTTCGGATAGTATTTATGGTTCTACCTTTTTCTTAGCAACAGGCTTTCATGGTTTTCATGTGATTATAGGTACTCTTTTCTTGATTATATGTGGTATTCGCCAATATTTTGGTCAGATGACCAAGGAACATCACGTTGGCTTTGAAGCAGCTGCATGGTACTGG
>Eudianthe_laeta cox3
CTAAGTTTGGGCCTTATTTTTATCCTATATACCATGTTTGTGTGGTGGCGTGATGTTCTACGCGAATCCACGTTAGAAGGACATCATACCAAAGTAGTACAATTAGGACTTCGATATGGTTTTATTTTGTTCATCGTCTCGGAGGTTATGTTCTTTTTTGCTTTTTTTTGGGCTTTTTCTCATTCTTCTTTGGCACCTGCGGTAGAGATCGGAGGTATTTGGCCCCCAAAAGGGATTTGGGTTTTAGATCCTTGGGAAATCCCTTTTCTTAATACCCTTATTCTTCTTTCATCCGGAGCTGCCGTAACTTGGGCTCATCATGCTATACTCGCGGGGAAGCAAAAACGAGCAGTTTACGCTTTAGTAGCTACCGTTTTACTGGCTCTAGTATTCACTGGCTTTCAAGGAATGGAATATTATCAAGCACCCTTCACTATTTCGGATAGTATTTATGGTTCTACCTTTTTCTTAGCAACAGGCTTTCATGGTTTTCATGTGATTATAGGTACTCTTTTCTTGATTATATGTGGTATTCGCCAATATTTTGGTCAGATGACCAAGGAACATCACGTTGGCTTTGAAGCAGCTGCATGGTACTGG
>Viscaria_alpina cox3
CTCAGTTTGGGCCTTCTTTTTATCCTATATACCATGTTTGTGTGGTGGCGTGATGTTCTACGCGAATCCACGTTAGAAGGACATCATACCAAAGTCGTACAATTAGGACTTCGATATGGTTTTCTTTTGTTCATCGTCTCGGAGGTTATGTTCTTTTTTGCTTTTTTTTGGGCTTTTTCTCATTCTTCTTTGGCACCTGCGGTAGAGATCGGAGGTATTTGGCCCCCAAAAGGGATTTGGGTTTTAGATCCTTGGGAAATCCCTTTTCTTAATACCCTTATTCTTCTTTCATCCGGAGCTGCCGTAACTTGGGCTCATCATGCTATACTCGCGGGGAAGCAAAAACGAGCAGTTTACGCTTTAGTAGCTACCGTTTTACTGGCTCTAGTATTCACTGGCTTTCAAGGAATGGAATATTATCAAGCACCCTTCACTATTTCGGATAGTATTTATGGTTCTACCTTTTTCTTAGCAACAGGCTTTCATGGTTTTCATGTGATTATAGGTACTCTTTTCTTGATTATATGTGGTATTCGCCAATATTTTGGTCAGATGACCAAGGAACATCACGTTGGCTTTGAAGCAGCTGCATGGTACTGG
>Agrostemma_githago cox3
CTCAGTTTGGGCCTTCTTTTTATCCTATATACCATGTTTGTGTGGTGGCGTGATGTTCTACGCGAATCCACGTTAGAAGGACATCATACCAAAGTAGTACAATTAGGACTTCGATATGGTTTTATTTTGTTCATCGTCTCGGAGGTTATGTTCTTTTTTGCTTTTTTTTGGGCTTTTTCTCATTCTTCTTTGGCACCTGCGGTAGAGATCGGAGGTATTTGGCCCCCAAAAGGCATTTGGGTTTTAGATCCTTGGGAAATCCCTTTTCTTAATACCCTTATTCTTCTTTCATCCGGAGCTGCCGTAACTTGGGCTCATCATGCTATACTCGCGGGGAAGCAAAAACGAGCAGTTTACGCTTTAGTAGCTACCGTTTTACTGGCTCTAGTATTCACTGGCTTTCAAGGAATGGAATATTATCAAGCACCCTTCACTATTTCGGATAGTATTTATGGTTCTACCTTTTTCTTAGCAACAGGCTTTCATGGTTTTCATGTGATTATAGGTACTCTTTTCTTGATTATATGTGGTATTCGCCAATATTTTGGTCAGATGACCAAGGAACATCACGTTGGCTTTGAAGCAGCTGCATGGTACTGG
>Beta_vulgaris cox3
CTAAGTTTGGGCCTTATTTTTATCCTATATACCATGTTTGTATGGTGGCGTGATGTTCTACGCGAATCCACGTTAGAAGGACATCATACCAAAGTCGTACAATTAGGACTTCGATATGGTTTTATTTTGTTCATCGTATCGGAGGTTATGTTCTTTTTTGCTTTTTTTTGGGCTTTTTCTCATTCTTCTTTGGCACCTGCGGTAGAGATCGGAGGTATTTGGCCCCCAAAAGGGATTTGGGTTTTAGATCCTCGGGAAATCCCTTTTCTTAATACCCTTATTCTTCTTTCATCCGGAGCTGCCGTAACTTGGGCTCATCATGCTATACTCGCGGGGAAGCAAAAACGAGCAGTTTACGCTTTAGTAGCTACCGTTTTACTGGCTCTAGTCTTCACTGGCTTTCAAGGAATGGAATATTATGAAGCACCCTTCACTATTTCGGATAGTATTTATGGTTCTACCTTTTTCTTAGCAACAGGCTTTCATGGTTTTCATGTGATTATAGGTACTCTTTTCTTGATTATATGTGGTATTCGCCAATATTTTGGTCATCTGACCAAGGAACATCACGTTGGCTTTGAAGCAGCTGCATGGTACTGG
>Arabidopsis_thaliana cox3
CTAAGTTTGGGCCTCATATTTATCCTATATACCATGTTCGTATGGTGGCGCGATGTTCTACGTGAATCCACGTTGGAAGGACATCATACCAAAGTCGTACAATTAGGACCTCGATATGGTTCTATTCTGTTCATCGTATCGGAGGTTATGTTCTTTTTTGCTTTTTTTTGGGCTTCTTCTCATTCTTCTTTGGCACCTGCGGTAGAGATCGGAGGTATTTGGCCCCCAAAAGGGATTGAGGTTTTAGATCCTTGGGAAATCCCTTTTCTTAATACCCCTATTCTCCCTTCATCCGGAGCTGCCGTAACTTGGGCTCATCATGCTATACTCGCGGGGAAAGAAAAACGAGCAGTTTATGCTTTAGTAGCTACCGTTTTATTGGCTCTAGTATTTACTGGCTTTCAAGGAATGGAATATTATCAAGCACCCTTCACTATTTCGGATAGTATTTATGGTTCTACCTTTTTCTTAGCAACAGGCTTTCATGGTTTTCATGTGATTATAGGTACTCTTTTCTTGATTATATGTGGTATTCGGCAATATCTTGGTCATCTGACGAAGGAGCATCACGTTGGCTTTGAAGCAGCTGCATGGTACTGG

>Silene_uniflora nad9
GAACATGGGAATAGATCTGATACCAATACGGACTACCCATTTCAATTATTGTGCTTTCTCAAATTGCATACCTATACAAGGTTTCAAGTTTTGGTCGATATTTGCGGAGTTGATTATCCTTCTCGAAAACTAAGATTTGAAGTGGTCTATAATTTACTGAGTACTCGGTATAATTCGCGCATTCGCGTACAAACCAGTGCAGACGAAGTAACACGAATATCTCCGGTAGTCAGTCTATTTCCATCAGCCGGCCGGTGGGAGCGAGAAGTTTGGGATATGTTTGGTGTTTCTTCCATCAATCATCCGGATCTACGCCGTATATTAACAGATTATGGTTTCGAGGGTCATCCATTACGAAAAGACTTTCCTCTGAGTGGATATGTAGAAGTACGC
>Silene_conoidea nad9
GAAGCTGGGAATAGATTTGATACCACTAAGGACTTCGTCTTTCAATTATTGTGCTTTCTTAAATTGCATAGCTATACAAGGTATGAAGTTTTGGTTGATATATGTGGAGTGGATTATCCTTCTCGAAATCTACGCTTTGAAGTTGTCTATAATTTACTCAGTACTCGTTTTAACTCTCGTATTCGCGTCCAAACGAGTGCAGACGCAGTCAGGCGAATCCCTTCCGTAGTCAGCCTCTTTCCATCAGCAAACTGGTGTGAGCGAGAAGCTTGGGACATGTTTGGTATTTCTTTCATCAATCATCCTGATTTACGCCGTATATTAACAGATTACGGTTTCGAAGGGCATCCATTAAGAAAAGACTTTCCTCTGAGTGGGTATGTCGAAGTCCGC
>Silene_antirrhina nad9
GAACATGGGAATAGATTTGATACCAATACGGACTACCCATTACAATTATTGTGCTTTCTCAAATTGCATACCTATACAAGGTTTCAAGTTTTGATCGATATTTGCGGAGTTGATTATCCTTCTCGAAAACTAAGATTTGAAGTGGTCTATAATTTACTGAGTACTCGGTATAATTCGCGCATTCGCGTACAAACCAGTGCAGATGAAGTAACACGAATATCTCCGGTAGTCAGTCTATTTCCATCAGCCGGCCGGTGGGAGCGAGAAGTTTGGGATATGTTTGGTCTTTCTTCCATCAATCATCCGGATCTACGCCGTATATTAACAGATTATGGGTTCGAGGGTCATCCATTACGAAAAGACTTTCCTCTGAGTGGATATGTAGAAGTACGC
>Silene_akinfievii nad9
GAACATGGGAATAGATCTGATACCAATACGGACTACCCATTTCAATTATTGTGCTTTCTCAAATTGCATACCTATACAAGGTTTCAAGTTTTGATCGATATTTGCGGAGTTGATTATCCTTCTCGAAAACTCAGATTTGAAGTGGTCTATAATTTACTGAGTACTCGGTATAATTCGCGCATTCGCGTACAAACCAGTGCAGACGAAGTAACACGAATATCTCCGGTAGTAAGTCTATTTCCATCAGCCGGCCGGTGGGAGCGAGAAGTTTGGGATATGTTTGGTGTTTCTTCCATCAATCATCCGGATCTACGCCGTATATTAACAGATTATGGTTTCGAGGGTCATCCATTACGAAAAGACTTTCCTCTGAGTGGATATGTAGAAGTACGC
>Silene_caesia nad9
GAACATGGGAATAGATCTGATACCAATACGGACTACCCATTTCAATTATTGTGCTTTCTCAAATTGCATACCTATACAAGGTTTCAAGTTTTGGTCGATATTTGCGGAGTTGATTATCCTTCTCGAAAACTAAGATTTGAAGTGGTCTATAATTTACTGAGTACTCGGTATAATTCGCGCATTCGCGTACAAACCAGTGCAGACGAAGTAACACGAATATCTCCGGTAGTCAGTCTATTTCCATCAGCCGGCCGGTGGGAGCGAGAAGTTTGGGATATGTTTGGTGTTTCTTCCATCAATCATCCGGATCTACGCCGTATATTAACAGATTATGGTTTCGAGGGTCATCCATTACGAAAAGACTTTCCTCTGAGTGGATATGTAGAAGTACGC
>Silene_littorea nad9
GAACATGGGAATAGATCTGATACCAATACGGACTACCCATTTCAATTATTGTGCTTTCTCAAATTGCATACCTATACAAGGTTTCAAGTTTTGATCGATATTTGCGGAGTTGATTATCCTTCTCGAAAACTAAGATTTGAAGTGGTCTATAATTTACTGAGTACTCGGTATAATTCGCGCATTCGCGTACAAACCAGTGCAGACGAAGTAACACGAATATCTCCGGTAGTCAGTCTATTTCCATCAGCCGGCCGGTGGGAGCGAGAAGTTTGGGATATGTTTGGTGTTTCTTCCATCAATCATCCGGATCTACGCCGTATATTAACAGATTATGGTTTCGAGGGTCATCCATTACGAAAAGACTTTCCTCTGAGTGGATATGTAGAAGTACGC
>Silene_bellidifolia nad9
GAACATGGGAATAGATCTGATACCAATACGGACTACCCATTTCAATTATTGTGCTTTCTCAAATTGCATACCTATACAAGGTTTCAAGTTTTGATCGATATTTGCGGAGTTGATTATCCTTCTCGAAACCTCAGATTTGAAGTGGTCTATAATTTACTGAGTACTCGGTATAATTCGCGCATTCGCGTACAAACCGGTGCAGACGAAGTAACACGAATATCTCCGGTAGTCAGTCTATTTCCATCAGCCGGCCGGTGGGAGCGAGAAGTTTGGGATATGTTTGGTGTTTCTTCCATCAATCATCCGGATCTACGCCGTATATTAACAGATTATGGTTTCGAAGGTCATCCATTACGAAAAGACTTTCCTCTGAGTGGATATGTAGAAGTACGC
>Silene_turkestanica nad9
GAACATGGTACTAGATTTGATACGACTCCTGCTTTTTTATTTCAATTATTATGCTTTCTGAGATTGCATACGTATACAAGGTTTGAAGTTTTGATCGATATTTGCGGCGTTGATTATCCTTCTCGACAAGTGCGCTTTGAAGTGGTCTATAATTTACTAAGTACTCGTTATAATTCTCGCATTCGCGTCCAAAGCAGTGCTGACGAAGTCACACGAATATCTCCTGTCGTCAGTCTATTTCCATCAGCCGGCTGGTGGGAGCGTGAAGTCTGGGATATGTTTGGCCTTTCTTTTATCAATCATCCCGATCTACGTCGTATATTAACTGATTATGGCTTCGAGGGTCATCCATTACGCAAGGACTTTCCTCTGAGTGGCTATGTCGAAGTACGG
>Silene_ciliata nad9
GAACATGGGAATAGATCTGATACCAATACGGACTACCCATTTCAATTATTGTGCTTTCTCAAATTGCATACCTATACAAGGTTTCAAGTTTTGATCGATATTTGCGGAGTTGATTATCCTTCTCGAAAACTAAGATTTGAAGTGGTCTATAATTTACTGAGTACTCGGTATAATTCGCGCATTCGCGTACAAACCAGTGCAGACGAAGTAACACGAATATCTCCGGCAGTCAGTCTATTTCCATCAGCCGGCCGGTGGGAGCGAGAAGTTTGGGATATGTTTGGTGTTTCTTCCATCAATCATCCGGATCTACGCCGTATATTAACAGATTATGGTTTCGAGGGTCATCCATTACGAAAAGACTTTCCTCTGAGTGGATATGTAGAAGTACGC
>Silene_ammophila nad9
AAAGATGGGAATAGATTTGATACCAATACGGACTTCACCTTTCAATTATTGTGTTTTCTTAAATTGCATAGCTATACAAGGTATGAGGTTTTGGTCGATATATGTGGAGTGGATTATCCTTCTAGAAGTCTACGCTTTGAAGTTGTATATAATTTACTGAGTACTCGTTTTAATTCTCGTCTTCGCGTCCAAAGCAGTGCAGACGAAGTCAGACGAATCCCGTCCGTAGTCAGTCTCTTTCCATCAGCAAACTGGTGTGAACGAGAAGTTTGGGATATGTTTGGCATTTCTTTCATCAACCATCCTGATTTACGCCGTATATTAACAGATTATGGTTTCGAGGGACATCCATTACGAAAGGACTTTCCTCTGAGTGGCTATGTCGAAGTCCGC
>Silene_conica nad9
AAAGATGGGAATAGATTTGATACCAATACGGACTTCACCTTTCAATTATTGTGCTTTCTTAAATTGCATAGCTATACAAGGTATGAAGTTTTGGTTGATATATGTGGAGTGGATTATCCTTCTAGAAAACTACGTTTTGAAGTTGTATATAATTTACTGAGTACTCGTTTTAATTCTCGTATTCGCATCCAAAGCAGTGCAGACGAAGTCAGCCGAATCCCATCCGTAGTCAGCCTCTTTCCATCAGCAAACTGGTGTGAACGAGAAGTTTGGGATATGTTTGGCATTTCTTTCATCAACCATCCTGATTTACGCCGGATATTAACAGATTATGGCTTCGAGGGACATCCATTACGAAAGGACTTTCCTCTGAGTGGCTATGTCGAAGTCCGC
>Silene_muscipula nad9
GAACATGGGAATAGATTTGATACCAATACGGACTACCCATTTCAATTATTGTGCTTTCTCAAATTGCATACCTATACAAGGTTTCAAGTTTTGATCGATATTTGCGGGGTTGATTATCCTTCTCGAAAACTCAGATTTGAAGTGGTCTATAATTTACTGAGTACTCGGTATAATTCGCGCATTCGCGTACAAACCAGTGCAGACGAAGTAACACGAATATCTCCGGTAGTCCGTCTATTTCCATCAGCCGGCCGGTGGGAGCGAGAAGTTTGGGATATGTTTGGTCTTTCTTCCATCAATCATCCGGATCTACGCCGTATATTAACAGATTATGGTTTCGAGGGTCATCCATTAAGAAAAGACTTTCCTCTGAGTGGATATGTAGAAGTACGC
>Silene_integripetala nad9
GAACATGGGAATAGATCTGATACCAATACGGACTACCCATTTAAATTATTGTGCTTTCTCAAATTGCATACCTATACAAGGTTTCAAGTTTTGATCGATATTTGCGGAGTTGATTATCCTTCTCGAAAACTAAGATTTGAAGTGGTCTATAATTTACTGAGTACTCGGTATAATTCGCGCATTCGCGTACAAACCAGTGCAGACGAAGTAACACGAATATCTCCGGTAGTCAGTCTATTTCCATCAGCCGGCCGGTGGGAGCGAGAAGTTTGGGATATGTTTGGTGTTTCTTCCATCAATCATCCGGATCTACGCCGTATATTAACAGATTATGGTTTCGAGGGTCATCCATTACGAAAAGACTTTCCTCTGAGTGGATATGTAGAAGTACGC
>Silene_davidii nad9
GAACATGGGAATAGATCTGATACCAATACGGACTACCCATTTCAATTATTGTGCTTTCTCAAATTGCATACCTATACAAGGTTTCAAGTTTTGATCGATATTTGCGGAGTTGATTATCCTTCTCGAAAACTAAGATTTGAAGTGGTCTATAATTTACTGAGTACTCGGTATAATTCGCGCATTCGCGTACAAACCAGTGCAGACGAAGTAACACGAATATCTCCGGTAGTCAGTCTATTTCCATCAGCCGGCCGGTGGGAGCGAGAAGTTTGGGATATGTTTGGTCTTTCTTCCATCAATCATCCGGATCTACGCCGTATATTAACAGATTATGGTTTCGAGGGTCATCCATTACGAAAAGACTTTCCTCTGAGTGGATATGTAGAAGTACGC
>Silene_laciniata nad9
GAACATGGGAATAGATCTGATACCAATACGGACTACCCATTTCAATTATTGTGCTTTCTCAAATTGCATACCTATACAAGGTTTCAAGTTTTGATCGATATTTGCGGAGTTGATTATCCTTCTCGAAAACTAAGATTTGAAGTGGTCTATAATTTACTGAGTACTCGGTATAATTCGCGCATTCGCGTACAAACCAGTGCAGACGAAGTAACACGAATATCTCCGGTAGTCAGTCTATTTCCATCAGCCGGCCGGTGGGAGCGAGAAGTTTGGGATATGTTTGGTCTTTCTTCCATCAATCATCCGGATCTACGCCGTATATTAACAGATTATGGTTTCGAGGGTCATCCATTACGAAAAGACTTTCCTCTGAGTGGATATGTAGAAGTACGC
>Silene_succulenta nad9
GAACATGGGAATAGATTTGATACCAATACGGACTACCCATTTCAATTATTGTGCTTTCTCAAATTGCATACCTATACAAGGTTTCAAGTTTTGATCGATATTTGCGGAGTTGATTATCCTTCTCGAAACCTCAGATTTGAAGTGGTCTATAATTTACTGAGTACTCGGTATAATTCGCGCATTCGCGTACAAACCAGTGCGGACGAAGTAACACGAATATCTCCGGTAGTCAGTCTATTTCCATCAGCCGGCCGGTGGGAGCGAGAAGTTTGGGATATGTTTGGTGTTTCTTCCATCAATCATCCGGATCTACGCCGTATATTAACAGATTATGGTTTCGAGGGTCATCCATTACGAAAAGACTTTCCTCTGAGTGGATATGTAGAAGTACGC
>Silene_khasyana nad9
GAACATGGGAATAGATCTGATACCAATACGGACTACCCATTGAAATTATTGTGCTTTCTCAAATTGCATACCTATACAAGGTTTCAAGTTTTGATCGATATTTGCGGAGTTGATTATCCTTCTCGAAAACTCAGATTTGAAGTGGTCTATAATTTACTGAGTACTCGGTATAATTCGCGCATTCGCGTACAAACCAGTGCAGACGAAGTAACACGAATATCTCCGGTAGTCAGTCTATTTCCATCAGCCGGCCGGTGGGAGCGAGAAGTTTGGGATATGTTTGGTGTTTCTTCCATCAATCATCCGGATCTACGCCGTATATTAACAGATTATGGTTTCGAGGGTCATCCATTACGAAAAGACTTTCCTCTGAGTGGATATGTAGAAGTACGC
>Silene_moorcroftiana nad9
GAACATGGGAATAGATCTGATACCAATACGGACTACCCATTTCAATTATTGTGCTTTCTCAAATTGCATACCTATACAAGGTTTCAAGTTTTGATCGATATTTGCGGAGTTGATTATCCTTCTCGAAAACTCAGATTTGAAGTGGTCTATAATTTACTGAGTACTCGGTATAATTCGCGCATTCGCGTACAAACCAGTGCAGACGAAGTAACACGAATATCTCCGGTAGTCAGTCTATTTCCATCAGCCGGCCGGTGGGAGCGAGAAGTTTGGGATATGTTTGGTCTTTCTTCCATCAATCATCCGGATCTACGCCGTATATTAACAGATTATGGTTTCGAGGGTCATCCATTACGAAAAGACTTTCCTCTGAGTGGATACGTAGAAGTACGC
>Silene_caryophylloides nad9
GAACATGGGAATAGATCTGATACCAATACGGACTACCCATTTAAATTATTGTGCTTTCTCAAATTGCATACCTATACAAGGTTTCAAGTTTTGATCGATATTTGCGGAGTTGATTATCCTTCTCGAAAACTCAGATTTGAAGTGGTCTATAATTTACTGAGTACTCGGTATAATTCGCGCATTCGCGTACAAACCAGTGCAGACGAAGTAACACGAATATCTCCGGTAGTCAGTCTATTTCCATCAGCCGGCCGGTGGGAGCGAGAAGTTTGGGATATGTTTGGTCTTTCTTCCATCAATCATCCGGATCTACGCCGTATATTAACAGATTATGGTTTCGAGGGTCATCCATTACGAAAAGACTTTCCTCTGAGTGGATACGTAGAAGTACGC
>Silene_involucrata nad9
GAACATGGGAATAGATCTGATACCAATACGGACTACCCATTTCAATTATTGTGCTTTCTCAAATTGCATACCTATACAAGGTTTCAAGTTTTGATCGATATTTGCGGAGTTGATTATCCTTCTCGAAAACTAAGATTTGAAGTGGTCTATAATTTACTGAGTACTCGGTATAATTCGCGCATTCGCGTACAAACCAGTGCAGACGAAGTAACACGAATATCTCCGGTAGTCAGTCTATTTCCATCAGCCGGCCGGTGGGAGCGAGAAGTTTGGGATATGTTTGGTCTTTCTTCCATCAATCATCCGGATCTACGCCGTATATTAACAGATTATGGTTTCGAGGGTCATCCATTACGAAAAGACTTTCCTCTGAGTGGATATGTAGAAGTACGC
>Silene_douglasii nad9
GAACATGGGAATAGATCTGATACCAATACGGACTACCCATTTCAATTATTGTGCTTTCTCAAATTGCATACCTATACAAGGTTTCAAGTTTTGATCGATATTTGCGGAGTTGATTATCCTTCTCGAAAACTAAGATTTGAAGTGGTCTATAATTTACTGAGTACTCGGTATAATTCGCGCATTCGCGTACAAACCAGTGCAGACGAAGTAACACGAATATCTCCGGTAGTCAGTCTATTTCCATCAGCCGGCCGGTGGGAGCGAGAAGTTTGGGATATGTTTGGTCTTTCTTCCATCAATCATCCGGATCTACGCCGTATATTAACAGATTATGGTTTCGAGGGTCATCCATTACGAAAAGACTTTCCTCTGAGTGGATATGTAGAAGTACGC
>Silene_vittata nad9
GAACATGGGAATAGATCTGATACCAATACGGACTACCCATTTCAATTATTGTGCTTTCTCAAATTGCATACCTATACAAGGTTTCAAGTTTTGATCGATATTTGCGGAGTTGATTATCCTTCTCGAAAACTAAGATTTGAAGTGGTCTATAATTTACTGAGTACTCGGTATAATTCGCGCATTCGCGTACAAACCAGTGCAGACGAAGTAACACGAATATCTCCGGTAGTCAGTCTATTTCCATCAGCCGGCCGGTGGGAGCGAGAAGTTTGGGATATGTTTGGTCTTTCTTCCATCAATCATCCGGATCTACGCCGTATATTAACAGATTATGGTTTCGAGGGTCATCCATTACGAAAAGACTTTCCTCTGAGTGGATATGTAGAAGTACGC
>Silene_sorensenis nad9
GAACATGGGAATAGATCTGATACCAATACGGACTACCCATTTCAATTATTGTGCTTTCTCAAATTGCATACCTATACAAGGTTTCAAGTTTTGATCGATATTTGCGGAGTTGATTATCCTTCTCGAAAACTAAGATTTGAAGTGGTCTATAATTTACTGAGTACTCGGTATAATTCGCGCATTCGCGTACAAACCAGTGCAGACGAAGTAACACGAATATCTCCGGTAGTCAGTCTATTTCCATCAGCCGGCCGGTGGGAGCGAGAAGTTTGGGATATGTTTGGTCTTTCTTCCATCAATCATCCGGATCTACGCCGTATATTAACAGATTATGGTTTCGAGGGTCATCCATTACGAAAAGACTTTCCTCTGAGTGGATATGTAGAAGTACGC
>Silene_sachalinensis nad9
GAACATGGGAATAGATCTGATACCAATACGGACTACCCATTTCAATTATTGTGCTTTCTCAAATTGCATACCTATACAAGGTTTCAAGTTTTGATCGATATTTGCGGAGTTGATTATCCTTCTCGAAAACTAAGATTTGAAGTGGTCTATAATTTACTGAGTACTCGGTATAATTCGCGCATTCGCGTACAAACCAGTGCAGACGAAGTAACACGAATATCTCCGGTAGTCAGTCTATTTCCATCAGCCGGCCGGTGGGAGCGAGAAGTTTGGGATATGTTTGGTCTTTCTTCCATCAATCATCCGGATCTACGCCGTATATTAACAGATTATGGTTTCGAGGGTCATCCATTACGAAAAGACTTTCCTCTGAGTGGATATGTAGAAGTACGC
>Silene_pygmaea nad9
GAACATGGGAATAGATCTGATACCAATACGGACTACCCATTTAAATTATTGTGCTTTCTCAAATTGCATACCTATACAAGGTTTCAAGTTTTGATCGATATTTGCGGAGTTGATTATCCTTCTCGAAAACTAAGATTTGAAGTGGTCTATAATTTACTGAGTACTCGGTATAATTCGCGCATTCGCGTACAAACCAGTGCAGACGAAGTAACACGAATATCTCCGGTAGTCAGTCTATTTCCATCAGCCGGCCGGTGGGAGCGAGAAGTTTGGGATATGTTTGGTGTTTCTTCCATCAATCATCCGGATCTACGCCGTATATTAACAGATTATGGTTTCGAGGGTCATCCATTACGAAAAGACTTTCCTCTGAGTGGATACGTAGAAGTACGC
>Silene_lacera nad9
GAACATGGGAATAGATCTGATACCAATACGGACTACCCATTTCAATTCTTGTGCTTTCTCAAATTGCATACCTATACAAGGTTTCAAGTTTTGATCGATATTTGCGGAGTTGATTATCCTTCTCGAAAACTAAGATTTGAAGTGGTCTATAATTTACTGAGTACTCGGTATAATTCGCGCATTCGCGTACAAACCAGTGCAGACGAAGTAACACGAATATCTCCGGTAGTCAGTCTATTTCCATCAGCCGGCCGGTGGGAGCGAGAAGTTTGGGATATGTTTGGTGTTTCTTCCATCAATCATCCGGATCTACGCCGTATATTAACAGATTATGGTTTCGAGGGTCATCCATTACGAAAAGACTTTCCTCTGAGTGGATATGTAGAAGTACGC
>Silene_gallinyi nad9
GAACATGGGAATAGATCTGATACCAATACGGACTACCCATTTCAATTATTGTGCTTTCTCAAATTGCATACCTATACCAGGTTTCAAGTTTTGATCGATATTTGCGGAGTTGATTATCCTTCTCGAAAACTAAGATTTGAAGTGGTCTATAATTTACTGAGTACTCGGTATAATTCGCGCATTCGCGTACAAACCAGTGCAGACGAAGTAACACGAATATCTCCGGTAGTCAGTCTATTTCCATCAGCCGGCCGGTGGGAGCGAGAAGTTTGGGATATGTTTGGTCTTTCTTCCATCAATCATCCGGATCTACGCCGTATATTAACAGATTATGGTTTCGAGGGTCATCCATTACGAAAAGACTTTCCTCTGAGTGGATACGTAGAAGTACGC
>Silene_schafta nad9
GAACATGGGAATAGATCTGATACCAATACGGACTACCCATTTAAATTATTGTGCTTTCTCAAATTGCATACCTATACAAGGTTTCAAGTTTTGATCGATATTTGCGGAGTTGATTATCCTTATCGAAAACTAAGATTTGAAGTGGTCTATAATTTACTGAGTACTCGGTATAATTCGCGCATTCGCGTACAAACCAGTGCAGACGAAGTAACACGAATATCTCCGGTAGTCAGTCTATTTCCATCAGCCGGCCGGTGGGAGCGAGAAGTTTGGGATATGTTTGGTCTTTCTTCCATCAATCATCCGGATCTACGCCGTATATTAACAGATTATGGTTTCGAGGGTCATCCATTACGAAAAGACTTTCCTCTGAGTGGATACGTAGAAGTACGC
>Silene_pendula nad9
GAACATGGGAATAGATCTGATACCAATACGGACTACCCATTTCAATTATTGTGCTTTCTCAAATTGCATACCTATACAAGGTTTCAAGTTTTGATCGATATTTGCGGAGTTGATTATCCTTCTCGAAAACTAAGATTTGAAGTGGTCTATAATTTACTGAGTACTCGGTATAATTCGCGCATTCGCGTACAAACCAGTGCAGACGAAGTAACACGAATATCTCCGGTAGTCAGTCTATTTCCATCAGCCGGCCGGTGGGAGCGAGAAGTTTGGGATATGTTTGGTGTTTCTTCCATCAATCATCCGGATCTACGCCGTATATTAACAGATTATGGTTTCGAGGGTCATCCATTACGAAAAGACTTTCCTCTGAGTGGATATGTAGAAGTACGC
>Silene_delicatula nad9
GAACATGGGAATAGATCTGATACCAATACGGACTACCCATTTCAATTATTGTGCTTTCTCAAATTGCATACCTATACAAGGTTTCAAGTTTTGATCGATATTTGCGGAGTTGATTATCCTTCTCGAAAACTAAGATTTGAAGTGGTCTATAATTTACTGAGTACTCGGTATAATTCGCGCATTCGCGTACAAACCAGTGCAGACGAAGTAACACGAATATCTCCGGTAGTCAGTCTATTTCCATCAGCCGGCCGGTGGGAGCGAGAAGTTTGGGATATGTTTGGTGTTTCTTCCATCAATCATCCGGATCTACGCCGTATATTAACAGATTATGGTTTCGAGGGTCATCCATTACGAAAAGACTTTCCTCTGAGTGGATATGTAGAAGTACGC
>Silene_yemensis nad9
GAACATGGGAATAGATTTGATACCAATACGGACTACCCATTTCAATTATTGTGCTTTATCAAATTGCATACCTATACAAGGTTTCAAGTTTTGATCGATATTTGCGGAGTTGATTATCCTTCTCGAAAACTAAGATTTGAAGTGGTCTATAATTTACTGAGTACTCGGTATAATTCGCGCATTCGCGTACAAACCAGTGCAGACGAAGTAACACGAATATCTCCGGTAGTCAGTCTATTTCCATCAGCCGGCCGGTGGGAGCGAGAAGTTTGGGATATGTTTGGTCTTTCTTCCATCAATCATCCGGATCTACGCCGTATATTAACAGATTATGGTTTCGAGGGTCATCCATTACGAAAAGACTTTCCTCTGAGTGGATATGTAGAAGTACGC
>Silene_sordida nad9
GAACATGGGAATAGATCTGATACCAATACGGACTACCCATTTCAATTATTGTGCTTTCTCAAATTGCATACCTATACAAGGTTTCAAGTTTTGATCGATATTTGCGGAGTTGATTATCCTTCTCGAAAACTAAGATTTGAAGTGGTCTATAATTTACTGAGTACTCGGTATAATTCGCGCATTCGCGTACAAACCAGTGCAGACGAAGTAACACGAATATCTCCGGTAGTCAGTCTATTTCCATCAGCCGGCCGGTGGGAGCGAGAAGTTTGGGATATGTTTGGTGTTTCTTCCATCAATCATCCGGATCTACGCCGTATATTAACAGATTATGGTTTCGAGGGTCATCCATTACGAAAAGACTTTCCTCTGAGTGGATATGTAGAAGTACGC
>Silene_auriculata nad9
GAACATGGGAATAGATCTGATACCAAGACGGACTACCCATTTCAATTATTGTGCTTTCTCAAATTGCATACCTATACAAGGTTTCAAGTTTTGATCGATATTTGCGGAGTTGATTATCCTTCTCGAAAACTAAGATTTGAAGTGGTCTATAATTTACTGAGTACTCGGTATAATTCGCGCATTCGCGTACAAACCAGTGCAGACGAAGTAACACGAATATCTCCGGTAGTCAGTCTATTTCCATCAGCCGGCCGGTGGGAGCGAGAAGTTTGGGATATGTTTGGTGTTTCTTCCATCAATCATCCGGATCTACGCCGTATATTAACAGATTATGGTTTCGAGGGTCATCCATTACGAAAAGATTTTCCTCTGAGTGGATATGTAGAAGTACGC
>Silene_menziesii nad9
GAACATGGGAATAGATCTGATACCAATACGGACTACCCATTTCAATTATTGTGCTTTCTCAAATTGCATACCTATACAAGGTTTCAAGTTTTGATCGATATTTGCGGAGTTGATTATCCTTCTCGAAAACTAAGATTTGAAGTGGTCTATAATTTACTGAGTACTCGGTATAATTCGCGCATTCGCGTACAAACCAGTGCAGACGAAGTAACACGAATATCTCCGGTAGTCAGTCTATTTCCATCAGCCGGCCGGTGGGAGCGAGAAGTTTGGGATATGTTTGGTGTTTCTTCCATCAATCATCCGGATCTACGCCGTATATTAACAGATTATGGTTTCGAGGGTCATCCATTACGAAAAGACTTTCCTCTGAGTGGATATGTAGAAGTACGC
>Silene_hookeri nad9
GAACATGGGAATAGATCTGATACCAATACGGACTACCCATTTCAATTATTGTGCTTTCTCAAATTGCATACCTATACAAGGTTTCAAGTTTTGATCGATATTTGCGGAGTTGATTATCCTTCTCGAAAACTAAGATTTGAAGTGGTCTATAATTTACTGAGTACTCGGTATAATTCGCGCATTCGCGTACAAACCAGTGCAGACGAAGTAACACGAATATCTCCGGTAGTCAGTCTATTTCCATCAGCCGGCCGGTGGGAGCGAGAAGTTTGGGATATGTTTGGTGTTTCTTCCATCAATCATCCGGATCTACGCCGTATATTAACAGATTATGGTTTCGAGGGTCATCCATTACGAAAAGACTTTCCTCTGAGTGGATATGTAGAAGTACGC
>Silene_nana nad9
GAACATGGGAATAGATCTGATACCAATACGGACTACCCATTTAAATTATTGTGCTTTCTCAAATTGCATACCTATACAAGGTTTCAAGTTTTGATCGATATTTGCGGAGTTGATTATCCTTCTCGAAAACTAAGATTTGAAGTGGTCTATAATTTACTGAGTACTCGGTATAATTCGCGCATTCGCGTACAAACCAGTGCAGACGAAGTAACACGAATATCTCCGGTAGTCAGTCTATTTCCATCAGCCGGCCGGTGGGAGCGAGAAGTTTGGGATATGTTTGGTGTTTCTTCCATCAATCATCCGGATCTACGCCGTATATTAACAGATTATGGTTTCGAGGGTCATCCATTACGAAAAGACTTTCCTCTGAGTGGATATGTAGAAGTACGC
>Silene_cordifolia nad9
GAACATGGGAATAGATCTGATACCAATACGGACTACCCATTTCAATTATTGTGCTTTCTCAAATTGCATACCTATACAAGGTTTCAAGTTTTGATCGATATTTGCGGAGTTGATTATCCTTCTCGAAAACTAAGATTTGAAGTGGTCTATAATTTACTGAGTACTCGGTATAATTCGCGCATTCGCGTACAAACCAGTGCAGACGAAGTAACACGAATATCTCCGGTAGTCAGTCTATTTCCATCAGCCGGCCGGTGGGAGCGAGAAGTTTGGGATATGTTTGGTGTTTCTTCCATCAATCATCCGGATCTACGCCGTATATTAACAGATTATGGTTTCGAGGGTCATCCATTACGAAAAGACTTTCCTCTGAGTGGATATGTAGAAGTACGC
>Silene_gallica nad9
GAACATGGGAATAGATCTGATACCAATACGGACTACCCATTTCAATTATTGTGCTTTCTCAAATTGCATACCTATACAAGGTTTCAAGTTTTGATCGATATTTGCGGAGTTGATTATCCTTCTCGAAACCTCAGATTTGAAGTGGTCTATAATTTACTGAGTACTCGGTATAATTCGCGCATTCGCGTACAAACCGGTGCAGACGAAGTAACACGAATATCTCCGGTAGTCAGTCTATTTCCATCAGCCGGCCGGTGGGAGCGAGAAGTTTGGGATATGTTTGGTGTTTCTTCCATCAATCATCCGGATCTACGCCGTATATTAACAGATTATGGTTTCGAGGGTCATCCATTACGAAAAGACTTTCCTCTGAGTGGATATGTAGAAGTACGC
>Silene_samia nad9
GAACATGGGAATAGATCTGATACCAATACGGACTACCCATTTAAATTTTTGTGCTTTCTCAAATTGCATACCTATACAAGGTTTCAAGTTTTGATCGATATTTGCGGAGTTGATTATCCTTCTCGAAAACTAAGATTTGAAGTGGTCTATAATTTACTGAGTACTCGGTATAATTCGCGCATTCGCGTACAAACCAGTGCAGACGAAGTAACACGAATATCTCCGGTAGTCAGTCTATTTCCATCAGCCGGCCGGTGGGAGCGAGAAGTTTGGGATATGTTTGGTGTTTCTTCCATCAATCATCCGGATCTACGCCGTATATTAACAGATTATGGTTTCGAGGGTCATCCATTACGAAAAGACTTTCCTCTGAGTGGATATGTAGAAGTACGC
>Silene_odontopetala nad9
GAACATGGGAATAGATCTGATACCAATACGGACTACCCATTTAAATTATTGTGCTTTCTCAAATTGCATACCTATACAAGGTTTCAAGTTTTGATCGATATTTGCGGAGTTGATTATCCTTCTCGAAAACTAAGATTTGAAGTGGTCTATAATTTACTGAGTACTCGGTATAATTCGCGCATTCGCGTACAAACCAGTGCAGACGAAGTAACACGAATATCTCCGGTAGTCAGTCTATTTCCATCAGCCGGCCGGTGGGAGCGAGAAGTTTGGGATATGTTTGGTGTTTCTTCCATCAATCATCCGGATCTACGCCGTATATTAACAGATTATGGTTTCGAGGGTCATCCATTACGAAAAGACTTTCCTCTGAGTGGATATGTAGAAGTACGC
>Silene_dichotoma nad9
GAACATGGGAATAGATCTGATACCAATACGGACTACCCATTTAAATTATTGTGCTTTCTCAAATTGCATACCTATACAAGGTTTCAAGTTTTGATCGATATTTGCGGAGTTGATTATCCTTCTCGAAAACTAAGATTTGAAGTGGTCTATAATTTACTGAGTACTCGGTATAATTCGCGCATTCGCGTACAAACCAGTGCAGACGAAGTAACACGAATATCTCCGGTAGTCAGTCTATTTCCATCAGCCGGCCGGTGGGAGCGAGAAGTTTGGGATATGTTTGGTGTTTCTTCCATCAATCATCCGGATCTACGCCGTATATTAACAGATTATGGTTTCGAGGGTCATCCATTACGAAAAGACTTTCCTCTGAGTGGATATGTAGAAGTACGC
>Silene_tunicoides nad9
GAACATGGGAATAGATCTGATACCAATACGGACTACCCATTTCAATTATTGTGCTTTCTCAAATTGCATACCTATACAAGGTTTCAAGTTTTGATCGATATTTGCGGAGTTGATTATCCTTCTCGAAAACTACGATTTGAAGTGGTCTATAATTTACTGAGTACTCGGTATAATTCGCGCATTCGCGTACAAACCAGTGCAGACGAAGTAACACGAATATCTCCGGTAGTCAGTCTATTTCCATCAGCCGGCCGGTGGGAGCGAGAAGTTTGGGATATGTTTGGTCTTTCTTCCATCAATCATCCGGATCTACGCCGTATATTAACAGATTATGGTTTCGAGGGTCATCCATTACGAAAAGACTTTCCTCTGAGTGGATATGTAGAAGTACGC
>Silene_argentina nad9
GAACATGGGAATAGATCTGATACCAATACGGACTACCCATTTCAATTATTGTGCTTTCTCAAATTGCATACCTATACAAGGTTTCAAGTTTTGATCGATATTTGCGGAGTTGATTATCCTTCTCGAAAACTAAGATTTGAAGTGGTCTATAATTTACTGAGTACTCGGTATAATTCGCGCATTCGCGTACAAACCAGTGCAGACGAAGTAACACGAATATCTCCGGTAGTCAGTCTATTTCCATCAGCCGGCCGGTGGGAGCGAGAAGTTTGGGATATGTTTGGTCTTTCTTCCATCAATCATCCGGATCTACGCCGTATATTAACAGATTATGGTTTCGAGGGTCATCCATTACGAAAAGACTTTCCTCTGAGTGGATATGTAGAAGTACGC
>Silene_armena nad9
GAACATGGGAATAGATCTGATACCAATACGGACTACCCATTTAAATTATTGTGCTTTCTCAAATTGCATACCTATACAAGGTTTCAAGTTTTGATCGATATTTGCGGAGTTGATTATCCTTCTCGAAAACTAAGATTTGAAGTGGTCTATAATTTACTGAGTACTCGGTATAATTCGCGCATTCGCGTACAAACCAGTGCAGACGAAGTAACACGAATATCTCCGGTAGTCAGTCTATTTCCATCAGCCGGCCGGTGGGAGCGAGAAGTTTGGGATATGTTTGGTCTTTCTTCCATCAATCATCCGGATCTACGCCGTATATTAACAGATTATGGTTTCGAGGGTCATCCATTACGAAAAGACTTTCCTCTGAGTGGATATGTAGAAGTACGC
>Silene_multicaulis nad9
GAACATGGGAATAGATTTGATACCAATACGGACTACCCATTTCAATTATTGTGCTTTCTCAAATTGCATACCTATACAAGGTTTCAAGTTTTGATCGATATTTGCGGAGTTGATTATCCTTCTCGAAAACTAAGATTTGAAGTGGTCTATAATTTACTGAGTACTCGGTATAATTCGCGCATTCGCGTACAAACCAGTGCAGACGAAGTAACACGAATATCTCCGGTAGTCAGTCTATTTCCATCAGCCGGCCGGTGGGAGCGAGAAGTTTGGGATATGTTTGGTCTTTCTTCCATCAATCATCCGGATCTACGCCGTATATTAACAGATTATGGTTTCGAGGGTCATCCATTACGAAAAGACTTTCCTCTGAGTGGATATGTAGAAGTACGC
>Silene_nutans nad9
GAACATGGGAATAGATTTGATACCAATACGGACTACCCATTTCAATTATTGTGCTTTCTCAAATTGCATACCTATACAAGGTTTCAAGTTTTGATCGATATTTGCGGAGTTGATTATCCTTCTCGAAAACTAAGATTTGAAGTGGTCTATAATTTACTGAGTACTCGGTATAATTCGCGCATTCGCGTACAAACCAGTGCAGACGAAGTAACACGAATATCTCCGGTAGTCAGTCTATTTCCATCAGCCGGCCGGTGGGAGCGAGAAGTTTGGGATATGTTTGGTCTTTCTTCCATCAATCATCCGGATCTACGCCGTATATTAACAGATTATGGTTTCGAGGGTCATCCATTACGAAAAGACTTTCCTCTGAGTGGATATGTAGAAGTACGC
>Silene_seoulensis nad9
GAACATGGGAATAGATCTGATACCAATACGGACTACCCATTTCTATTATTGTGCTTTCTCAAATTGCATACCTATACAAGGTTTCAAGTTTTGATCGATATTTGCGGAGTTGATTATCCTTCTCGAAAACTAAGATTTGAAGTGGTCTATAATTTACTGAGTACTCGGTATAATTCGCGCATTCGCGTACAAACCAGTGCAGACGAAGTAACACGAATATCTCCGGTAGTCAGTCTATTTCCATCAGCCGGCCGGTGGGAGCGAGAAGTTTGGGATATGTTTGGTCTTTCTTCCATCAATCATCCGGATCTACGCCGTATATTAACAGATTATGGTTTCGAGGGTCATCCATTACGAAAAGACTTTCCTCTGAGTGGATATGTAGAAGTACGC
>Silene_otites nad9
GAACATGGGAATAGATTTGATACCAATACGGACTACCCATTTCAATTATTGTGCTTTCTCAAATTGCATACCTATACAAGGTTTCAAGTTTTGATCGATATTTGCGGAGTTGATTATCCTTCTCGAAAACTAAGATTTGAAGTGGTCTATAATTTACTGAGTACTCGGTATAATTCGCGCATTCGCGTACAAACCAGTGCAGACGAAGTAACACGAATATCTCCGGTAGTCAGTCTATTTCCATCAGCCGGCCGGTGGGAGCGAGAAGTTTGGGATATGTTTGGTCTTTCTTCCATCAATCATCCGGATCTACGCCGTATATTAACAGATTATGGTTTCGAGGGTCATCCATTACGAAAAGACTTTCCTCTGAGTGGATATGTAGAAGTACGC
>Silene_gracilicaulis nad9
GAACATGGGAATAGATTTGATACCAATACGGACTACCCATTTCAATTATTGTGCTTTCTCAAATTGCATACCTATACAAGGTTTCAAGTTTTGATCGATATTTGCGGAGTTGATTATCCTTCTCGAAAACTAAGATTTGAAGTGGTCTATAATTTACTGAGTACTCGGTATAATTCGCGCATTCGCGTACAAACCAGTGCAGACGAAGTAACACGAATATCTCCGGTAGTCAGTCTATTTCCATCAGCCGGCCGGTGGGAGCGAGAAGTTTGGGATATGTTTGGTCTTTCTTCCATCAATCATCCGGATCTACGCCGTATATTAACAGATTATGGTTTCGAGGGTCATCCATTACGAAAAGACTTTCCTCTGAGTGGATATGTAGAAGTACGC
>Silene_flavescens nad9
GAACATGGGAATAGATTTGATACCAATACGGACTACCCATTTCAATTATTGTGCTTTATCAAATTGCATACCTATACAAGGTTTCAAGTTTTGATCGATATTTGCGGAGTTGATTATCCTTCTCGAAAACTAAGATTTGAAGTGGTCTATAATTTACTGAGTACTCGGTATAATTCGCGCATTCGCGTACAAACCAGTGCAGACGAAGTAACACGAATATCTCCGGTAGTCAGTCTATTTCCATCAGCCGGCCGGTGGGAGCGAGAAGTTTGGGATATGTTTGGTCTTTCTTCCATCAATCATCCGGATCTACGCCGTATATTAACAGATTATGGTTTCGAGGGTCATCCATTACGAAAAGACTTTCCTCTGAGTGGATATGTAGAAGTACGC
>Silene_imbricata nad9
GAACATGGGAATAGATCTGATACCAATACGGACTACCCATTTCAATTATTGTGCTTTCTCAAATTGCATACCTATACAAGGTTTCAAGTTTTGATCGATATTTGCGGAGTTGATTATCCTTCTCGAAACCTCAGATTTGAAGTGGTCTATAATTTACTGAGTACTCGGTATAATTCGCGCATTCGCGTACAAACCGGTGCAGACGAAGTAACACGAATATCTCCGGTAGTCAGTCTATTTCCATCAGCCGGCCGGTGGGAGCGAGAAGTTTGGGATATGTTTGGTGTTTCTTCCATCAATCATCCGGATCTACGCCGTATATTAACAGATTATGGTTTCGAGGGTCATCCATTACGAAAAGACTTTCCTCTGAGTGGATATGTAGAAGTACGC
>Silene_macrodonta nad9
AAAGATGGAAATAGATTTGATACCAATACGGACTTCGCCTTTCAATTATTGTGCTTTCTTAAATTGCATAGCTATACAAGGTATGAGGTTTTGGTCGATATATGTGGAGTGGATTATCCTTCTAGAAGGCTACGATTTGAAGTTGTATATAATTTACTCAGTACTCGTTTTAACTCTCGTCTTCGCGTCCAAACCAGTGCAGACGAAGTCAGCCGAATCCCATCCGTAGTCAGTCTCTTTCCATCAGCAAACTGGTGTGAACGAGAAGTTTGGGATATGTTTGGCATTTCTTTCATCAATCATCCTGATTTACGCCGTATATTAACAGATTATGGTTTCGAGGGACACCCATTACGAAAGGACTTTCCTCTCAGTGGATATGTCGAAGTCCGC
>Silene_acutifolia nad9
GAACATGGGAATAGATCTGATACCAATACGGACTACCCATTTAAATTATTGTGCTTTCTCAAATTGCATACCTATACAAGGTTTCAAGTTTTGATCGATATTTGCGGAGTTGATTATCCTTCTCGAAAACTAAGATTTGAAGTGGTCTATAATTTACTGAGTACTCGGTATAATTCGCGCATTCGCGTACAAACCAGTGCAGACGAAGTAACACGAATATCTCCGGTAGTCAGTCTATTTCCATCAGCCGGCCGGTGGGAGCGAGAAGTTTGGGATATGTTTGGTGTTTCTTCCATCAATCATCCGGATCTACGCCGTATATTAACAGATTATGGTTTCGAGGGTCATCCATTACGAAAAGACTTTCCTCTGAGTGGATATGTAGAAGTACGC
>Silene_fruticosa nad9
GAACATGGGAATAGATCTGATACCAATACGGACTACCCATTTCAATTATTGTGCTTTCTCAAACTGCATACCTATACAAGGTTTCAAGTTTTGATCGATATTTGCGGAGTTGATTATCCTTCTCGAAAACTAAGATTTGAAGTGGTCTATAATTTACTGAGTACTCGGTATAATTCGCGCATTCGCGTACAAACCAGTGCAGACGAAGTAACACGAATATCTCCGGTAGTCAGTCTATTTCCATCAGCCGGCCGGTGGGAGCGAGAAGTTTGGGATATGTTTGGTCTTTCTTCCATCAATCATCCGGATCTACGCCGTATATTAACAGATTATGGTTTCGAGGGTCATCCATTACGAAAAGACTTTCCTCTGAGTGGATATGTAGAAGTACGC
>Silene_acaulis nad9
GAACATGGGAATAGATCTGATACCAATACGGACTACCCATTTCAATTATTGTGCTTTCTCAAATTGCATACCTATACAAGGTTTCAAGTTTTGATCGATATTTGCGGAGTTGATTATCCTTCTCGAAAACTAAGATTTGAAGTGGTCTATAATTTACTGAGTACTCGGTATAATTCGCGCATTCGCGTACAAACCAGTGCAGACGAAGTAACACGAATATCTCCGGTAGTCAGTCTATTTCCATCAGCCGGCCGGTGGGAGCGAGAAGTTTGGGATATGTTTGGTCTTTCTTCCATCAATCATCCGGATCTACGCCGTATATTAACAGATTATGGTTTCGAGGGTCATCCATTACGAAAAGACTTTCCTCTGAGTGGATATGTAGAAGTACGC
>Silene_samojedora nad9
GAACATGGGAATAGATCTGATACCAATACGGACTACCCATTTCAATTATTGTGCTTTCTCAAATTGCATACCTATACAAGGTTTCAAGTTTTGATCGATATTTGCGGAGTTGATTATCCTTCTCGAAAACTAAGATTTGAAGTGGTCTATAATTTACTGAGTACTCGGTATAATTCGCGCATTCGCGTACAAACCAGTGCAGACGAAGTAACACGAATATCTCCGGTAGTCAGTCTATTTCCATCAGCCGGCCGGTGGGAGCGAGAAGTTTGGGATATGTTTGGTCTTTCTTCCATCAATCATCCGGATCTACGCCGTATATTAACAGATTATGGTTTCGAGGGTCATCCATTACGAAAAGACTTTCCTCTGAGTGGATATGTAGAAGTACGC
>Silene_zawadzkii nad9
GAACATGGGAATAGATCTGATACCAATACGGACTACCCATTTCAATTATTGTGCTTTCTCAAATTGCATACCTATACAAGGTTTCAAGTTTTGATCGATATTTGCGGAGTTGATTATCCTTCTCGAAAACTAAGATTTGAAGTGGTCTATAATTTACTGAGTACTCGGTATAATTCGCGCATTCGCGTACAAACCAGTGCAGACGAAGTAACACGAATATCTCCGGTAGTCAGTCTATTTCCATCAGCCGGCCGGTGGGAGCGAGAAGTTTGGGATATGTTTGGTGTTTCTTCCATCAATCATCCGGATCTACGCCGTATATTAACAGATTATGGTTTCGAGGGTCATCCATTACGAAAAGACTTTCCTCTGAGTGGATATGTAGAAGTACGC
>Silene_schwarzenbergeri nad9
GAACATGGGAATAGATTTGATACCAATACGGACTACCCATTTCAATTATTGTGCTTTCTCAAATTGCATACCTATACAAGGTTTCAAGTTTTGATCGATATTTGCGGAGTTGATTATCCTTCTCGAAAACTAAGATTTGAAGTGGTCTATAATTTACTGAGTACTCGGTATAATTCGCGCATTCGCGTACAAACCAGTGCAGACGAAGTAACACGAATATCTCCGGTAGTCAGTCTATTTCCATCAGCCGGCCGGTGGGAGCGAGAAGTTTGGGATATGTTTGGTCTTTCTTCCATCAATCATCCGGATCTACGCCGTATATTAACAGATTATGGTTTCGAGGGTCATCCATTACGAAAAGACTTTCCTCTGAGTGGATATGTAGAAGTACGC
>Silene_nicaeensis nad9
GAACATGGGAATAGATCTGATACCAATACGGACTACCCATTTCAATTATTGTGCTTTCTCAAATTGCATACCTATACAAGGTTTCAAGTTTTGATCGATATTTGCGGAGTTGATTATCCTTCTCGAAACCTCAGATTTGAGGTGGTCTATAATTTATTGAGTACTCGGTATAATTCGCGCATTAGCGTACAAACCAGTGCAGACGAAGTAACACGAATATCTCCGGTAGTCAGTCTATTTCCATCAGCCGGCCGGTGGGAGCGAGAAGTTTGGGATATGTTTGGTGTTTCTTCCATCAATCATCCGGATCTACGCCGTATATTAACAGATTATGGTTTCGAGGGTCATCCATTACGAAAAGACTTTCCTCTGAGTGGATATGTAGAAGTACGC
>Silene_repens nad9
GAACATGGGAATAGATCTGATACCAATACGGACTACCCATTTAAATTATTGTGCTTTCTCAAATTGCATACCTATACAAGGTTTCAAGTTTTGATCGATATTTGCGGAGTTGATTATCCTTCTCGAAAACTAAGATTTGAAGTGGTCTATAATTTACTGAGTACTCGGTATAATTCGCGCATTCGCGTACAAACCAGTGCAGACGAAGTAACACGAATATCTCCGGTAGTCAGTCTATTTCCATCAGCCGGCCGGTGGGAGCGAGAAGTTTGGGATATGTTTGGTGTTTCTTCCATCAATCATCCGGATCTACGCCGTATATTAACAGATTATGGTTTCGAGGGTCATCCATTACGAAAAGACTTTCCTCTGAGTGGATACGTAGAAGTACGC
>Silene_paradoxa nad9
GAACATGGGAATAGATCTGATACCAATACGGACTACCCATTTCAATTATTGTGCTTTCTCAAATTGCATACCTATACAAGGTTTCAAGTTTTGATCGATATTTGCGGAGTTGATTATCCTTCTCGAAAACTAAGATTTGAAGTGGTCTATAATTTACTGAGTACTCGGTATAATTCGCGCATTCGCGTACAAACCAGTGCAGACGAAGTAACACGAATATCTCCGGTAGTCAGTCTATTTCCATCAGCCGGCCGGTGGGAGCGAGAAGTTTGGGATATGTTTGGTCTTTCTTCCATCAATCATCCGGATCTACGCCGTATATTAACAGATTATGGTTTCGAGGGTCATCCATTACGAAAAGACTTTCCTCTGAGTGGATATGTAGAAGTACGC
>Silene_stellata nad9
GAACATGGGAATAGATCTGATACCAATACGGACTACCCATTTCAATTATTGTGCTTTCTCAAATTGCATACCTATACAAGGTTTCAAGTTTTGATCGATATTTGCGGAGTTGATTATCCTTCTCGAAAACTAAGATTTGAAGTGGTCTATAATTTACTGAGTACTCGGTATAATTCGCGCATTCGCGTACAAACCAGTGCAGACGAAGTAACACGAATATCTCCGGTAGTCAGTCTATTTCCATCAGCCGGCCGGTGGGAGCGAGAAGTTTGGGATATGTTTGGTCTTTCTTCCATCAATCATCCGGATCTACGCCGTATATTAACAGATTATGGTTTCGAGGGTCATCCATTACGAAAAGACTTTCCTCTGAGTGGATATGTAGAAGTACGC
>Silene_paucifolia nad9
GAACATGGGAATAGATTTGATACCAATACGGACTACCCATTTCAATTATTGTGCTTTCTCAAATTGCATACCTATACAAGGTTTCAAGTTTTGATCGATATTTGCGGAGTTGATTATCCTTCTCGAAAACTAAGATTTGAAGTGGTCTATAATTTACTGAGTACTCGGTATAATTCGCGCATTCGCGTACAAACCAGTGCAGACGAAGTAACACGAATATCTCCGGTAGTCAGTCTATTTCCATCAGCCGGCCGGTGGGAGCGAGAAGTTTGGGATATGTTTGGTCTTTCTTCCATCAATCATCCGGATCTACGCCGTATATTAACAGATTATGGTTTCGAGGGTCATCCATTACGAAAAGACTTTCCTCTGAGTGGATATGTAGAAGTACGC
>Silene_vulgaris nad9
GAACATGGGAATAGATCTGATACCAATACGGACTACCCATTTCAATTATTGTGCTTTCTCAAATTGCATACCTATACAAGGTTTCAAGTTTTGGTCGATATTTGCGGAGTTGATTATCCTTCTCGAAAACTAAGATTTGAAGTGGTCTATAATTTACTGAGTACTCGGTATAATTCGCGCATTCGCGTACAAACCAGTGCAGACGAAGTAACACGAATATCTCCGGTAGTCAGTCTATTTCCATCAGCCGGCCGGTGGGAGCGAGAAGTTTGGGATATGTTTGGTGTTTCTTCCATCAATCATCCGGATCTACGCCGTATATTAACAGATTATGGTTTCGAGGGTCATCCATTACGAAAAGACTTTCCTCTGAGTGGATATGTAGAAGTACGC
>Silene_latifolia nad9
GAACATGGGAATAGATCTGATACCAATACGGACTACCCATTTCAATTATTGTGCTTTCTCAAATTGCATACCTATACAAGGTTTCAAGTTTTGATCGATATTTGCGGAGTTGATTATCCTTCTCGAAAACTAAGATTTGAAGTGGTCTATAATTTACTGAGTACTCGGTATAATTCGCGCATTCGCGTACAAACCAGTGCAGACGAAGTAACACGAATATCTCCGGTAGTCAGTCTATTTCCATCAGCCGGCCGGTGGGAGCGAGAAGTTTGGGATATGTTTGGTGTTTCTTCCATCAATCATCCGGATCTACGCCGTATATTAACAGATTATGGTTTCGAGGGTCATCCATTACGAAAAGACTTTCCTCTGAGTGGATATGTAGAAGTACGC
>Silene_noctiflora nad9
GAACATGGTACTAGATTTGATACGACTCCTGCTTTTTTATTTCAATTATTATGCTTTCTGAGATTGCATACCTATACAAGGTTTGAAGTTTTGATCGATATTTGCGGCGTTGATTATCCTTCTCGACAAGTGCGCTTTGAAGTGGTCTATAATTTACTAAGTACTCGTTATAATTCTCGCATTCGCGTCCAAAGCAGTGCTGACGAAGTCACACGAATATCTCCTGTCGTCAGTCTATTTCCATCAGCCGGCTGGTGGGAGCGTGAAGTCTGGGATATGTTTGGCCTTTCTTTTATCAATCATCCCGATCTACGTCGTATATTAACTGATTATGGCTTCGAGGGTCATCCATTACGCAAGGACTTTCCTCTGAGTGGCTATGTCGAAGTACGG
>Lychnis_coronaria nad9
GAACATGGGAATAGATCTGATACCAATACGGACTACCCATTTCAATTATTGTGCTTTCTCAAATTGCATACCTATACAAGGTTTCAAGTTTTGATCGATATTTGCGGAGTTGATTATCCTTCTCGAAAACAAAGATTTGAAGTGGTCTATAATTTACTGAGTACTCGGTATAATTCGCGCATTCGCGTACAAACCAGTGCAGACGAAGTAACACGAATATCTCCGGTAGTCAGTCTATTTCCATCAGCCGGCCGGTGGGAGCGAGAAGTTTGGGATATGTTTGGTGTTTCTTCCATCAATCATCCGGATCTACGCCGTATATTAACAGATTATGGTTTCGAGGGTCATCCATTACGAAAAGACTTTCCTCTGAGTGGATATGTAGAAGTACGC
>Heliosperma_pusillum nad9
GAACATGGGAATAGATTTGATACCAATACGGACTACCCATTTCAATTATTGTGCTTTCTCAAATTGCATACCTATACAAGGTTTCAAGTTTTGATCGATATTTGCGGAGTTGATTATCCTTCTCGAAAACTAAGATTTGAAGTGGTCTATAATTTACTGAGTACTCGGTATAATTCGCGCATTCGCGTACAAACCAGTGCAGACGAAGTAACACGAATATCTCCGGTAGTCAGTCTATTTCCATCAGCCGGCCGGTGGGAGCGAGAAGTTTGGGATATGTTTGGTGTTTCTTTCATCAATCATCCGGATCTACGCCGTATATTAACAGATTATGGTTTCGAGGGTCATCCATTACGAAAAGACTTTCCTCTGAGTGGATATGTAGAAGTACGC
>Atocion_lerchenfeldianum nad9
GAACATGGGAATAGATCTGATACCAATACGGACTACCCATTTCAATTATTGTGCTTTCTCAAATTGCATACCTATACAAGGTTTCAAGTTTTGATCGATATTTGCGGAGTTGATTATCCTTCTCGAAAACTAAGATTTGAAGTGGTCTATAATTTACTGAGTACTCGGTATAATTCGCGCATTCGCGTACAAACCAGTGCAGACGAAGTAACACGAATATCTCCGGTAGTCAGTCTATTTCCATCAGCCGGCCGGTGGGAGCGAGAAGTTTGGGATATGTTTGGTGTTTCTTCCATCAATCATCCGGATCTACGCCGTATATTAACAGATTATGGTTTCGAGGGTCATCCATTACGAAAAGACTTTCCTCTGAGTGGATATGTAGAAGTACGC
>Viscaria_vulgaris nad9
GAACATGGGAATAGATCTGATACCAATACGGACTACCCATTTCAATTATTGTGCTTTCTCAAATTGCATACCTATACAAGGTTTCAAGTTTTGATCGATATTTGCGGAGTTGATTATCCTTCTCGAAAACTAAGATTTGAAGTGGTCTATAATTTACTGAGTACTCGGTATAATTCGCGCATTCGCGTACAAACCAGTGCAGACGAAGTAACACGAATATCTCCGGTAGTCAGTCTATTTCCATCAGCCGGCCGGTGGGAGCGAGAAGTTTGGGATATGTTTGGTGTTTCTTCCATCAATCATCCGGATCTACGCCGTATATTAACAGATTATGGTTTCGAGGGTCATCCATTACGAAAAGACTTTCCTCTGAGTGGATATGTAGAAGTACGC
>Viscaria_alpina nad9
GAACATGGGAATAGATCTGATACCAATACGGACTACCCATTTCAATTATTGTGCTTTCTCAAATTGCATACCTATACAAGGTTTCAAGTTTTGATCGATATTTGCGGAGTTGATTATCCTTCTCGAAAACTAAGATTTGAAGTGGTCTATAATTTACTGAGTACTCGGTATAATTCGCGCATTCGCGTACAAACCAGTGCAGACGAAGTAACACGAATATCTCCGGTAGTCAGTCTATTTCCATCAGCCGGCCGGTGGGAGCGAGAAGTTTGGGATATGTTTGGTGTTTCTTCCATCAATCATCCGGATCTACGCCGTATATTAACAGATTATGGTTTCGAGGGTCATCCATTACGAAAAGACTTTCCTCTGAGTGGATATGTAGAAGTACGC
>Eudianthe_laeta nad9
GAACATGGGAATAGATCTGATACCAATACGGACTACCCATTTCAATTATTGTGCTTTCTCAAATTGCATACCTATACAAGGTTTCAAGTTTTGATCGATATTTGCGGAGTTGATTATCCTTCTCGAAAACTAAGATTTGAAGTGGTCTATAATTTACTGAGTACTCGGTATAATTCGCGCATTCGCGTACAAACCAGTGCAGACGAAGTAACACGAATATCTCCGGTAGTCAGTCTATTTCCATCAGCCGGCCGGTGGGAGCGAGAAGTTTGGGATATGTTTGGTGTTTCTTCCATCAATCATCCGGATCTACGCCGTATATTAACAGATTATGGTTTCGAGGGTCATCCATTACGAAAAGACTTTCCTCTGAGTGGATATGTAGAAGTACGC
>Petrocoptis_pyrenaica nad9
GAACATGGGAATAGATTTGATACCAATACGGACTACCCATTTCAATTATTGTGCTTTCTCAAATTGCATACCTATACAAGGTTTCAAGTTTTGATCGATATTTGCGGAGTTGATTATCCTTCTCGAAAACTAAGATTTGAAGTGGTCTATAATTTACTGAGTACTCGGTATAATTCGCGCATTCGCGTACAAACCAGTGCAGACGAAGTAACACGAATATCTCCGGTAGTCAGTCTATTTCCATCAGCCGGCCGGTGGGAGCGAGAAGTTTGGGATATGTTTGGTGTTTCTTCCATCAATCATCCGGATCTACGCCGTATATTAACAGATTATGGTTTCGAGGGTCATCCATTACGAAAAGACTTTCCTCTGAGTGGATATGTAGAAGTACGC
>Agrostemma_githago nad9
GAACATGGGAATAGATCTGATACCAATACGGACTACCCATTTCAATTGTTGTGCTTTCTTAAATTGCATACCTATACAAGGTTTCAAGTTTTGATCGATATTTGCGGAGTTGATTATCCTTCTCGAAAACTAAGATTTGAAGTGGTCTATAATTTACTGAGTACTCGGTATAATTCGCGCATTCGCGTACAAACCTGTGCAGACGAAGTAACACGAATATCTCCGGTAGTCAGTCTATTTCCATCAGCCGGCCGGTGGGAGCGAGAAGTTTGGGATATGTTTGGTGTTTCTTCCATCAATCATCCGGATCTACGCCGTATATTAACAGATTATGGTTTCGAGGGTCATCCATTACGAAAAGACTTTCCTCTGAGTGGATATGTAGAAGTACGC
>Beta_vulgaris nad9
GAACATGGGAATAGATCTGATACCAATACGGACTACCCATTTCAATTGTTGTGCTTTCTTAAATTGCATACCTATACAAGGTTTCAAGTTTTGATCGATATTTGCGGAGTTGATTATCCTTCTCGAAAACGAAGATTTGAAGTGGTCTATAATTTACTGAGTACTCGGTATAATTCGCGCATTCGGCTACAAACCTGTGCAGACGAAGTAACACGAATATCTCCGGTAGTCAGTCTATTTCCATCAGCTGGCCGGTGGGAGCGAGAAGTTTGGGATATGTTTGGTGTTTCTTCCATCAATCATCCGGATCTACGCCGTATATTAACAGATTATGGTTTCGAGGGTCATCCATTACGAAAAGACTTTCCTCTGAGTGGATATGTAGAAGTACGC
>Arabidopsis_thaliana nad9
GAACATGGGAATAGATCTGATACCAATACGGACTACCTATTTCAATTGTTGTGCTTTCTCAAATTGCATACCTATACAAGGGTTCAAGTTTCGATCGATATTTGCGGAGTTGATCATCCCTCTCGAAAACGAAGATTTGAAGTGGTCTATAATTTACTGAGTACTCGGTATAACTCACGCATTCGTGTACAAACCAGTGCAGACGAAGTAACACGAATATCTCCGGTAGTAAGTCTATTTCCATCAGCCGGCCGGTGGGAGCGAGAAGTTTGGGATATGTTTGGTGTTTCTTTCATCAATCATCCGGATCTACGCCGTATATCAACTGATTATGGTTTCGAGGGTCATCCATTACGAAAAGACCTTCCTCTGAGTGGATATGTCCAAGTACGC

>Silene_ammophila matK
ATGGACGAATTCCAAGGATATATAGAACTAGAGGGTTCTTGGCAACACAACTTTTTCTATCCACTTATCTTTCAGGAATATATTTTTTCGTTTGCAT------ATGGTCATGATTTAAATAAATCTATTTTGTTGGAAACTTCAGGTAATAGG---AAATATAGTTTACTAATTGTGAAACGTTTAATTACTCGAATGTATCAACATAATAAT------TTGATTCTTTCGTCTAACGATTCTAA------------CCAAAA---TGACTTTTGGG------GGCACAAACGCAATTTTTATTCGCAAATGATATCAGAAGGATTTTCAGTCATTGTGGAAATTCCATTTTATCTTCGATTAATAGCTTCTCCAGAGAAACAAAAAA------TAGTCAAATCTTATAATTTGCGATCAATTCATTCAATATTTCCTTTTTTAGAGGACAAATGTTTACATTTAAATTCTGTGTTAGATATATTACTACCTTACCCTGCCCATCTAGAAATCTTGGTTCAAACACTTCGGTACTGGATAAGAGATGCCTCGTCTTTGCATTTATTACGATTATTTCTTTATGAGTATCATAAT------------TGGAATAGTCTTTTTATTCCAAAAAAA-TCTATTTTATTTTT---TAAAAGGAATCAAAGATTATTCTTATTCTTATATAATTTCCATGTATGTGAATACGAATCTATTTTATTTTTTATTTATAACCAATCCTCTCATTTACGAGCAACATCTTATGGAGCCCTTCTTGAACGCACTTTTTTCTACGGAAAATTAGAATACTTAGTAAAACTTTTTACTAAGGATTTTGCCGGGATCCTCTCGCTTTTCAAGGATCCTTCCCCACATTCTGTTAGGTATAAAGGAAAATCCCTTCTAGCATCAAAAGGGACATTCTTTTTGATGCATAAATGGAAATTTTACCTTATTCATTTCTGGCAATGTAATTTTTCTGTGTGGTCTCACCCCAGAAGAATCTATATTAATCGATTATCAACGCATTGTCTTGACTTTATTGGTTTTCTTTCAAATGTACAACTCACTTCTTTAGTGGTACGGAGTCAAATATTAGAAAATGCATTTCTAATAGATAATACGATTAAGAAGTTCGATCCGAAAATCCCAATTAGTACTCTGATTGGATCATTAGCTAAAGCGCAATTTTGTAACCGATTAGGGCATCCTATTAGTAAGTCGGTCTGGATCGATTTATCGGATTCGGATATTATTGATCGATTTGGGCGTATATGCAGAAATCTTTCTCATTATTATAGTGGCTCTTCAAGAAAAAAGAGTTTGTATCAATTAAAGTATATACTTCAAATTTCTTGTGCTAGAACTTTGGCTCGTAAACACAAAAGTGCTGTGCGTGCTTTTTTGAAAAGATTAGGT------TCAGAATTTGTAGAAGAATTCTTT------ACGGAGCAAGAAAAAGTGCTTTCCTTGATCTTACCAAAAAACGGATTTAACTCGCCGGGAT------------------TCTATGGAGGGTCCATTTGGTATTTGGATATTATTTGTATTCAAAATTTGGTTAATGATGAATGA------------------
>Silene_conoidea matK
ATGGACGAATTCCAAGGATATAGAGAACTGGAGGGTTCTTGGCAACACAACTTTTTCTATCCACTTATCTTTCAGGAATATATTTTTTCGTTTGCAT------ATGGTCATGATTTAAATAAATCTATTTTGTTGGAAACTTCAGGTAATAGG---AAATATAGTTTACTAATTGTGAAACGTTTAATTACTCGAATGTATCAACATAATCAT------TTGATTCTTTCGTCTAACGATTCTAA------------CCAAAA---TGACTTTTGGG------GGCACAAACGTAATTTTTATTCGCAAATGATATCAGAAGGATTTTCAGTCATTGTGGAAATTCCATTTTATCTTCGATTAATAGCTTCTCCAGAGAAACAAAAAA------TAGTCAAATCTCATAATTTGCGATCAATTCATTCAATATTTCCTTTTTTAGAGGACAAATGTTTACATTTAAATTCTGTGTTAGATATATTACTACCTTACCCCGCCCATCTAGAAATCTTGGTTCAAACACTTCGGTACTGGATAAGAGATGCCTCGTCTTTGCATTTATTACGATTATTTCTTTATGAGTATCATAAT------------TGGAATAGTCTTTTTATTCCAAAAAAA-TCTATTTTTTTTTT-TTAAAAAGGAATCAAAGATTATTCTTGTTCTTATATAATTTCCATGTATGTGAATACGAATCTATTTTATTTTTTATTTACAACCAATCCTCTCATTTACGAGCAACATCTTATGGAGCCCTTCTTGAACGCACTTTTTTCTACGGAAAATTAGAATACTTAGTAAAACTTTTTACTAAGGATTTTGTCGGGATCCTATCGCTTTTCAAGGATCCTTCCCCACATTCTGTTAGGTATAAAGGAAAATCCCTTCTGGCCTCAAAAGGGACATTCTTTTTGATGCATAAATGGAAATTTTACCTTATTCATTTCTGGCAATGTAATTTTTCTGTGTGGTCTCACCCCAGAAGAATCTATATTAATCGATTATCAACCCATTGTCTTGACTTTATTGGTTTTCTTTCAAGTGTACAACTCACTTCTTTAGTGGTACGGAGTCAAATATTAGAAAATGCATTTCTAATAGATAATACGATTAAGAGGTTCGATCCGAAAATCCCAATTAGTACTCTGATTGGATCATTAGCTAAAGCGCAATTTTGTAACCGATTAGGGCATCCTATTAGTAAGTCGGTCTGGATCGATTTATCGGATTCGGATATTATTGATCGATTTGGGCGCATATGTAGAAATCTTTCTCATTATTATAGTGGCTCTTCAAGAAAAAAGAGTTTGTATCAATTAAAGTATATACTTCAAATTTCTTGTGCTAGAACTTTGGCTCGTAAACACAAAAGTGCTGTGCGTGCTTTTTTGAAAAGATTAGGT------TCAGAATTTGTAGAAGAATTCTTT------ACGGAGCAAGAAAAAGTGCTTTCCTTGATCTTACCAAAAAACGGATTTAACTCGCCGGGAT------------------TCTATGGAGGGTCCATTTGGTATTTGGATATTATTTGTATTCATAATTTGGTTAATGATGAATGA------------------
>Silene_muscipula matK
ATGGAAGAATTCCAGGGATATATAGAACTAGAGGGTTCTTGGCAACACAACTTTTTCTATACACTTATCTTTCAGGAATATATTTTTTCGTTTGCAT------ATGGTCATTATTTAAATAAATCTATTTTGTTGGAAACTTCAGGTAATAGG---AAATATAGTTTACTAATTGTGAAACGTTTAATTACTCGAATGTATCAACAGAATCAT------TTGATTCTTTCGTCTAACGATTCTAA------------CCAAAA---TGACTTTTGGG------GGCACAAACGCCGTTTTTATTCGCAAATGATATCAGAAGGATTTTCAGTCATTGTGGAAATTCCATTTTATCTTCTATTAATAGCTTCTCTAGAAAAAAAAAAAA------AAGTCAAATCTCATAATTTTCGATCAATTCATTCAATATTTCCTTTTTTAGAGGACAAATTTTTACATTGTAATTCTGTGTTAGATATATTACTACCTTACCCCGCTCATCTAGAAATCTGGGTTCAAACCCTTCGGTACTGGGTAAGAGATGCCTCGTCTTTGCATTTATTACGATTCTTTCTTTATGAGTATCATAATAATAAT------TGGAATAGTTTTTTGATTCCAAAAAAA-TCTATTTCTTTTTTTTTTTTTAGGAATCAAAGATTATTCGTGTTCTTATATAATTTCCATGTATGTGAATACGAGTCTATTTTCTTTTTTCTTTGTAACCAATCCTCTCATTTACGATCAACATCTTATAGAGCCCTTCTTGAACGCACTTTTTTCTACGGAAAATTAGACTATTTAGTCAAACTTTTGACTAAGGATTTTGCCGGTATCTTATGGCTTTTCAAGGATCCTTCCCCGCATTCTGTTAGGTATAAGGGAAAATGCATTCTGGCCTCAAAAGGGACATTCTTTTTGATGCATAAATGGAAATTTTACCTTATTCATTTCTGGCAATGTCATTTTTCTGTGTGGTCTCACCCAAGAAGAATCTATATTAATCGATTATCAACCCATTGTCTTGACTTTATTGGTTTTCTTTCAAGTGTACAACTCACTTCTTCAGTGGTACGGAGTCAAATGTTAGAAAATTCATTTCTAATAGATAATACGATAAAGAGGTTTGATCCGAAAATCCCAATTAGTACTCTGATTGGATCATTAGCTAAAGCGCAATTTTGTAACCGATTAGGACATCCTATTAGTAAGTCGGTCTGGATCGATTTATCAGATTCGGATATTATTCATCGATTTGGGCGTATATGCAGAAATCTTTCTCATTATTATAGCGGCGCTTCAAGAAAAAAGAGTTTGTATCGCTTAAAGTATATACTTCAAATTTCTTGTGCTAGAACTTTGGCTCGTAAACACAAAAGTGCTGCGCGTGCTTTTTTGAAAAGATTAGGT------TCAGAATTTTTGGAAGAATTCTTT------ACGGAGCAAGAAAAAGTGCTTTCCTTGATCTTACCAAAAAACGGCTCTAACTCGCGGGGAT------------------TCTATAGAGGGTCTATTTGGTCTTTTGATATTATTTGTATTCATAATTTGGCTAATGATGAATGA------------------
>Silene_antirrhina matK 
ATGGAAGAATTCCAAGGATATATAGAACTAGAAGGTTCTTGGCAACACAACTTTTTCTATACACTTATCTTTCAGGAATATATTTTTTCGTTTGCAT------ATGGTCATTATTTAAATAAATCTAATTTGTTGGAAACTTCAGGTAATAGG---AAATATAGTTTACTAATTGTGAAACGTTTAATTACTCGAATGTATCAACAGAATCAT------TTGATTCTTTCGTCTAACGATTCTAA------------CCAAAA---TGACTTTTGGG------GGCACAAACGCAATTTTTATTCGCAAATGATATCAGAAGGATTTTCAGTCATTGTGGAAATTCCATTTTATCTTCTATTAACAGCTTCTCTAGAGAAAAAAAAAA------AAGTAAAATCTCATAATTTTCGATCAATTCATTCAATATTTCCTTTTTTAGAGGACAAATTTTTACATTGTAATTCTGTGTTAGATATATTACTACCTTACCCCGCTCATCTAGAAATCTTGGTTCAAACCCTTCGGTACTGGGTAAGAGATGCCTCGTCTTTGCATTTATTACGATTCTTTCTTTATGAGTATCCTAATACTAAT------TGGAATAGTTTTTTGATTCCAAAAAAA-TCTATTTCTTTTTT---------GAATCAAAGATTATTCGTGTTCTTCTATAATTTCCATGTATGTGAATACGAATCTATTTTCTTTTTTCTTTGCAACCAATCCTCTCATTTACGATCAACATCTTATAGAGCCCTTCTTGAACGCACTTTTTTCTACGGAAAATTAGACTATTTAGTCAAACTTTTTACTAAGGATTTTGCCGTTATCTTATGGCTTTTCAAGGATCCTTCCCCGCATTCTGTTAGGTATAAGGGAAAATGCATTCTGGCCTCAAAAGGGACATTCTTTTTGATGCATAAATGGAAATTTTACCTTATTCATTTCTGGCAATGTCATTTTTTTGTGTGGTCTCACCCAAGAAGAATCTATATTAATCGATTATCAACCCATTGTCTTGACTTTATTGGTTTTTTTTCAAGTGTACAACTCACTTCTTCAGTGGTACGGAGTCAAATGTTAGAAAATGCATTTCTAATAGATAATACGATTAAGAGGTTCGATCCGAAAATCCCAATTAGTACTCTCATTGGATCATTAGCTAAAGCGCAATTTTGTAACCGATTAGGACATCCTATTAGTAAGTCGGTCTGGATCGATTTATCGGATTCGGATATTATTGATCGATTTGGGCGTATATGCAGAAATCTTTCTCATTATTATAGCGGCGCTTCAAGAAAAAAGAGTTTGTATCGATTAAAGTATATACTCCAAATTTCTTGTGCTAGAACTTTGGCTCGTAAACACAAAAGTGCTGCGCGTGCTTTTTTGAAAAGATTAGGT------TCAGAATTTTTGGAAGAATTCTTT------ACGGAACAAGAAAAAGTTCTTTCCTTGATCTTACCAAAAAATGGCTCTAACTCGCGGGGAT------------------TCTATAGAGGGTCTATTTGGTCTTTTGATATTATTTGTATTCATAATTTGGCTAATGATGAATGA------------------
>Silene_cordifolia matK
ATGGAAGAATTCCAAAGATATATAGAACTAGAGGGTTCTTGGCAACACAACTTTTTCTATCCACTTATCTTTCAGGAATATATTTTTTCGTTTGCATTTGCATATGGTCATGATTTAAATAAATCTATTTTGTTGGAAACTTCGGGTAATAGG---AAATATAGTTTACTAATTGTGAAACGTTTAATTACTCGAATGTATCAACAGAATAAT------TTGATTCTTTCGTCTAACGATTCTAA------------CCAAAA---TGACTTTTGGG------GACACAAACGCAATTTTTATTCGCAAATGATATCAGAAGGATTTTCAGTCATTGTGGAAATTCCATTTTATCTTCTATTAATAGCTTCTCTAGAGAAACAAAAAA------TAGTCAAATCTCATAATTTGCTATCAATTCATTCAATATTTCCTTTTTTAGAGGACAAATTTTTACATTTAAATTCTGTGTTAGATATATTACTACCTTACCCCGCCCATCTAGAAATCTTGGTTCAAACACTTCGGTACTGGATAAGAGATGTCTCGTCTTTGCATTTATTACGATTCTTTCTTTATGAGTATCATAAT------------TGGAATAGTCTTTTTATTCCAAAAAAA-TACATTTCTTTTTTTTTAAAAAGGAATCAAAGATTATTCTTGTTCTTATATAATTTCCATGTATGTGAATACGAATCTATTTTCTTTTTTCTTTGCAACCAATCCTCTCATTTACGATCAACATCTTATAGAGCCCTTCTTGAACGCACTTTTTTCTACGGAAAATTAGAATATTTAGTAAAACTTTTTACTAAGGATTTTGCCGTTATCTTACGGCTTTTCAAGGATCCTTCCCCGCATTCTGTTAGGTATAAAGGAAAATCCATTCTGGCCTCAAAAGGGACATTCTTTTTGATGCATAAATGGCAATTTTACCTTATTTATTTCTGGCAATGTCATTTTTCTGTGTGGTCTCACTCAAGAAGAATCTATATTAATCGATTATCAACCCATTGTTTTGACTTTATTGGTTTTCTTTCAAGTGTACAACTCACTTCTTCAGTGGTACGGAGTCAAATGTTAGAAAATGCATTTTTAATAGATAATACGATTAATAGGTTCGATCCGAAAATCCCAATTAGTACTCTGATTGGATCGTTAGCTAAAGCGCAATTTTGTAACCGATTAGGACATCCTATTAGTAAGTCGGTCTGGATCGATTTATCGGATTCGGATATTATTGATCGATTTGGGCGTATATGCAGAAATCTTTCTCGTTATTATAGTGGCTCTTCAAGAAAAAAGAGTTTGTATCGATTAAAGTATATACTTCAAATTTCTTGTGCTAGAACTTTGGCTCGTAAACACAAAAGTGCTGTGCGTGCTTTTTTGAAAAGATTAGGT------TCAGAATTTTTGGAAGAATTCTTT------ACGGAGCAAGAAAAAGTGCTTTCCTTGATCTTACCAAAAAACGGCTCTAACTTGCGGGGAT------------------TCTATAGAGGGTCTATTTGGTATTTGGATATTATTTGTATTCCTAATTTGGCTAATGATGAATGA------------------
>Silene_flavescens matK
ATGGAAGAATTCCAAGGATATATAGAACTAGAGGGTTCTTGGCAACACAACTTTTTATATCCACTTATCTTTCAGGAATATATTTTTTCGTTTGCAT------ATGGTCATGATTTAAATAAATCTATTTTGTTGGAAACTTCAGGTAATAGG---AAATATAGTTTACTAATTGTGAAACGTTTAATTACTCGAATGTATCAACAGAATCAT------TTGATTCTTTCGTCTAACGATTCTAA------------CAAAAA---TGACTTTTGGG------GGCACAAACACAATTTTTATTCGCAAATGATATCAGAAGGATTTTCATTTATTGTGGAAATTCCATTTTATCTTCTATTAATAGCTTCTCTAGAGAAACAAAAAA------AAGTCAAATCTCATAATTTTCGATCAATTCATTCAATATTTCCTTTTTTAGAGGACCAATTTTTACATTGTAATTCTGTGTTAGATATATTACTACCTAACCCCGCCCATCTAGAAATCTTGGTTCAAATCCTTCGGTACTGGGTAAGAGATGCCTCGTCTTTGCATTTATTACGATTCTTTCTTTATGAGTATCATAATAATAAT------TGGAATAGTTTTTTTATTCCAAAAAAC-TCTATTTCTTTTTTTTTTTTTAGAAATCAAAGATTATTCGTGTTCTTATATAATTTTCATGTATGTGAATACGAATCTATTTTCTTTTTTCTTTGCAACCAATCCTATCATTTACGATCAACATCTTATAGAGCCCTTCTTGAACGCACTTTTTTCTACGGAAAATTAGAATATTTAGTAAAACTTTTTACTAAGGATTTTGCCGTTATCTTATGGCTTTTCAAGGATCCTTCCCCGCATTCTGTTAGGTATAAGGGAAAATTCATTCTGGCCTCAAAAGGGACATTCTTTTTGATGCATAAATGGAAATTTTACCTTATTCATTTCTGGCAATGTCATTTTTCTGTGTGGTCTCACCCAAGAAGAATCTATATTAATCGATTATCAACCCATTGTCTTGACTTTATTGGTTTTCTTTCAAGTGTACAACTCACTTCTTCAGTGGTACGGAGTCAAATGTTAGAAAATGCATTTCTAATAGATAATACGATTAAGAGGTTCGATCCGAAAATCCCAATTAGTACTCTGATTGGATCGTTAGCTAAAGCGCAATTTTGTAACCGATTAGGACATCCTATTAGTAAGTCGGTCTGGATCGATTTTTCGGATTCGGATATTATTGATCGATTTGGGCGTATATGCAGAAATCTTTCTCATTATTATAGCGGCTCTTCAAGAAAAAAGAGTTTGTATCGATTAAAGTATATACTTCAAATTTCTTGCGCTAGAACTTTGGCTCGTAAACACAAAAGTGCTGCGCGTGCTTTTTTGAAAAGATTAGGT------TCAGAATTTTTGGAAGAATTCTTT------ACGGAGCAAGAAAAAGTTCTTTCCTTGATCTTACCAAAAAACGGCTCTAACTCGCGGGGAT------------------TCTATAGAGGGTCTATTTGGTATTTTGATATTATTTGTATTCATAATTTGGCTAATGATGAATGA------------------
>Silene_caesia matK
ATGGAAGAATTCCAAGGATATATAGAACTAGAGGGTTCTTGGCAACACAACTTTTTCTATCCACTTATCTTTCAGGAATATATTTTTTCGTTTGCAT------ATGCTCATGATTTAAATAAATCTATTTTGTTGGAAACTTCAGGTAATAGG---AAATATAGTTTACTAATTGCGAAACGTTTAATTACTCGAATGTATCAACATAATCAT------TTGATTCTTTCGTCTAACGATTCTAA------------CCAAAA---TGACTTTTGGG------GGCACAAACGCAATTTTTATTCGCAAATGATATCAGAAGGATTTTCAGTCATTGTGGAAATTCCATTTTCTCTTCTATTAATAGCTTCGCCAGAGAAAAAAAAAA------TAGTAAAATCTCATAATTTGCGATCAATTCATTCAATATTTCCTTTTTTCGAGGACAAATTTTTACATTTAAATTCTGTGTTAGATATATTACTACCTTACCCCGCCCATCTAGAAATCTTGGTTCAAACACTTCGGTACTGGATAAGAGATGCCTCGTCTTTGCATTTATTACGATTATTTCTTTATGAGTATCATAAT------------TGGAATAGTCTTTTTATTCCAAAAAAA-TCCATTTATCCTTTTTTTAAAAGGAATCAAAGATTATTCTTGTTCTTATATAATTTCCATGTATGTGAATACGAATCTATTTTATTTTTTATTTGCAACCAATCCTCTCATTTACGAGCAACATCTTATGGAGCCCTTCTTGAACGCACTTTTTTCTACGGAAAATTAGAATACTTAGTAAAACTTTTTACTAAGGATTTTGCCGGTATCCTATGGCTTTTCAAGGATCCTTCCCCGCATTCTGTTAGGTATAAAGGAAAATTCATTCTGGCCTCAAAAGGGACATTATTTTTGATGCATAAATGGAAATTTTACCTTATTCATTTCTGGCAATGTAATTTTTCTGTGTGGTCTCACCCAAGAAGAATCTATATTAATCGATTATCAACCCATTGTCTTGACTTTATTGGTTTTCTTTCAAGTGTACAACTCACTTCTTCAGTGGTACGGAGTCAAATATTAGAAAATGCATTTCTAATAGATAATACGATTAAGAGGTTTGATCCGAAAATCCCAATTAGTACTCTGATTGGATTGTTAGCTAAAGCGCAATTGTGTAACCGATTAGGACATCCTATTAGTAAGTCGGTCTGGATCGATTTATCGGATTCGGATATTATTGATCGATTTGGGCGCATATGCAGAAATCTTTCTCATTATTATAGTGGCTCTTCAAGAAAAAAGAATTTGTATCGATTAAAGTATATACTTAAAATTTCTTGTGCTAGAACTTTGGCTCGTAAACACAAAAGTGCTGTGCGTGCTTTTTTGAAAAGATTAGGT------TCAGAATTTTTAGAAGAATTTTTT------ACGGAGCAAGAAAAAGTGCTTTCCTTGATCTTACCAAAAAACGGCTCTAACTCGCGGGGAT------------------TCTATGGAAGGTCTATTTGGTATTTGGATATTAGTTGTATTCATAATTTGGCTAATGATGAATGA------------------
>Silene_dichotoma matK
ATGAAAGAATTCCAAGGATATATAGAACTAGAGGGTTCTTGGCAACACAACTTTTTCTATCCACTTATCTTTCAGGAATATATTTTTTCGTTTGCAT------ATGGTCATGATTTAAATAAATCTATTTTGTTGGAAACTTCAGGTAATAGT---AAATATAGTTTACTAATTGTGAAACGTTTAATTACTCGAATGTATCAACATAATCATAATCATTTGAGTCTTTCGTCTAACGATTCTAA------------CCAAAA---TGACTTTTGGG------GGTACAAACGCAATTTTTATTCGCAAATGATATCAGAAGGATTTTCAGTCATTGTGGAAATTCCATTTTTTCTTCTATTAATAGCTTCTCCAGAGAAAAAAAAAA------TAGTAAAATCTCATAATTTGCGATCAATTCATTCAATATTTCCTTTTTTAGAGGACAAATTTTTACATTTAAATTCTGTGTTAGATATATTACTACCTTATCCCGCCCATTTAGAAATCTTGGTTCAAACACTTCGGTACTGGATAAGAGATGCCTCGGCTTTGCATTTATTACGATTATTTCTTTATGAGTATCATAAT------------TGGAATAGTCTTTTTATTCCAAAAAAA-TCCATTTATTTTTTTTTTAAAAGGAATCAAAGATTATTCTTGTTCTTATATAATTTCCATGTATGTGAATACGAATCTATTTTTT---TTTTTTGCAACCAATCCTATCATTTACGAGCAACATCTTATGGAGCCCTTCTTGAACGCGCTTTTTTCTACGGAAAATTAGAATACTTAGTAAAATTTTTTACTAAGGATTTTGCCGGTATCCTATGGCTTCTCAAGGATCCTTCCCCGCATTCTGTTAGGTATAAAGGAAAATCCATTCTGGCCTCAAAAGGGACATTCTTTTTGATGCATAAATGGAAATTTTACCTTATTCATTTCTGGCAATGTAATTTTTCTGTTTGGTCTCACCCAAGAAGAATCTATATTAATAGATTATCAACCCATTGTCTTGACTTTATTGGTTTTTTTTCAAGTGTACAACTCACTTCTTCAGTGGTACGGAGTCAAATATTAGAAAATGCATTTATAATAGATAATACGATTAAGAGGTTCGATCCGAAAATCCCAATTAGTACTCTGATTGGGTCGTTAGCTAAAGCGCAATTTTGTAACCGATTAGGACATCCTATTAGTAAGTCGGTCTGGATCGATTTATCGGATTCGGATATTATTGATCGATTTGGCCGCATATGCAGAAATCTTTCTCATTATTATAGTGGCTCTTCAAGAAAAAAGAGTTTGTATCGATTAAAGTATATACTTAAAATTTCTTGTGCTAGAACTTTGGCTCGTAAACACAAAAGTGCTGTGCGTGCTTTTTTGAAAAGATTAGGT------TCAGAATTTTTAGAAGAATTCTTT------ACGGAGCAAGAAAAAGTTCTTTCCTTGATCTTACCAAAAAACGGCTCTAACTCGCGGGGAT------------------TCTATGGAGGGTCTATTTGGTATTTGGATATTATTTGTATTCAAAATTTGGCTAATGATGAATGA------------------
>Silene_auriculata matK
ATGGAAGAATTCCAAGGATATATAGAACTAGAGGGTTCTTGGCAACACAACTTTTTCTATCCGCTTATCTTTCAGGAATATATTTTTTCGTTTGCAT------ATGGTCATGATTTTAATAAATCTATTTTGTTGGAAACTTCAGGTAATAGG---AAATATAGTTTACTAATTGTGAAACGTTTAATTACTCGAATGTATCAATATAATCAT------TTGATTATTTCGTCTAACGATTCTAA------------CCAAAA---TGACTTTTGGG------GGCACAAACGCAATTTTTATTCGCAAATGATATCAGAAGGATTTTCAGTCATTGTGGAAATTCCATTTTATCTTCTATTAATAGCTTCTCCAGAGAAACAAAAAA------TAGTCAAATCTCATAATTTGCGATCAATTCATTCAATATTTCCTTTTTTAGAGGACAAATTTTTACATTTAAATTCTGTGTTAGATATATTACTACCTTACCCCGCCCATCTAGAAATCTTGGTTCAAACACTTCGGTACTGGATAAGAGATGCCTCGTCTTTGCATTTATTACGATTATTTCTTTATGAGTATCATAAT------------TGGAATAGTCTTTTTATTCAAAAAAAA-TCCATTTATTTTTTTTTTAAAAGGAATCAAAGATTATTCTTGTTCTTATATAATTTCCATGTATGTGAATACGAATCTATTTTATTTTTTATTTGCAACCAATCCTCTCATTTACGAGCAACATCTTATGGAGCCCTTCTTGAACGCACTTTTTTCTACGGAAAATTAGAATACTTAGTAAAACTTTTTACTAAGGATTTTGCCGGTATCCTTTGGCTTTTCAAGGATCCTTCCCCGCATTCTGTTAGGTATAAAGGAAAATCCATTCTGGCCTCAAAAGGGACATTCTTTTTGATGCATAAATGGAAATTTTACCTTATTCATTTCTGGCAATGTAATTTTTCTGTGTGGTCTCACCCAAGAAGAATCTATATTAATCGATTATCAACCCATTGTCTTGACTTTATTGGTTTTCTTTCAAGTGTACAACTCACCTCTTCAGTGGTACGGAGTCAAATATTAGAAAATGCATTTCTAATAGATAATACGATTAAGAGGTTCGATCCAAAAATCCCAATTAGTACTCTGATTGGATCGTTAGCTAAAGCGCAATTTTGTAACCGATTAGGACATCCTACTAGTAAGTCGGTCTGGATCGATTTATCGGATTCGGATATTATTGATCTATTTGGGCGCATATGCAGAAATCTTTCTCATTATTATAGTGGCTCTTCAAGAAAAAAGAGTTTGTATCGATTAAAGTATATACTTAAAATTTCTTGTGCTAGAACTTTGGCTCGTAAACACAAAAGTGCTGTGCGTGCTTTTTTGAAAAGATTAGGT------TCAGAATTTTTAGAAGAATTCTTT------ACGGAGCAAGAAAAAGTGCTTTCCTTGATCTTACCAAAAAACGGCTCTAACTCGCGGGGAT------------------TCTATGGAGGGTCTATTTGGTATTTGGATATTATTTGTATTCATAATTTGGCTAATGATGAATGA------------------
>Silene_akinfievii matK
ATGGAAGAATTCCAAGGATATATAGAACTAGAGGGTTCTTGGCAACACAACTTTTTCTATCCACTTATCTTTCAGGAATATATTTTTTCGTTTGCAT------GTGGTCATGATTTAAATAAATCTATTTTGTTGGCAACTTCAGGTAATAGG---AAATATAGTTTACTAATTGTGAAACGTTTAATTACTCGAATGTATCAACATAATCAT------TTGATTCTTTCGTCTAACGATTCTAA------------CCAAAA---TGATTTTTGGG------GGCACAAACGCAATTTTTATTCGCAAATGATATCAGAAGGATTTTCAGTCATTGTGGAAATTCAATTTTATCTTCTATTAATAGCTTCTCCAGAGAAACAAAAAA------TAGTCAAATCTCATAATTTGCGATCAATTCATTCAATATTTCCTTTTTTAGAGGACAAATTTTTACATTTAAATTCTGTGTTAGATATATTACTACCTTACCCCGCCCATCTAGAAATCTTGGTTCAAACACTTCGGTACTGGATAAGAGATGCCTCGTCTTTGCATTTATTACGATTATTTCTTTATGAGTATCATAAT------------TGGAATAGTCTTTTTATTCCAAAAAAA-TCCATTTCTTTTTTTTTTAGAAGGAATCAAAGATTATTCTTGTTCTTATATAATTTCCATGTATGTGAATACGAATCTATTTTATTTTTTATTTGCAACCAATCCTCTCATTTACGAGCAACATCTTATGGAGCCCTTCTTGAACGCACTTTTTTCTACGGAAAATTAGAATACTTAGTAAAACTTTTTACTAAGGATTTTGCCGGTATCCTATGGCTTTTCAAGGATCCTTCCCCGCATTCTGTTAGGTATAAAGGAAAATCCATTCTGGCCTCAAAAGGGACATTCTTTTTGATGCATAAATGGAAATTTTACCTTATTCATTTCTGGCAATGTAATTTTTCTGTGTGGTCTCACCCAAGAAGAATCTATATTAATCGATTATCAACCCATTGTCTTGACTTTATTGGTTTTCTTTCAAGTGTACAACTCACTTCTTCAGTGGTACGGAGTCAAATATTAGAAAATGCATTTCTAATAGATAATATGATTAAGAGGTTCGATCCGAAAATCCCAATTAGTACTCTGATTGGATCGTTAGCTAAAGCGCAATTTTGTAACCGATTAGGACATCCTATTAGTAAGTCGGTCTGGATCGATTTATCGGATTCGGATATTATTGATCGATTTGGGCGCATATGCAGAAATCTTTCTCATTATTATAGTGGCTCTTCAAGAAAAAAGAGTTTGTATGGATTAAAGTATATACTTAAAATTTCTTGTGCTAGAACTTTGGCTCGTAAACACAAAAGTGCTGTGCGTGCTTTTTTGAAAAGATTAGGT------TCAGGATTTTTAGAAGAATTCTTT------ACGGAGCAAGAAAAAGTGCTTTCCTTGATCTTACCAAAAAACGGCTCTAACTCGCGGGGAT------------------TCTATGGAGGGTCTATTTGGTATTTGGATATTATTTGTATTCATAATTTGGCTAATGATGAATGA------------------
>Silene_bellidifolia matK
ATGGAAGAATTCCAAGGATATATAGAACTAGAGGGTTCTTGGCAACACAACTTTATCTATCCACTTATCTTTCAGGAATACGTTTTTTCGTTTGCAT------ATGGTCATGATTTAAATCAATCCGTTTTGTTGGAAACTTCAGGTAATAGG---AAATATAGTTTACTAATTGTGAAACGTTTAATTACTCGAATGTATCAACAGAATCAT------TTGATTCTTTCGTCTAAGGATTCTAA------------TCACAA---TGACTTTTGGG------GGTACAAACGCAATTTTTATTCGCAAATGTTATTCGAAGGATTTTCAGTCATTGTGGAAATTCCATTTTATCTTCTATTAATAGCTTCTCTAGAGAAAAAAAAAC------AAGTCAAATCGCATAATTTTCGATCAATTCATTCAATATTTCCTTTTTTAGAGGACAATTTTTTACAATCTAATTCGGTGTTAGATATATTACTACCTTCCCCCGCCCATTTTGAAATCTTGGTTCAAAACCTTCGGTACTGGGTAAGAGATACCTCGTCTTTGCATTTATTACGATTCTTTCTTTATGAGTATCATAATAAGAAT------TGGAATAGTTTTTTGATTCCAAAAAAA-CCTATTTCTTTTTT---TTTTAGGAATCAAAGATTATTCTTGTTCTTATATAATTTCCATGTATGTGAATACGAATCTATTTTCTTTTTTCTTTGCAACCAATTGGATCATTTACGATCAACATCTTATAGAGCCCTTCTTGAACGTATTTTTTTCTACGGAAAATTTGACTATTTAGTCAAACTTTTGACTAAGGATTTTGCCGTTATCTTATGGCTTTTCAAGGATCCTTCCCCGCATTATGTTAGGTATAAAGGAAAAGCCATTCTAGCCTCAAAAGGGACATTCTTTTTGATGCATAAATGGAAATTTTACCTTATTCATTTCTGGCAATGTCATTTTTCTGTGTGGTCTCACCCAAGAAGAATCCATATTAAGCAATTATCAACCCGTTGTCTTGACTTTATGAGTTTTCTTTCAGGTGTACAACTCACTTCTTCAGTGATACGGAGTCAAATGTTAGAAAATGCATTTATAATAGATAATACGATTAAGAGGTTCGATCCGAAAATCCCAATTAGTACTCTGATTGGATCGTTATCTAAATCGCAATTTTGTAACCGATTAGGACATCCTATTAGTAAGTCGGTCTGGATCGCCTTATCGGATTCGGATATTATCGATCGATTTGGGCGTATATGCAGAAATCTTTTTCATTATTATAGCGGCTCTTCAAGAAAAAAGACTTTGTATCGATTAAAGTATATACTTCAAATTTCTTGTGCTAGAACTTTGGCTCGTAAACACAAAAGTGCTGCGCGTGCTTTTTTAAAAAGATTAGGT------TCAGACTTTTTTGAAGAATTCTTT------ACGGAGCAAGAAAAAGTGCTTTCCTTGATCTTACCAAAAAACAGCTCTAATTCGCGGGGAT------------------TCTATAGAGGGTCTATTTGGTATTTGGATATTATTTGTATTCATAATTTGGCTAATGAATAATTTACTATCTAA---------
>Silene_ciliata matK
ATGGAAGAATTCCAAGGATATATAGAACTAGAGGGTTCTTGGCAACACAACTTTTTCTATCCACTTATCTTTCAGGAATATATTTTTTCGTTTGCAT------ATGGTCATGATTTAAATAAATATATTGTGTTGGAAACTTCAGGTAATAGG---AAATATAGTTTACTAATTGTGAAACGTTTAATTACTCGAATGTATCAACAGAATCAT------TTGATTCTTTCGTCTAAGGATTCTAA------------CCAAAA---TGACTTTTGGG------GGTACAAACGCCATTTTTATTCGCAAATGATATCAGAAGGATTTTCAGTCATTGTGGAAAGTCCATTTTATCTTCTATTAATAGCTTCTCTAGAGAAAAAAAAAA------GAGTCAAATTGCATAATTTTCGATCAATTCATTCAATATTTCCTTTTTTAGAGGACACATTTTTACATTGTAATTCTGTGTTAGATATATTACTACCTTACCCCGCCCATCTAGAAATCTTGGTTCAAAACCTTCGGTACTGGGTAAGAGATGCCTCGTCTTTGCATTTATTACGATTCTTTCTTTATGAGTATCATAATAAGAAT------TGGAATAGTTTTTTTATTCCAAAAAAA-TCTAGTTCTTTTTT---TTTTAGGAATAAAAGATTATTCGTGTTCTTATATAATTTCCATTTATGTGAATACGAATCTATTTTCTTTTTTCTTTGCAACCAATCTTCTCATTTACGATCAACATCTTATAGAGCCCTTCTTGAACGCACCTCTTTCTACGGAAAATTAGAATATTTAGTAAAACTTTTTACTAAGGATTTTGCCGTTATCTTATGGCTTTTCAAGGATCCTTCCCCGCATTCTGTTAGGTATAAAGGAAAATCCATTCTGGCCTCAAAAGGGACATTCTTTTTGATGCATAAATGGAAATTTTACCTTATTCATTTCTGGCAATGTCATTTTTCTGTGTGGTCTCACCCAAGAAAAATCTATATTAACCAATTATCAACCCATTGTCTTGACTTTATTGGTTTTCTTTCAAATGTACAACTCACTTCTTCAGTGGTACGGAGTCAAATGTTAGAAAATGCATTTATAATAGATAATACGATTAAGAGGTTCGATCCGAAAATCCCAATTAGTACTCTGATTGGATCGTTATCTAAAGCGCAATTTTGTAACCGATTAGGACATCCTATTAGTAAGTCGGTCTGGATCGACTTATCGGATTCGGATATTATTGGTCGATTTGGGCGTATATGCAGAAATCTTTCTCATTATTATAGTGGCTCTTCAAGAAAAAAGAGTTTGTATCGATTAAAGTATATACTTAAAATTTCTTGTGCTAGAACTTTGGCTCGTAAACACAAAAGTGCTGCGCGTGCTTTTTTGAAAAGATTAGGT------TCAGAATTTTTTGAAGAATTCTTT------ACGGAGCAGGAAAAAGTTCTTTCCTTAATCTTACCAAAAAACGGCTCTAATTCGGGGGGATTCTCTAATTCGGGGGGATTCTATAGAAGGTCTATTTGGTATTTGGATATTATTTGTATTCATAATTTGGCTAATGATGAATGA------------------
>Silene_delicatula matK
ATGGAAGAATTCCAAAGATATATAGAACTAAAGGGTTCTTGGCAACACAACTTTTTCTATCCACTTATCTTTCAGGAATATATTTTTTCGTTTTCAT------ATGGTGATGATTTAAATAAATCTATTTTGTTGAAAACTTCAGGTGATAGG---AAATATAGTTTACTAATTGTGAAACGTTTAATTACTCGAATGTATCAACGGAATCAT------TTGATTCTTTCGTCTAATGATTCTAG------------CCAAAA---TGACTTTTGGG------GGCACCGACGCAATTTTTATTTGCAAATGATATCAGAAGTATTTTCAGTCATTGTGGAAATTCCATTTGACCTTCTATTAATAGCTTCTCTAGAGAGACAAAAAA------TAGTAAAATCTCATAATTTGCGATCAATTCATTCAATATTTCCTTTTTTAGAGGACAGATTTTTACATTTAAATTCTGTGTTAGATATATTACTACCTTACCCCGCCCATCTAGAAATCTTGGTTCAAACACTTAGGTACTGGATAAGAGATGCCTCGTCTTTGCATTTATTACGATTCTTTCTTTATGAGTATCATAATAATAAT------TTTAATAGTCTTTTTATTCCAAAAAAC-TCCACCTCTTTTTTTTTTAAAAGGAATCAAAGATTATTCTTGTTCTTATATAATTTCCATGTATGTGAATACGAATCTATTTTCTTTTTTCTTTGCAACCAATCCTCTAATTTACGATCAACATCTTATAAAGCCCTTCTTGAACGCACTTTTTTCTACGGAAAATTAGAATATTTAGCAAAACTTTTTACTAAAGATTTTGCCGTTATATTTTGGCTTTTCAAGGATCCTTCCCCGCATTCTTTTAGGTATAAAGGAAAATCCATTCTGGCCTCAAAAGGGACATTCTTTTTGATGCATAAATGGAAATTTTACCTTATTCATTTCTGGCAATGTTATTTTTCTGTGTGGTCTCACCCAAGAAGAATATATATTAATCGATTATCAACCCATTGTCTTGACTTTATTGGTTTTCTTTCAAGTGTACAACTCACTTCTTCAGTGGTACGGAGTCAAATGTTAGAAAATTCATTTCTAATGGATAATACGATTAATAGGTTCGATCCTAAAATCCCAATTAGTACTCTGATTGTATCGTTAGCTAAAGCGCAAGTTTGTAACCGATTAGGACATCCTATTAGTAAGTCGGTCTGGATCGATTTATCGGATTCGGATATTATTGATCGATTTGGGCGTATATGTAGAAATCTTTCTCATTATTATAGTGGCTCTTCAAGAAAAAAGAGTTTGTATCGATTAAAGTATATACTTCAAATTTCTTGTGCTAGAACTTTGGCTCGTAAACACAAAAGTGCTGTGCGTTCTTTTTTGAAAAGATTAGGT------TCAGAATTTTTGGAAGAATTCTTT------ACGGAGCAAGAAAAAGTGCTTTCCTTGATCTTACCAAAAAACGGCTCTAACTCACGGGGAT------------------TTTATAGAGGGTCTATTTGGTATTTGGATATTATTTGTATTTATAATTTGGCTAATGATGAATGA------------------
>Silene_caryophylloides matK
ATGGAAGAATTCCAAGGATATATAGAACTAAAGGGGTCTTGGCAACACAACTTTTTCTATCCACTTATCTTTCAGGAATATATTTTTTCGTTTGCAT------ATGGTCATGATTTAAATAAATCTATTTTGTTGGAAACTTCAGGTAATAGG---AAATATAGTTTACTAATTGTGAAACGTTTAATTACTCGAATGTATCAACAGAATCAT------TTGAGTCTTTCGTCTAACGATTCTAA------------CCAAAA---TAACTTTTGGG------GGCACAAACGCAATTTTTATTCGCAAATGATATCAGAAGGATTTTCAGTCATTGTGGAAATTCCATTTTATCTTCTATTAATAGCTTCTATAGAGAAACAAAAAA------TAGTCAAATCTCATAATTTGCGATCAATTCATTCAATATTTCCTTTTTTAGAGGACAAATTTTTACATTTTAATTCTGTGTTAGATATATTACTACCTTACCCCGCCCATCTAGAAATCTTGGTTCAAACCCTTCGGTACTGGGTAAGAGATGCCTCGTCTTTGCATTTATTACGATTTTTTATTTATGAGTATCATAAT------------TGGAATAGTTTTTTTATTAAAAAAAAAATCCATTTCTTTTTT-TTTTTTAGTAATCAAAGATTATTCTTGTTCTTATATAATTTCCATGTATGTGAATACGAATCTATTTTCTTTTTTCTTTGCAACCAATCCTCTCATTTAAGATCAACATCTTATAGAGCCCTCCTTGAACGCACTTTTTTCTACGGAAAATTAGACTATTTAGTAAAACTTTTTACTAAAGATTTTGCCGTTATCTTATGGCTTTTTACGGATCCTTCCCCGCATTATGTTAGGTATAAAGGAAAATCCATTCTGGTCTCAAAAGGGACATTCTTTTTGATGTATAAATGGAAATTTTACCTTATTCATTTCTGGCAATGTTATTTTTCTGTGTGGTCTCACCCAAGAAGAATCTATATTAATCGATTATCAACCCATTGTCTTGACTTTATGGGTTTTCTTTCAAGTGTACAACTCACTTCTTCAGTGGTACGGAGTCAAATGTTAGAAAATGCATTTCTAATAGATAATACGATTAAGAGGTTCGATCCGAAAATCCCAATTAGTACTCTGGTTGGATCGTTAGCTAAAGCGCAATTTTGTAACCGATTAGGACATCCTATTAGTAAGTCGGTCTGGATCGATTTATCGGATTCGGATATTATTGATCGATTTGGGTGTATATGCAGAAATCTTTCTCATTATTATAGCGGCTCTTCAAGAAAAAGGAGTTTGTATCGATTAAAGTATATACTTCAAATTTCTTGTGCTAGAACTTTGGCTCGTAAACACAAAAGTGCTGCGCGCGCTTTTTTGAAAAGATTAGGT------TCAGAATTTTTTGAAGAATTATTT------ACGGAGCAAGAAAAAGTGCTTTCCTTGATCTTACCAAAAAACGGCTCTAACTCGCGGGGAT------------------TCTATAGAGGGTCTATTTGGTATTTGGATATTATTTGTATTCATAATTTGGCTAATGCTGAATGA------------------
>Silene_acutifolia matK
ATGGAAGAATTCCAAGGATATATAGAACTAGAGGGTTCTTGGAAACACAATTTTTTCTATCCACTTATCTTTCAGGAATATATTTTTTCGTTTGCAT------ATGGTCATGATTTAAATAAATCTATTTTGTTGGAAACTTCAGGTAATAGG---AAATATAGTTTCCTAATTGTGAAACGTTTAATTAATCGAATGTATCAACACAATAAT------TTGATTTTTTTGTCTAACGATTCTAA------------CCAAAA---TGACTTTTGGG------GGCACAAACATAATTTTTATTCGCAAATGATATTAGAAGGATTTTCAGTCATTGTGGAAATTCCATTTTATCTTCTATTAATAGCTTCTCCAGAGAAACAAAAAA------TAGTCAAATCTCATAATTTGCGATCAATTCATTCAATATTTCCTTTTTTAGAGGACAACTTTTTACATTTAAATTCTGTGTTAGATATATTACTACCTTACCCCGCCCATCTAGAAATCTTGGTTCAAACACTTCGTTACTGGATAAGAGATGCCTCGTCTTTGCATTTATTACGATTATTTCTTTATGA---------T------------TGGAATAGTCTTTTTATCCCCCAAAAA-TCCATTTATTTTTTTTTAAAAAGGAATCAAAGATTATTCTTGTTCTTATATAATTTCCATGTATGTGAATACGAATCTATTTTATTTTTTATTTGCAACCAATCCTCTCATTTACGAGCAACATCTTATGGAGCCCTTCTTGAACGCACCTTTTTCTACGGAAAATTAGAATACTTAGTAAAACTTTTTACTAAGGATTTTGCCGGTATCTTATGGCTTTTCAAGGATCCTTCCCCGCATTCTGTTAGGTATAAAGGAAAATACATTCTGGCCGCAAAAGGGACATTCTTTTTGATGCATAAATGGAAATTTTACCTTATTCATTTCTGGCAATGTAATTTTTCTGTGTGGTCTCACCCAAGAAGAATCTATCTTAATCGATTATCAACCCATTGTCTTGACTTTATTGGTTTTCTTTCAAGTGTAAAACTCACTTCTTCAGTGGTACGGAGTCAAATATTAGAAAATGCATTTCTAATAGATAATACTATTAAGAGGTTCGATCCGAAAATCCAAATTAGTACTCTGATTGGATCGTTAGCTAAAGCGCAATTTTGTAACCGATTAGGACATCCTATTAGTAAGTCGGTCTGGATCGATTTATCCGATTCGGATATTATTGATCGATTTGGGCGCATATGCAGAAATCTTTCTCATTATTATAGCGGCTCTTCAAGAAAAAAGAGTTTGTATCGATTAAAGTATATACTTAAAATTTCTTGTGCTAGAACTTTGGCTCGTAAACACAAAAGTGCTGTGCGTGCTTTTTTGAAAAGATTAGGT------TCAGAATTTTTGGAAGAATTCTTT------ACAGAGCAAGAAAAAGTGCTTTCCTTGATCTTACCAAAAAACGGCTCGAACTCGCGGGGAT------------------TCTATAGAGGGTCTATTTGGTATTTGGATATTATTTGTATTCATAATTTGGCTAATGATGAATGA------------------
>Silene_khasyana matK
ATGGAAGAATTCCAAGGATATATAGAACTAGAGGATTCTTGGCAACACAACTTTTTCTATCCACTTATCTTTCAGGAATATATTTTTTCGTTTGCAT------ATGGTCATGATTTAAATAAATCTTTTTTGTTGGAAACTTCAGGTAATAGG---AAATATAGTTTACTAATTGTGAAACGTTTAATTACTCGAATGTATCAACATAATCAT------TTGATTCTTTCGTCTAACGATTCTAA------------CCAAAA---TGACTTTTGGG------GGCACAAACGCAATTTTTATTCGCAAATGATATCAGAGGGATTTTCAGCCATTGTGGAAATTCCATTTTATCTTCTATTAATAGCTTCTCCAGAGAAACAAAAAA------TAGTCAAATCTCATAATTTGCAATCAATTCATTCAATATTTCCTTTTTTAGAGGATAAATTTTTACATTTAAATTCTGTGTTAGATATATTACTACCTTACCCCGCCCATCTAGAAATCCTGGTTCAAACACTTCGGTACTGGATAAGAGATGCCTCGTCTTTGCATTTATTACGATTATTTCTTTATGAGTATCATAAT------------TGGAATAGTCTTTTTATTCCAAAAAAA-TCCACTTTTTTTTT---TAAAAGGAATCAAAGATTATTCTTGTTCTTATATAATTTCCATGTATGTGAATACGAATCTATTTTATTTTTTATTTGCAACCAATCCTCTCATTTACGAGCAACATCTTATGGAGCCCTTCTTGAACGCACTTTTTTCTACGGAAAATTAGAATACTTAGTAAAACTTTTTACTAAAGATTTTGCCGGTATCCTATGGCTTTTCAAGGATCCTTCCCCGCATTCTTTTAGGTATAAAGGAAAATCCATTCTGGCCTCAAAAGGGACATTTTTTTTGATGCATAAATGGAAATTTTACTTTATTCATTTCTGGCAATGTAATTTTTCTGTGTGGTCTCACCCAAGAAGAATCCATATTAATCGATTATCAACCTATTGTCTTGACTTTATTGGTTTTCTTTCAAGTGTACAACTCACTTCTTCAGTGGTACGGAGTCAAATATTAGAAAATGCATTTCTAATAGATAACACGATTAAGAGGTTCGATCCTAAAATCCCAATTAGTACTCTGATTGGATCGTTAGCTAAAGCGCAATTTTGTAACCGATTAGGACATCCTATTAGTAAGTCGGTCTGGATCGATTTATCGGATTCGGATATTATTGATCGATTTGGGCGCATATGCAGAAATCTTTCTCATTATTATAGTGGCTCTTCAAGAAAAAAGAGTTTGTATCGATTAAAGTATATACTTAAAATTTCTTGTGCTAGAACTTTGGCTCGTAAACACAAAAGTGCTGTGCGTGCTTTTTTGAAAAAATTAGGT------TCAGAAATTTTAGAAGAATTCTTT------ACGGAGCAAGAAAAAGTGCTTTCCTTGATCTTACCAAAAAACGGCTCTAACTCGCGGGGAT------------------TCTATGGAGGGTCTATTTGGTATTTGGATATTATTTGTATTCATAATTTGGCTAATGATGAATGA------------------
>Silene_menziesii matK
ATGGAAGAATTCCAAGGATATATAGAACTAGAGGGTTCTTGGCAACACAACTTTTTCTATCCACTTATCTTTCAGGAATATATTTTTTCGTTTGCAT------ATGGTCATGATTTAAATAAATCTATTTTGTTGGAAACTTCAGGTAATAGG---AAATATAGTTTACTAATTGTGAAACGTTTAATTACTCGAATGTATCAACATAATCAT------TTGATTCTTTCGTCTAACGATTCTAA------------CCAAAA---TGACTTTTGGG------GGCACAAACGCAATTTTTATTCGCAAATGATATCAGAAGGATTTTCAGTCATTGTGGAAATTCCATTTTATCTTCTATTAATAGCTTCTCCAGAGAAACAAAAAA------TAGGCAAATCTCATAATTTGCGATCAATTCATTCAATATTTCCTTTTTTAGAGGACAAATTTTTACATTTAAATTCTGTGTTAGATTTATTACTACCTTACCCCGCCCATCTTGAAATCTTGGTTCAAACACTTCGGTACTGGATAAGAGATGCCTCGTCTTTGCATTTATTACGATTATTTCTTTATGAGTATCATAAT------------TGGAATAGTCTTTTTATTCCAAAAAAA-TCCATTTATTTTTTTTTTAAAAGGAATCAAAGATTATTCTTGTTCTTATATAATTTCCATGTATGTGAATACGAATCTATTTTATTTTTTATTTGCAACCAATCCTCTCATTTACGAGCAACATCTTATGGAGCCCTTCTTGAACGCACTTTTTTCTACGGAAAATTAGAATACTTAGTAAAACTTTTTACTAAGGATTTTGCCGGTATCCTATGGCTTTTCAAGGATCCTTCCCCGCATTCTGTTAGGTATAAAGGAAAAGCCATTCTGGCCTCAAAAGGGACATTCTTTTTGATGCATAAATGGAAATTTTACCTTATTCATTTCTGGCAATGTAATTTTTCTGTGTGGTCTCACCCAAGAAGAATCTATATTAATCGATTATCAACCCATTGTCTTGACTTTATTGGTTTTTTTTCAAGTGTACAACTCACTTCTTCAGTGGTACGGAGTCAAATATTAGAAAATGCATTTCTAATAGATAATACGATTAAGAGGTTCGATCCGAAAATCCCAATTAGTACTCTGATTGGATCGTTAGCTAAAGCGCAATTTTGTAACCGATTAGGACATCCTATTAGTAAGTCGGTCTGGATCGATTTATCGGATTCGGATATTATTGATCGATTTGGGCGCATATGCAGAAATCTTTCTCATTATTATAGTGGCTCTTCAAGAAAAAAGAGTTTGTATCGATTAAAGTATATACTTAAAATTTCTTGTGCTAGAACTTTGGCTCGTAAACACAAAAGTGCTGTGCGTGCTTTTTTGAAAAGATTAGGT------TCAGAATTTTTAGAAGAATTCTTT------ACGGAGCAAGAAAAAGTGCTTTCCTTGATCTTACCAAAAAACGGCTCTAACTCGCGGGGAT------------------TCTATGGAGGGTCTATTTGGTATTTGGATATTATTTGTATTCATAATTTGGCTAATGATGAATGA------------------
>Silene_macrodonta matK
ATGGACGAATTCCAAGGATATATAGAACTAGAGGGTTCTTGGCAACACAACTTTTTCTATCCACTTATATTTCAGGAATATATTTTTTCGTTTGCAT------ATGGTCATGATTTAAATAAATCTATTTTGTTGGAAACTTCAGGTAATAGG---AAATATAGTTTACTAATTGTGAAACGTTTAATTACTCGAATGTATCAACATAATCAT------TTGATTCTTTCGTCTAACGATTCTAA------------CCAAAA---TGACTTTTGGG------GGCACAAACGCAATTTTTATTCGCAAATGATATCAGAAGGATTTTCAGTCATTGTGGAAATTCCATTTTATCTTCGATTAATAGCTTCTCCAGAGAAACAAAAAA------TAGTCAAATCGTATAATTTGCGATCAATTCATTCAATATTTCCTTTTTTAGAGGACAAATGTTTACATTTAAATTCTGTGTTAGATATATTACTACCTTACCCTGCCCATCTAGAAATCTTGGTTCAAACACTTCGGTACTGGATAAGAGATGCCTCGTCTTTGCATTTATTACGATTATTTCTTTATGAGTATCATAAT------------TGGAATAGTCTTTTTATTCCAAAAAAA-TCTATTTTTTTTTT---AAAAAGGAATCAAAGATTATTCTTATTCTTATATAATTTCCATGTATGTGAATACGAATCTATTTTATTTTTTATTTACAACCAATCCTCTCATTTACGAGCAACATCTTATGGAGCCCTTCTTGAACGCACTTTTTTCTACGGAAAATTAGAATACTTAGTAAAACTTTTTACTAAGGATTTTGCCAGGATCCTCTCGCTTTTCAAGGATCCTTCCCCACATTCTGTTAGGTATAAAGGAAAATCCCTTCTGGCATCAAAAGGGACATTCTTTTTGATGCATAAATGGAAATTTTACCTTATTCATTTCTGGCAATGTAATTTTTCTGTGTGGTCTCACCCCAGAAGAATCTATATTAATCGATTATCAACCCATTGTCTTGACTTTATTGGTTTTCTTTCAAATGTACAACTCACTTCTTTAGTGGTACGGAGTCAAATATTAGAAAATGCATTTCTAATAGATAATACGATTAAGAGGTTCGATCCGAAAATCCCAATTAGTACTCTGATTGGATCATTAGCTAAAGCGCAATTTTGTAACCGATTAGGGCATCCTATTAGTAAGTCGGTCTGGATCGATTTATCGGATTCGGATATTATTGATCGATTTGGGCGCATATGCAGAAATCTTTCTCATTATTATAGTGGCTCTTCAAGAAAAAAGAGTTTGTATCAATTAAAGTATATACTTCAAATTTCTTGTGCTAGAACTTTGGCTCGTAAACACAAAAGTGCTGTGCGTGCTTTTTTGAAAAGATTAGGT------TCAGAATTTGTAGAAGAATTCTTT------ACGGAGCAAGAAAAAGTGCTTTCCTTGATCTTACCAAAAAACGGATTTAACTCGCCGGGAT------------------TCTATGGAGGGTCCATTTGGTATTTGGATATTATTTGTATTCAAAATTTGGTTAATGATGAATGA------------------
>Silene_gracilicaulis matK
ATGGAAGAATTCCAAGGATATATAGAACTAGAGGGTTCTTGGCAACACAACTTTTTATATCCACTTATCTTTCAGGAATATATTTTTTCGTTTGCAT------ATGGTCATGATTTAAATAAATCTATTTTGTTGGAAACTTCAGGTAATAGG---AAATATAGTTTACTAATTGTGAAACGTTTAATTACTCGAATGTATCAACAGAATCAT------TTGATTCTTTCGTCTAACGATTCTAA------------CAAAAA---TGACTTTTGGG------GGCACAAACACAATTTTTATTCGCAAATGATATCAGAAGGATTTTCAGTTATTGTGGAAATTCCATTTTATCTTCTATTAATAGCTTCTCTAGAGAAAAAAAAAA------AAGTCAAATCTCATAATTTTCGATCAATTCATTCAATATTTCCTTTTTTAGAGGACAAATTTTTACATTGTAATTCTGTGTTAGATATATTACTACCTTACCCCGCCCATCTAGAAATCTTGGTTCAAATCCTTCGGTACTGGGTAAGAGATGCCTCGTCTTTGCATTTATTACGATTCTTTCTTTATGAGTATCATAATAATAAT------TGGAATAGTTTTTTTATTCCAAAAAAC-TCTATTTCTTTTTTTTTTTTTAGAAATCAAAGATTATTCGTGTTCTTATATAATTTTCATGTATGTGAATACGAATCTATTTTCTTTTTTCTTTGCAACCAATCCTCTCATTTACGATCAACATCTTATAGAGCCCTTCTTGAACGCACTTTTTTCTACGGAAAATTAGAATATTTAGTAAAACTTTTTACTAAGGATTTTGCCGTTATCTTATGGCTTTTCAAGGATCCTTCCCCGCATTCTGTTAGGTATAAGGGAAAATTCATTCTGGCCTCAAAAGGGACATTCTTTTTGATGCATAAATGGAAATTTTACCTTATTCATTTCTGGCAATGTCATTTTTCTATGTGGTCTCACCCAAGAAGAATCTATATTAATCGATTATCAACCCATTGTCTTGACTTTATTGGTTTTCTTTCAAGTGTACAACTCACTTCTTCAGTGGTACGGAGTCAAATGTTAGAAAATGTATTTCTAATAGATAATACGATTAAGAGGTTCGATCCGAAAATCCCAATTAGTACTCTGATTGGATCGTTAGCTAAAGCGCAATTTTGTAACCAATTAGGACATCCTATTAGTAAGTCGGTCTGGATCGATTTATCGGATTCGGATATTATTGATCGATTTGGGCGTATATGCAGAAATCTTTCTCATTATTATAGCGGCTCTTCAAGAAAAAAGAGTTTGTATCGATTAAAGTATATACTTCAAATTTCTTGCGCTAGAACTTTGGCTCGTAAACACAAAAGTGCTGCGCGTGTTTTTTTGAAAAGATTAGGT------TCAGAATTTTTGGAAGAATTCTTT------ACGGAGCAAGAAAAAGTTCTTTCCTTGATCTTACCAAAAAACGGCCCTAACTCGCGGGGAT------------------TCTATAGAGGGTCTATTTGGTATTTGGATATTATTTGTATTCATAATTTGGCTAATGATGAATGA------------------
>Silene_gallinyi matK
ATGGAAGAATTCCAAGGATATATAGAACTAAAGGGGTCTTGGCAACACAACTTTTTCTATCCACTTATCTTTCAGGAATATATTTTTTCATTTGCAT------ATGGTCATGATTTAAATAAATCTATTTTGTTGGAAACTTCAGGTAATAGG---AAATATAGTTTACTAATTGTGAAACGTTTAATTACTCGAATGTATCAACAGAATCAT------TTGAGTCTTTCGTCTAACGATTCTAA------------CCAAAA---TGACTTTTGGG------GGCACAAACGCAATTTTTATTCGCAAATGATATCAGAAGGATTTTCAGTCATTGTGGAAATTCCATTTTATCTTCTATTAATAGCTTCTATAGAGAAACAAAAAA------TAGTCAAATCTCATAATTTGCGATCAATTCATTCAATATTTCCTTTTTTAGAGGACAAATTTTTACATTTTAATTCTGTGTTAGATATATTACTACCTTACCCCGCCCATCTAGAAATCTTGGTTCAAACCCTTCGGTACTGGGTAAGAGATGCCTCGTTTTTGCATTTATTACGATTTTTTATTTATGAGTATCATAAT------------TGGAATAGTTTTTTTATTCAAAAAAAA-TCCATTTCTTTTTTTTCTTTGAGTAATCAAAGATTATTCTTGTTCTTATATAATTTCCATGTATGTGAATACGAATCTATTTTCTTTTTTCTTTGCAACCAATCCTCTCATTTAAGATCAACATCTTATAGAGCCCTCCTTGAACGCACTTGTTTCTACGGAAAATTCAAATATTTAGTAAAACTTTTTACTAAGGATTTTGCCGTTATCTTATGGCTTTTTACGGATCCTTCCCCGCATTATGTTAGGTATAAAGGAAAATCCATTCTGGTCTCAAAAGGGACATTCTTTTTGATGTATAAATGGAAATTTTACCTTATTCATTTCTGGCAATGTTATTTTTCTGTGTGGTCTCACCCAAGAAGAATCTATATTAATCGATTATCAACCCATTGTCTTGACTTTATGGGTTTTCTTTCAAGTGTACAACTCACTTCTTCAGTGGTACGGAGTCAAATGTTAGAAAATGCATTTCTAATGGATCATACGATTAAGAGGTTCGATCCGAAAATCCCAATTAGTACTCTGGTTGGATCATTAGCTAAAGCGCAATTTTGTAACCGATTAGGACATCCTATTAGTAAGTTGGTCTGGATCGATTTATCGGATTCGGATATTATTGATCGATTTGGGTGTATATGCAGAAATCTTTCTCATTATTATAGCGGCTCTTCAAGAAAAAAGAGTTTGTATCGATTAAAGTATATACTTCAAATTTCTTGTGCTAGAACTTTGTCTCGTAAACACAAAAGTGCTGCGCGCGCTTTTTTGAAAAGATTAGGT------TCAGAATTTTTTGAAGAATTATTT------ATGGAGCAAGAAAAAGTGCTTTCCTTGATCTTACCAAAAAACGGCTCTAACTCGCGGGGAT------------------TCTATAGAGGGTCTATTTGGTATTTGGATATTATTTGTATTCATAATTTGGCTAATGCTGAATGA------------------
>Silene_yemensis matK
ATGGAAGAATTCCAAGGATATATAGAACTAGAGGGTTCTTGGCAACACAACTTTTTATATCCACTTATCTTTCAGGAATATATTTTTTCGTTTGCAT------ATGGTCATGATTTAAATAAATCTATTTTGTTGGAAACTTCAGGTAATAGG---AAATATAGTTTACTAATTGTGAAACGTTTAATTACTCGAATGTATCAACAGAATCAT------TTGATTCTTTCGTCTAACGATTCTAA------------CAAAAA---TGACTTTTGGG------GGCACAAACACAATTTTTATTCGCAAATGATATCAGAAGGATTTTCATTTATTGTGGAAATTCCATTTTATCTTCTATTAATAGCTTCTCTAGAGAAACAAAAAA------AAGTCAAATCTCATAATTTTCGATCAATTCATTCAATATTTCCTTTTTTAGAGGACCAATTTTTACATTGTAATTCTGTGTTAGATATATTACTACCTTACCCCGCCCATCTAGAAATCTTGGTTCAAATCCTTCGGTACTGGGTAAGAGATGTCTCGTCTTTGCATTTATTACGATTCTTTCTTTATGAGTATCATAATAATAAT------TGGAATAGTTTTTTTATTCCAAAAAAC-TCTATTTCTTTTTTTTTTTTTAGAAATCAAAGATTATTCGTGTTCTTATATAATTTTCATGTATGTGAATACGAATCTATTTTCTTTTTTCTTTGCAACCAATCCTATCATTTACGATCAACATCTTATAGAGCCCTTCTTGAACGCACTTTTTTCTACGGAAAATTAGAATATTTAGTAAAACTTTTTACTAAGGATTTTGCCGTTATCTTATGGCTTTTCAAGGATCCTTCCCCGCATTCTGTTAGGTATAAGGGAAAATTCATTCTGGCCTCAAAAGGGACATTCTTTTTGATGCATAAATGGAAATTTTACCTTATTCATTTCTGGCAATGTCATTTTTCTGTGTGGTCTCACCCAAGAAGAATCTATATTAATCGATTATCAACCCATTGTCTTGACTTTATTGGTTTTCTTTCAAGTGTACAACTCACTTCTTCAGTGGTACGGAGTCAAATGTTAGAAAATGCATTTCTAATAGATAATACGATTAAGAGGTTCGATCCGAAAATCCCAATTAGTACTCTGATTGGATCGTTAGCTAAAGCGCAATTTTGTAACCGATTAGGACATCCTATTAGTAAGTCGGTCTGGATCGATTTTTCGGATTCGGATATTATTGATCTATTTGGGCGTATATGCAGAAATCTTTCTCATTATTATAGCGGCTCTTCAAGAAAAAAGAGTTTGTATCGATTAAAGTATATACTTCAAATTTCTTGCGCTAGAACTTTGGCTCGTAAACACAAAAGTGCTGCGCGTGCTTTTTTGAAAAGATTAGGT------TCAGAATTTTTGGAAGAATTCTTT------ACGGAGCAAGAAAAAGTTCTTTCCTTGATCTTACCAAAAAACGGCTCTAACTCGCGGGGAT------------------TCTATAGAGGGTCTATTTGGTATTTGGATATTATTTGTATTCATAATTTGGCTAATGATGAATGA------------------
>Silene_fruticosa matK
ATGGAAGAATTCCAAGGATATATAGAACTAGAGGGTTCTTGGCAACACAACTTTTTATATCCACTTATCTTTCAGGAATATATTTTTTCGTTTGCAT------ATGGTCATGATTTAAATAAATCTATTTTGTTGGAAACTTCAGGTAATAGG---AAATATAGTTTACTAATTGTGAAACGTTTAATTACTCGAATGTATCAACAGAATCAT------TTGATTCTTTCGTCTAACGATTCTAA------------CAAAAA---TGACTTTTGGG------GGCACAAACACAATTTTTATTCGCAAATGATATCAGAAGGATTTTCAGTTATTGTGGAAATTCCATTTTATCTTCTATTAATAGCTTCTCTAGAGAAACAAAAAA------AAGTCAAATCTCATAATTTTCGATCAATTCATTCAATATTTCCTTTTTTAGAGGACAAATTTTTACATTGTAATTCTGTGTTAGATATATTACTACCTTACCCCGCCCATCTAGAAATCTTGGTTCAAATCCTTCGGTACTGGGTAAGAGATGCCTCGTCTTTGCATTTATTACGATTCTTTCTTTATGAGTATCATAATAATAAT------TGGAATAGTTTTTTTATTCCAAAAAAC-TCTATTTCTTTTTTTTTTTTTAGAAATCAAAGATTATTCGTGTTCTTATATAATTTTCATGTATGTGAATACGAATCGATTTTCTTTTTTCTTTGCAACCAATCCTCTCATTTACGATCAACATCTTATAGAGCCCTTCTTGAACGCACTTTTTTCTACGGAAAATTAGAATATTTAGTAAACCTTTTTACTAAGGATTTTGCCGTTATCTTATGGCTTTTCAAGGATCCTTCCCCGCATTCTGTTAGGTATAAGGGAAATTTCATTCTGGCCTCAAAAGGGACATTCTTTTTGATGCATAAATGGAAATTTTACCTTATTCATTTCTGGCAATGTCATTTTTCTGTGTGGTCTCACCCAAGAAGAATCTATATTAATCGATTATCAACCCATTGTCTTGACTTTATTGGTTTTCTTTCAAGTGTACAACTCACTTCTTCAGTGGTACGGAGTCAAATGTTAGAAAATGCATTTCTAATAGATAATACGATTAAGAGGTTCGATCCGAAAATCCCAATTAGTACTCTGATTGGATCGTTAGCTAAAGCGCAATTTTGTAACCGATTAGGACAGCCTATTAGTAAGTCGGTCTGGATCGATTTATCGGATTCGGATATTATTGATCGATTTGGGCGTATATGCAGAAATCTTTCTCATTATTATAGCGGCTCTTCAAGAAAAAAGAGTTTGTATCGATTCAAGTATATACTTCAAATTTCTTGCGCTAGAACTTTGGCTCGTAAACACAAAAGTGCTGCGCGTGCTTTTTTGAAAAGATTAGGT------TCAGAATTTTTGGAAGAATTCTTT------ACGGAGCAAGAAAAAGTTCTTTCCTTGATCTTACCAAAAAACGGCTCTAACTCGCGGGGAT------------------TCTATAGAGGGTCTATTTGGTATTTGGATATTATTTGTATTCATAATTTGGCTAATGATGAATGA------------------
>Silene_gallica matK
ATGGAAGAGTTCCAAGGATATATAGAACTCGAGGGTTCTTGGCAACACAACTTTGTCTATCCACTTATCTTTCAGGAATACGTTTTTTCGTTTGCAT------ATGGTCATGATTTAAATCAATCCGTTTTGTTGGAAACTTCAGGTAATAGG---AAATATAGTTTACTAATTGTGAAACGTTTAATTACTCGAATGTATCAAGAGAATCAT------TTGATTCTTTCGTCTAAGGATTCTAA------------TCAAAA---TGACTTTTGGG------GGTACAAACGCAATTTTTATTCGCAAATATTATCAGAAGGATTTTCAGTCATTGTGGAGATTCCATTTTATCTTCTATTAATAGCTTCTCTAGAGAAAAAAAAAA------GAGTCAAATCGCATAATTTTCGATCAATTCATTCAATATTTCCTTTTTTAGAGGACAAATTTTTACAATGTAATTCGGTGTTAGATATATTACTACCTTCCCCCGCCCATCTAGAAATCTTGGTTCAAAACCTTCGGTACTGGGTAAGAGATACCTCGTCTTTGCATTTATTACGATTCTTTCTTTATGAGTCTCATAATAAGAAT------TGGAATAGTTTTTTGATTCCAAAAAAA-TCTATTTCTTTTTT---TTTTAGGAATCAAAGATTATTCTTGTTCTTATATAATTTCCATGTATGTGAATACGAGTCGATTTTATTTTTTCTTTGCAACCAATTTGATCATTTACGATCAACATCTTATAGAGCCCTTCTTGAACGTACTTTTTTCTACGGAAAATTGGACTCTTTAGTCAAACTTTTGACTAAGGATTTTGCCGTTATCTTATGGCTTTTCAAGGATCCTTTCCCGCATTATGTTAGGTATAAAGGAAAATCCATTCTGTCCTCAAAAGGGACATTCTTTTGGATGCATAAATGGAAATTTTACCTTATTAATTTCTGGCAATGTCATTTTTCTGTGTGGTCTCACCCAAGAAGAATCCATATTAACCAATTATCAACCCATTGTCTTGACTTTATTGGTTTTCTTTCAAGTGTACAACTCACCACTTCAGTGGTACGGAGTCAAATGTTAGAAAATGCATTTATAATAGATAATACGATTAAGAGGTTCGATCCGAAAATCCCAATTAGTACTCTGATTGGATCGTTATCTAAATCGCAATTTTGTAATCGATTAGGACATCCTATTAGTAAGTCGGTCTGGATCGCCTTATCGGATTCGGATATTATCGATCGATTTGGGCGTATAGGCAGAAATCTTTCTCATTATTATAGCGGCTCTTCAAGAAAAAAGAGTTTGTATCGATTAAAGTATATACTTCAAATTTCTTGTGCTAGAACTTTGGCTCGTAAACACAAAAGTGCTGCGCGTGCTTTTTTTCAAAGATTAGGT------TCAGAATTTTTTGAAGAATTCTTT------ACGGAGCAAGAAAAAGTTCTTTCCTTGATCTTACCAAAAAACAGCGCAAATTCGCGGGGAT------------------TCTATAGAGGGTCTATTTGGTATTTGGATATTATTTGTATTCATAATTGGGCTAATGATGAATTTACTATCTAA---------
>Silene_imbricata matK
ATGGAAGAATTCCAAGGATATATAGAACTAGAGGGTTCTTGGCAACACAACTTTGTCTATCCACTTATCTTTCAGGAATACGTTTTTTCGTTTGCAT------ATGGTCATGATTTAAATCAATCCATTTTGTTGGAAACTTCAGGTAATAGG---AAATATAGTTTACTAATTGTGAAACGTTTAATTACTCGAATGTATCAACAGAATCAT------TTGATTCTTTCGTCTAAGGATTCTAA------------TCAAAA---TGACTTTTGGG------GGTACAAACGCAATTTTTATTCGCCAATGTTATCAGAAGGATTTTCAGTCATTGTGGAAATTCCATTTTATCTTCTATTAATAGCTTCTCTAGAGAAAAAAAAAA------GAGTCAAATCGCATAATTTTCGATCAATTCATACAATATTTCCTTTTTTAGAGGACAAATTTTTACATTGTAATTTGGTGTTAGATATATTACTACCTTCCCCCGCTCATCTTGAAATCTTGGTTCAAAACCTTCGGTACTGGGTAAGAGATACCTCGTCTTTGCATTTATTACGATTCTTTCTTTATGAGTATCATAATAAGAAT------TGGAATAGTTTTTTGATTCCAAAAAAA-TCTATTTCTTTTTT---TTTTAGGAATCAAAGATTATTGTTGTTCTTATATAATTTCCATGTATGTGAATACGAATCGATTTTATTTTTTCTTTGCAACCAATTTGATCATTTACGATCAACATCTTATAGAGCCCTTCTTGAACGTACTTTTTTCTACGGAAAATTTGAATATTTAGTCAAAGTTTTTATTAAGGATTTTGCCGTTATCTTATGGCTTTTCAAGGATCCTTCCCCGCATTATGTTAGGTATAAAGGAAAATCCATTCTGGCCTCAAAAGGGACATTCTTTTTGATGCAGAAATGGAAATTTTACCTTATTCATTTCTGGCAATGTCATTTTTCTGTGTGGTCTCACCCAAGAAGAATCCATATTAACCAATTATCAACCCATTGTCTTGACTTTTTTGGTTTTCTTTCAAGTGTACAACTCACTTCTTCAGTGGTACGGAGTCAAATGTTAGAAAATGCATTTATAATAGATAATACGATTAAGAGGTTCGATCCGAAAATCCCAATTAGTACTTTGATTGGATCGTTATCTAAATCGCAATTTTGTAACCGATTAGGACATCCTATTAGTAAGTCGGTCTGGATCGACTTATCGGATTCGGATATTATTGATCGATTTGGGCGTATATGCAGAAATCTTTCTCATTATTATAGCGGCTCTTCAAGAAAAAAGAGTTTGTATCGATTAAAGTATATACTTAAAATTTCTTGTGCTAGAACTTTGGCTCGTAAACACAAAAGTGCTTCGCGTGCTTTTTTAAAAAGATTAGGT------TCAGAATTTTTTGAAGAATTCTTT------ACGGAGCAAGAAAAAGTTCTTTCCTTGATCTTACCAAAAAACAGCTCTAATTCGCGGGGAT------------------TTTATAGAGGGTCTATTTGGTATTTGGATATTATTTGTATTCATAATTTGGCTAATGATGAATTTGACCATCTAATTTCTTAA
>Silene_laciniata matK
ATGGAAGAATTCCAAGGGTATATAGAGCTAGAGGGTTCTTGGCAACACAACTTTTTCTATCCACTTAGCTTTCAGGAATATATTTTTTCGTTTGCAT------ATGGTCATGATTTAAATAAATCTATTTTGTTGGAAACTTTAGGTAATAGG---AAATATAGTTTACTAATTGTGAAACGTTTAATTACTCGAATGTATCAACATAATCAT------TTGATTCTTTCGTCTAACGATTCTAA------------CCAAAAAATTGATTTTTGGG------GGCACAAACGCAATTTTTATTCGCAAATGATATCAGAAGGATTTTCAGTCATTGTGGAAATTCCATTTTATCTTTTATTAATAGCTTCTCCAGAGAAACAAAAAA------TAGTCAAATCTCATAATTTGCGATCAATTCATTCAATATTTCCTTTTTTAGAGGACAAATTTTTATATTTAAATTCTGTGTTAGATATATTACTACCTTACCCTGCCCATCTAGAAATCTTGGTTCAAACACTTCGGTACTGGATAAGAGATGCCTCATCTTTGCATTTATTACGATTATTTCTTTATGAGTATCATAAT------------TGGAATAGTCTTTTTATTCCAAAAAAA-TCCATTTCTTTTTTTTTAAAACGGAATCAAAGATTATTCTTGTTCTTATATAATTTCCATGTATGTGAATACGAATCAATTTTATTTTTTATTTGCAACCAAGCCTCTCATTTACTAGCAACATCTTATGGAGCCCTTCTTGAACGCACTTTTTTCTACGGAAAATTAGAATACTTAGTAAAACTTTTTACTAAGGATTTTGCCGGTATCCTATGGCTTTTCAAGGATCCTTCCCCGCATTCTGTTAGGTATAAAGGAAAATCCATTCTGGCCTCAAAAGGGACATTCTTTTTGATGCATAAATGGAAATTTTACCTTATTCATTTCTGGCAATGTAATTTTTCTGTGTGGTCTCACCCAAGAAGAATCTATATTAATCGATTATCAACCCATTGTCTTGACTTTATTGGTTTTCTTTCAAGTGTACAACTCACTTCTTCAGTGGTACGGAGTCAAATATTAGAAAATGCATTTCTAATAGATAATACGATTAAGAGGTTCGATCCGAAAATCCCAATTAGTACTCTGATTGGATCGTTAGCTAAAGCGCAATTTTGTAACCGATTAGGACATCCTATTAGTAAGTCGGTCTGGATCGATTTATCGGATTCGGATATTGTGGATCGATTTGGGCGCATATGCAGAAATCTTTCTCATTATTATAGTGGCTCTTCAAGAAAAAAGAGTTTGTATCGATTAAAGTATATACTTCAAATTTCTTGTGCTAGAACTTTGGCTCGTAAACACAAAAGTGCTGTGCGTGCTTTTTTGAAAAGATTAGGT------TCAGAATTTTTAGAAGAATTCTTT------ACGGAGCAAGAAAAAGTGCTTTACTTGATCTTACCAAAAAACGGCTCTAACTTGCGGGGAT------------------TCTATGGAGGGTCTATTTGGTATTTGGATATTATTTGTATTCATAATTTGGCTAATGATGAATGA------------------
>Silene_littorea matK
ATGGAAGAATTCCAAGGATATATAGAGCTAGAGGGTTCTTGGCAACACAACTTTTTCTATCCACTTATCTTTCAGGAATATATTTTTTCGTTTGCAT------ATGGTCATGATTTAAATAAATCTTTTTTGTTGGAAACTTCAGGTAATAGG---AAATATAGTTTACTAATTGTGAAACGTTTAATTACTCGAATGTATCAACATAATCAT------TTGATTCTTTCGTCTAACGATTCTAA------------TCAAAA---TGACTTTTGGG------GGCACAAACGCAATTTTTATTCGCAAATGATATCAGAAGGATTTTTAGTCATTGTGGAAATTCCATTTTATCTTCTATTAATAGCTTCTCCAGAGAAACAAAAAA------TAGTAAAATCTCATAATTTGCGATCAATTCATTCAATATTTCCTTTTTTAGAGGACAAATTTTTACATTTAAATTCTGTGTTAGATATATTACTACCTTACCCCGCCCATATAGAAATCTTGGTTCAAACACTTCGGTACTGGATAAGAGATGCTTCGTCTTTGCATTTATTACGATTATTTATTTATGATTATCATAAT------------TGGAATAGTCTTTTTATTCCAAAAAAA-TCCATTTATTTTTTTTTTAAAAGGAATCAAAGATTATTCTTGTTCTTATATAATTTTCATGTATGTGAATACGAATCTATTTTATTTTTTATTTGCAACCAATCCTATCATTTACGAACAACATCTTATGGAGCCCTTCTTGAACGCACTTTTTTCTACAGAAAATTAGAATACTTAGTAAAACTTTTTACTAAAGATTTTGCCGGTATCCTGTGGTTTTTCAAGGATCCTTCCCCGCATTCTGTTAGGTATAAAGGAAAATCCATTCTGGCTTCAAAAGGGACATTCTTTTTGATGCATAAATGGAAATTTTACCTTATTCATTTCTGGCAATGTAATTTTTCTGTGTGGTCTCACCCAAGAAGAATCTATATTAATCGATTATCAACCCATTGTCTTGACTTTATTGGTTTTCTTTCAAGTGTACAACTCACTTCTTCAGTGGTACGGAGTCAAATATTAGAAAATGCATTTCTAATAGATAATAAGATTAAGAGGTTCGATCCGAAAACCCCAATTAGTACTCTGATTGGATCGTTAGCTAAAGCGCAATTTTGTAACCGATTAGGACATCCTATTAGTAAGTCGGTCTGGATCGATTTATCGGATTCGGATATTATTGATCGATTTGGGCGCATATGCAGAAATATTTCTCATTATTATAGTGGCGCTTCAAGAAAAAAGAGTTTGTATCGATTAAAGTATATACTTAAAATTTCTTGTGCTAGAACTTTGGCTCGTAAACACAAAAGTGCTGTGCGTGCTTTTTTGAAAAGATTAGGT------TCAGAATTTTTAGAAGAATTCTTT------ACGGAGCAAGAAAAGGTGCTTTCCTTGATCTTACCAAAAAACGGATCTAACTCGCGGGGAT------------------TCTATGTAGGGTCTATTTGGTATTTGGATATTATTTGTATTCATAATTTAGCTAATGATGAATGA------------------
>Silene_argentina matK
ATGGAAGAATTCCAAGGGTATATAGGACTAGAGGGTTCTTGGCAACACAACTTTTTCTATCCACTTAGCTTTCAGGAATATATTTTTTCGTTTGCAT------ATGGTCATGATTTAAATAAATCTATTTTGTTGGAAACTTCAGGTAATAGG---AAATATAGTTTACTAATTGTGAAACGTTTAATTACTCGAATGTATCAACATAATCAT------TTGATTCTTTCGTCTAACGATTCTAA------------CCAAAA---TGACTTTTGGG------GGCACAAACGCAAATTTTATTCGCAAATGATATCAGAAGGATTTTCAGTCATTGTGGAAATTCCATTTTATCTTTTATTAATAGCTTCTCCAGAGAAACAAAAAA------TAGTCAAATCTCATAATTTGCGATCAATTCATTCAATATTTCCTTTTTTAGAGGACAAATTTTTACATTTAAACTCTGTGTTAGATATATTACTACCTTACCCTGCCCATCTAGAAATCTTGGTTCAAACACTTCGGTACTGGATAAGAGATGTCTCGTCTTTGCATTTATTACGATTATTTCTTTATGAGTATCATAAT------------TGGAATAGTCTTTTTATTCCAAAAAAA-TCCATTTCTTTTTTTTTAAAACGGAATCAAAGATTATTCTTGTTCTTATATAATTTTCATGTATGTGAATACGAATCGATTTTATTTTTTATTTGCAACCAAGCCTCTCATTTACTAGCAACATCTTATGGAGCCCTTCTTGAACGCACTTTTTTCTACGGAAAATTAGAATACTTAGTAAAACTTTTTACTAAGGATTTTGCCGGTATCCTATGGCTTTTCAAGGATCCTTCCCCGCATTCTGTTAGGTATAAAGGAAAATCCATTCTGGCCTCAAAAGGGACATTCTTTTTGATGCATAAATGGAAATTTTACCTTATTCATTTCTGGCAATGTAATTTTTCTGTGTGGTCTCACCCAAGAAGAATCTATATTAATCGATTATCAACCCATTGTCTTGACTTTATTGGTTTTCTTTCAAGTGTACAACTCACTTCTTCAGTGGTACGGAGTCAAATATTAGAAAATGCATTTCTAATAGATAATACGATTAAGAGGTTCGATCCGAAAATCCCAATTAGTACTCTGATTGGATCGTTAGCTAAAGCGCAATTTTGTAACCGATTAGGACATCCTATTAGTAAGTCGGTCTGGATCGATTTATCGGATTCGGATATTATTGATCGATTTGGGCGCATATGCAGAAATCTTTCTCATTATTATAGTGGCTCTTCAAGAAAAAAGAGTTTGTATCGATTAAAGTATATACTTAAAATTTCTTGTGCTAGAACTTTGGCTCGTAAACACAAAAGTGCTGTGCGTGCGTTTTTGAAAAGATTAGGT------TCAGAATTTTTAGAAGAATTCTTT------ACGGAGCAAGAAAAAGTTCTTTCCTTGATCTTACCAAAAAACGGCTCTAACTTGCGGGGAT------------------TCTATGGAGGGTCTATTTGGTATTTGGATATTATTTGTATTCATAATTTGGCTAATGATGAATGA------------------
>Silene_involucrata matK
ATGGAAGAATTCCAAGGGTATATAGAACTAGAGGGTTCTTGGCAACACAACTTTTTCTATCCACTTAGCTTTCAGGAATATATTTTTTCGTTTGCAT------ATGGTCATGATTTAAATAAATCGATTTTGTTGGAAACTTCAGGTAATAGG---AAATATAGTTTACTAATTGTGAAACGTTTAATTACTCGAATGTATCAACATAATCAT------TTGATTCTTTCGTCTAACGATTCTAA------------CCAAAA---TGACTTTTGGG------GGCACAAACGCAATTTTTATTTGCAAATGATATCAGAAGGATTTTCAGTCATTGTGGAAATTCCATTTTATCTTTTATTAATAGCTTCTCCAGAGAAACAAAAAA------TAGTCAAATCTCATAATTTGCGATCAATTCATTCAATATTTCCTTTTTTAGAGGACAAATTTTTACATTTAAATTCTGTGTTAGATATATTACTACCTTACCCTGCCCATCTAGAAATCTTGGTTCAAACACTTCGGTACTGGATAAGAGATGCCTCGTCTTTGCATTTATTACGATTATTTCTTTATGAGTATCATAAT------------TGGAATAGTCTTTTTATTCCAAAAAAA-TCCATTTCTTTTTTTTTTAAACGGAATCAAAGATTATTCTTGTTCTTATATAATTTCCATGTATGTGAATACGAATCGATTTTATTTTTTATTTGCAACCAAGCCTCTCATTTACTAGCAACATCTTATGGAGCCCTTCTTGAACGCACTTTTTTCTACGGAAAATTAGAATACTTAGTAAAACTTTTTACTAAGGATTTTGCCGGTATCCTATGGCTTTTCAAGGATCCTTCCCCGCATTCTGTTAGGTATAAAGGAAAAGCCATTCTGGCCTCAAAAGGGACATTCTTTTTGATGCATAAATGGAAATTTTACCTTATTCATTTCTGGCAATGTAATTTTTCTGTGTGGTCTCACCCAAGAAGAATCTATATTAATCGATTATCAACCCATTGTCTTGACTTTATTGGTTTTCTTTCAAGTGTACAACTCACTTCTTCAGTGGTACGGAGTCAAATATTAGAAAATGCATTTCTAATAGATAATACGATTAAGAGGTTCGATCCGAAAATACCAATTAGTACTCTGATTGGATCGTTAGCTAAAGCGCAATTTTGTAACCGATTAGGACATCCTATTAGTAAGTCGGTCTGGATCGATTTATCGGATTCGGATATTATTGATCGATTTGGGCGCATATGCAGAAATCTTTCTCATTATTATAGTGGCTCTTCAAGAAAAAAGAGTTTGTATCGATTAAAGTATATACTTAAAATTTCTTGTGCTAGAACTTTGGCTCGTAAACACAAAAGTGCTGTGCGTGCTTTTTTGAAAAGATTAGGT------TCAGAATTTTTAGAAGAATTCTTT------ACGGAGCAAGAAAAAGTGCTTTCCTTGATCTTACCAAAAAACGGCTCTAACTTGCGGGGAT------------------TCTATGGAGGGTCTATTTGGTATTTGGATATTATTTGTATTCATAATTTGGCTAATGATGAATGA------------------
>Silene_integripetala matK
ATGGAGGAATTCCAAGGATATATAGAATTAGAGGGTTCTTGGCAACACAACTTTTTCTATCCACTTATCTTTCAGGAATATATTTTTTCGTTTGCAT------ATGGTCATGATTTAAATAAATCTAATTTGTTGGAAACTTCCGGTAATAGG---AAATATAGTTTACTAATTGTGAAACGTTTAATTACTCGAATGTATCAACATAATCAT------TTGATTCTTTCGTCTAACGATTCTAA------------CCAAAA---TGACTTTTGGG------GGCACAAACGAAATTTTTATTCGCAAATGATATCAGAAGGATTTTCAGTCATTGTTGAAATTCCATTTTATCTTCTATTAATAGCTTCTCCAGAGAAACAAAAAA------TAGTCAAATCTCATAATTTGCGATCAATTCATTCAATATTTCCTTTTTTAGAGGACAAATTTTTACATTTAAATTCTGTGTTAGACATATTACTACCTTACCCCGCCCATCTAGAAATCTTGGTTCAAACACTTCGGTACTGGATAAGAGATGCCTCGTCTTTGCATTTATTACGATTATTTCTTTATGAGTATCATAAT------------TGGAATAGTCTTTTTATTCCAAAAAAA-TCTATTTATTTTTTTTTTAAAAGGAATCAAAGATTATTCTTGTTCTTATATAATTTCCATGTATGTGAATACGAATCTATTTTATTTTTTATTTGTAACCAATCCTCTCATTTACGAGCAACATCTTATGGAGCCCTTCTTGAACGCGCTTTTTTCTACGGAAAATTAGAATACTTAGTAAAACTTTTTACTAACGATTTTGCCGGTATCCTATGGCTTTTCAAGGACCCTTCCCCGCATTCTGTTAGGTATAAAGGAAAATCCATTCTGGCCTCAAAAGGGACATTCTTTTTGATGCATAAATGGAAATTTTACCTTATTCATTTTTGGCAATGTAATTTTTCTGTGTGGTCTCACCCAAGAAGAATCTATATTAATAGATTATCAACCCATTGTCTTGACTTTATTGGTTTTCTTTCAAGTGTACAACTCACTTCTTCGGTGGTACGGAGTCAAATATTAGAAAATGCATTTCTAATAGATAATACGATTAAGAGGTTCGATCCGAAAATCCCAATTAGTACTCTGATTGGATCGTTAGCTAAAGCTCAATTTTGTAACCGATTAGGACATCCTATTAGTAAGTCGGTCTGGATCGATTTATCGGATTCGGATATTATTGATCGATTTGGGTGTATATGCAGAAATCTTTTTCATTATTATAGTGGCTCTTCAAGAAAAAAGAGTTTGTATCGATTAAAGTATATACTTAAAATTTCTTGTGCTAGAACTTTCGCTCGTAAACACAAAAGTGCTGTGCGTGCTTTTTTGAAAAGATTAGGT------TCAGAATTTTTAGAAGAATTCTTT------ACGGAGCAAGAAAAAGTGCTTTCCTTGATCTTACCAAAAAATGGCTCTAACTCGCGGGGAT------------------TCTATGGAGGGTCTATTTGGTATTTGGATATTGTTTGTATTCATAATTTGGCTAATGATGAATGA------------------
>Silene_davidii matK
ATGGAAGAATTCCAAGGGTATATAGAACTAGAGGGTTCTTGGCAACACAACTTTTTCTATCCACTTAGCTTTCAGGAATATATTTTTTCGTTTGCAT------ATGGTCATGATTTAAATAAATCTATTTTGTTGGAAACTTCAGGTAATAGG---AAATATAGTTTACTAATTGTGAAACGTTTAATTACTCGAATGTATCAACATAATCAT------TTGATTCTTTCGTCTAACGATTCTAA------------CCAAAA---TGACTTTTGGG------GGCACAAACGCAATTTTTATTCGCAAATGATATCAGAAGGATTTTCAGTCATTGTGGAAATTCCATTTTATCTTTTATTAATAGCTTCTCCAGAGAAACAAAAAA------TAGTCAAATCTCATAATTTGCGATCAATTCATTCAATATTTCCTTTTTTAGAGGACAAATTTTTACATTTAAATTCTGTGTTAGATATATTACTACCTTACCCTGCCCATCTAGAAATCTTGGTTCAAACACTTCGGTACTGGATAAGAGATGCCTCGTCTTTGCATTTATTACGATTATTTCTTTATGAGTATCATAAT------------TGGAATAGTCTTTTTATTCCAAAAAAT-TCCATTTCTTTTTTTTTTAAACGGAATCAAAGATTATTCTTGTTCTTATATAATTTCCATGTATGTGAATACGAATCGATTTTATTTTTTATTTGCAACCAAGCCTCTCATTTATTAGCAACATCTTATGGAGCCCTTCTTGAACGCACTTTTTTCTACGGAAAATTAGAATACTTAGTAAAACTTTTTACTAAGGATTTTGCCGGTATCCTATGGCTTTTCAAGGATCCTTCCCCGCATTCTGTTAGGTATAAAGGAAAATCCATTCTGGCCTCAAAAGGGACATTCTTTTTGATGCATAAATGGAAATTTTACCTTATTCATTTCTGGCAATGTAATTTTTCTGTGTGGTCTCACCCAAGAAGAATCTATATTAATCGATTATCAACCCATTGTCTTGACTTTATTGGTTTTCTTTCAAGTGTACAACTCACTTCTTCAGTGGTACGGAGTCAAATATTAGAAAATGCATTTCTAATAGATAATACGATTAAGAGGTTCGATCCGAAAATCCCAATTAGTACTCTGATTGGATCGTTAGCTAAAGCGCAATTTTGTAACCGATTAGGACATCCTATTAGTAAGTCGGTCTGGATCGATTTATCGGATTCGGATATTATTGATCGATTTGGGCGCATATGCAGAAATCTTTCTCATTATTATAGTGGCTCTTCAAGAAAAAAGAGTTTGTATCGATTAAAGTATATACTTAAAATTTCTTGTGCTAGAACTTTGGCTCGTAAACACAAAAGTGCTGTGCGTGCTTTTTTGAAAAGATTAGGT------TCAGAATTTTTAGAAGAATTCTTT------ACGGAGCAAGAAAAAGTGCTTTCCTTGATCTTACCAAAAAACGGCTCTAACTTGCGGGGAT------------------TCTATGGAGGGTCTATTTGGTATTTGGATATTATTTGTATTCATAATTTGGCTAATGATGAATGA------------------
>Silene_conica matK
ATGGACGAATTCCAAGGATATATAGAACTAGAGGGTTCTTGGCAACACAACTTTTTCTATCCACTTATCTTTCAGGAATATATTTTTTCGTTTGCAT------ATGGTCATGATTTAAATAAATCTATTTTGTTGGAAACTTCAGGTAATAGG---AAATATAGTTTACTAATTGTGAAACGTTTAATTACTCGAATGTATCAACATAATCAT------TTGATTCTTTCGTCTAACGATTCTAA------------CCAAAA---TGACTTTTGGG------GGCACAAACGCAATTTTTATTCGCAAATGATATCAGAAGTATTTTCAGTCATTGTGGAAATTCCATTTTATCTTCGATTAATAGCTTCTCCAGAGAAACAAAAAA------TAGTCAAATCTTATAATTTGCGATCAATTCATTCAATATTTCCTTTTTTAGAGGACAAATGTTTACATTTAAATTCTGTGTTAGATATATTACTACCTTACCCTGCCCATCTAGAAATCTTGGTTCAAACACTTCGGTACTGGATAAGAGATGCCTCGTCTTTGCATTTATTACGATTATTTCTTTATGAGTATCATAAT------------TGGAATAGTCTTTTTATTCCAAAAAAA-TCTATTTTTTTTTT----AAAAGGAATCAAAGATTATTCTTATTCTTATATAATTTCCATGTATGTGAATACGAATCTATTTTATTTTTTATTTACAACCAATCCTCTCATTTACGAGCAACATCTTATGGAGCCCTTCTTGAACGCACTTTTTTCTACGGAAAATTAGAATACTTAGTAAAACTTTTTACTAAGGATTTTGCCGGGATCCTCTCGCTTTTCAAGGATCCTTCCCCACATTCTGTTAGGTATAAAGGAAAATCCCTTCTGGCATCAAAAGGGACATTCTTTTTGATGCATAAATGGAAATTTTACCTTATTCATTTCTGGCAATGTAATTTTTCTGTGTGGTCTCACCCCAGAAGAATCTATATTAATCGATTATCAACGCATTGTCTTGACTTTATTGGTTTTCTTTCAAATGTACAACTCACTTCTTTAGTGGTACGGAGTCAAATATTAGAAAATGCATTTCTAATAGATAATACGATTAAGAAGTTCGATCCGAAAATCCCAATTAGTACTCTGATTGGATCATTAGCTAAAGCGCAATTTTGTAACCGATTAGGGCATCCTATTAGTAAGTCGGTCTGGATCGATTTATCGGATTCGGATATTATTGATCGATTTGGGCGTATATGCAGAAATCTTTCTCATTATTATAGTGGCTCTTCAAGAAAAAAGAGTTTGTATCAATTAAAGTATATACTTCAAATTTCTTGTGCTAGAACTTTGGCTCGTAAACACAAAAGTGCTGTGCGTGCTTTTTTGAAAAGATTAGGT------TCAGAATTTGTAGAAGAATTCTTT------ACGGAGCAAGAAAAAGTGCTTTCCTTGATCTTACCAAAAAACGGATTTAACTCGCCAGGAT------------------TCTATGGAGGGTCCATTTGGTATTTGGATATTATTTGTATTCAAAATTTGGTTAATGATGAATGA------------------
>Silene_hookeri matK
ATGGAAGAATTCCAAGGATATATAGAACTAGAGGGTTCTTGGCAACACAACCTTTTCTATCCACTTATCTTTCAGGAATATATTTTTTCGTTTGCAT------ATGGTCATGATTTAAATAAATCTATTTTGTTGGAAACTTCAGGTAATAGG---AAATATAGTTTACTAATTGTGAAACGTTTAATTACTCGAATGTATCAACATAATCAT------TTGATTCTTTCGTCTAACGATTCTAA------------CCAAAA---TGACTTTTGGG------GGCACAAACGCAATTTTTATTCGCAAATGATATCAGAAGGATTTTCAGTCATTGTGGAAATTCCATTTTATCTTCTATTAATAGCTTCTCCAGAGAAACAAAAAA------TAGGCAAATCTCATAATTTGCGATCAATTCATTCAATATTTCCTTTTTTAGAGGACAAATTTTTACATTTAAATTCTGTGTTAGATTTATTACTACCTTACCCCGCCCATCTTGAAATCTTGGTTCAAACACTTCGGTACTGGATAAGAGATGCCTCGTCTTTGCATTTATTACGATTATTTCTTTATGAGTATCATAAT------------TGGAATAGTCTTTTTATTCCAAAAAAA-TCCATTTATTTTTTTTTTAAAAGGAATCAAAGATTATTCTTGTTCTTATATAATTTCCATGTATGTGAATACGAATCTATTTTCTTTTTTATTTGCAACCAATCCTCTCATTTACGAGCAACATCTTATGGAGCCCTTCTTGAACGCACTTTTTTCTACGGAAAATTAGAATACTTAGTAAAACTTTTTACTAAGGATTTTGCCGGTATCCTATGGCTTTTCAAGGATCCTTCCCCGCATTCTGTTAGGTATAAAGGAAAAGCCATTCTGGCCTCAAAAGGGACATTCTTTTTGATGCATAAATGGAAATTTTACCTTATTCATTTCTGGCAATGTAATTTTTCTGTGTGGTCTCACCCAAGAAGAATCTATATTAATCGATTATCAACCCATTGTCTTGACTTTTTTGGTTTTTTTTCAAGTGTACAACTCACTTCTTCAGTGGTACGGAGTCAAATATTAGAAAATGCATTTCTAATAGATAATACGATTAAGAGGTTCGATCCGAAAATCCCAATTAGTACTCTGATTGGATCGTTAGCTAAAGCGCAATTTTGTAACCGATTAGGACATCCTATTAGTAAGTCGGTCTGGATCGATTTATCGGATTCGGATATTATTGATCGATTTGGGCGCATATGCAGAAATCTTTCTCATTATTATAGTGGCTCTTCAAGAAAAAAGAGTTTGTATCGATTAAAGTATATACTTAAAATTTCTTGTGCTAGAACTTTGGCTCGTAAACACAAAAGTGCTGTGCGTGCTTTTTTAAAAAGATTAGGT------TCAGAATTTTTAGAAGAATTCTTT------ACGGAGCAAGAAAAAGTGCTTTCCTTGATCTTACCAAAAAACGGCTCTAACTCGCGGGGAT------------------TCTATGGAGGGTCTATTTGGTATTTGGATATTATTTGTATTCATAATTTGGCTAATGATGAATGA------------------
>Silene_lacera matK
ATGGAAGAATTCCAAGGATATATAGAACTAGAGGGTTCTTGGCAACACAACTTTTTCTATCCACTTATCTTTCAGGAATATATTTTTTCGTTTGCAT------ATGGTCATGATTTAAATAAATCTATTTTGTTGGAAACTTCAGGTAATAGG---AAATATAGTTTACTAATTGTGAAACGTTTAATTACTCGAATGTATCAACATAATCAT------TTGATTCTTTCGTCTAACGATTCTAA------------CCAAAA---TGACTTTTGGG------GGTACAAACGCAATTTTTATTCGCAAATGATATCAGAAGGATTTTCAGTCATTGTGGAAATTCCACTTTATCTTCTATTAATAGCTTCTCCAGAGAAAAAAAAAA------TAGTCAAATCTCATAATTTGCGATCAATTCATTCAATATTTCCTTTTTTAGAGGACAAATTTTTACATTTTAATTCTGTGTTAGATATATTACTACCTTTCCCCGCCCATCTAGAAATATTGGTTCAAACACTTCGGTACTGGATAAGAGATGCCTCGTCTTTGCATTTATTACGATTATTTCTTTATGAGTATCATAAT------------TGGAATAGTCTTTTTATTCCAAAAAAA-TCCATTTATTTTTTTTTTAAAAGGAATCAAAGATTATTCTTGTTCTTATATAATTTCCATGTATGTGAATACGAATCTATTTTATTTTTTATTTGCAACCAATCCTCTCATTTACGAGCAACATCTTATGGAGCCCTTCTTGAACGCGCTTTTTTCTACGGAAAATTAGAATACTTAGTAAAAAATTTTACTAAGGATTTTGCCGGTATCCTATGGCTTTTCAAGGATCCTTCCCCGCATTCTGTTAGGTATAAAGGAAAATCCATTCTGGCCTCAAAAGGGACATTCTTTTTGATGCATAAATGGAAATTTTACCTTATTCATTTCTGGCAATGTAATTTTTCTGTGTGGTCTCACCCAAGAAGAATCTATATTAATCGATTATCAACCCATTGTCTTGACTTTATTGGTTTTCTTTCAAGTGTACAACTCACTTCTTCAGTGGTACGGAGTCAAATATTAGAAAATGCATTTCTAATAGATAATACGATTAAGAGGTTCGATCCTAAAATCCCAATTAGTACTCTGATTGGATCGTTAGCTAAAGCGCAATTTTGTAACCGATTAGGACATCCTATTAGTAAGTCGGTCTGGATCGATTTATCGGATTCGGATATTATTGATCGATTTGGGCGCATATGCAGAAATCTTTCTCATTATTATAGTGGCTCTTCAAGAAAAAAGAGTTTGTATCGATTAAAGTATATACTTAAAATTTCTTGTGCTAGAACTTTGGCTCGTAAACACAAAAGTGCTGTGCGTTCTTTTTTGAAAAGATTAGGT------TCAGAATTTTTAGAAGAATTCTTT------ACGGAGCAAGAAAAAGTGCTTTCCTTGATCTTACCAAAAAACGGCTCTAACTCGCGGGGAT------------------TCTATGGAGGGTCTATTTGGTATTTGGATATTATTTGTATTCATAATTTGGCTAATGATGAATGA------------------
>Silene_armena matK
ATGGAAGAATTCCAAGGATATATAGAACTAGAAGGTTCTTGGCAACACAACTTTTTATATCCACTTATCTTTCAAGAATATATTTTGTCGTTTGCAT------ATGGTCATGATTTAAATAAATCTATTTTGTTGGAAACTTCAGGTAATAGG---AAATATAGTTTACTAATTGTGAAACGTTTAATTACTCGAATGTATCAACAGAATCAG------TTGATTTTTTCGTCTAACGATTCTAA------------CAAAAA---TGACTTTTGGG------GACACAAACGCAATTTTTATTCGCAAATGATATCAGAAGGATTTTCAGTCATTGTGGAAATTCCATTTTATCTTCTATTAATAGCTTCTCTAGAGAAACAAAAAA------AAGTCAAATCTCATAATTTTCGATCAATTCATTCAATATTTCCTTTTTTAGAGGACACATTTTTACATTGTAATTCTGTTTTAGATATATTACTACCTTACCCCGCCCATCTAGAAATCTTGGTTCAAATCCTTCGGTACTGGGTAAGAGATGCCTCTTTTTTGCATTTATTACGATTCTTTCTTTATGAGTATCATAATAATAAT------TGGAATAGTTTTTTGATTCCAAAAAAC-TCTATTTCTTTTTT---TTTTAGGAATCAAAGATTATTCGTGTTCTTATATAATTTTCATGTATGTGAATACGAATCTATTTTCTTTTTTCTTTGCAACCAATCCTCTAATTTACGATCAATATCTTATAGAGCCCTTCTTGAACGCACTTTTTTCTACGGAAAATTAGAATATTTAGTAAAACTTTTGACTAAGGATTTTGCCATTATCTTATGGCTTTTCAAGGATCCTTCCCCGCATTCTGTTAGGTATAAGGGAAAATGCATTCTGGCCTCAAAAGGGACATTCTTTTTGATGCATAAATGGAAATTTTACCTTATTCATTTCTGGCAATGTCATTTTTCTGTGTGGTCTCACCCAAGAAGAATCTATATTAATCGATTATCAACCCATTGTCTTGACTTTGTTGGTTTTTTTTCAAGTGTACAACTCACTTCTTCAGTGGTACGGAGTCAAATGTTAGAAAATGCATTTCTAATAGATAATACGATTAAGAGGTTTGATCCGAAAATCCCAATTAGTACTCTGATTGGATCGTTAGCTAAAGCGCAATTTTGTAACCGATTAGGACATCCTATTAGTAAGTCGGTCTGGAGCGATTTATCGGATTCGGATATTATTGATCGATTTGGGCGTATATGCAGAAATCTTTCTCATTATTATAGCGGCTCTTCAAGAAAAAAGAATTTGTATCGATTAAAGTATATACTTCAAATTTCTTGCGCTAGAACTTTGGCTCGTAAACACAAAAGTGCTGCGCGTGCTTTTTTGAAAAGATTAGGT------TCAGAATTTTTGGAAGAATTCTTT------ACGGAGCAAGAAAAAGTTCTTTCCTTGATCTTACCAAAAAACGGCTTTAACTCGCGGGGAT------------------TCTATAGAGGGTCTATTTGGTATTTGGATATTATTTGTATTCATAATTTGGCTAATGATGAATGA------------------
>Silene_turkestanica matK
ATGGAGGAATTCCAAGGATATCTAGAACTAGAGGGTTCTTGGCAACACAACTTTTTCTATCCACTTATCTTTCAGGAATATCTTTTTTCGTTTGCAT------ATGGTCATGATTTAAATAAATCTATTTTGTTGGAAACTTCAGGTAATAGG---AAATATAGTTTACTAATTGTGAAACGTTTAATTACTCGAATGGATCAACAAAATCAT------TTGATTCTTTCGTCTAACGATTCTAA------------CCAAAA---TGACTTTTGGG------GGCACAAACGCAATTTTTATTCTCAAATGCTATCAGAAGGCTTTTCAGTCATTGTGGAAATTCCATTTTATCTTCTATTAATAGCTTCTCCAGAGAAACAAAAAA------TAGTCAAATCTCATAATTTGAGATCAATTCATTCAATATTTCCTTTTTTAGAGGACAAATTTTTACATTTAAATTCTGTGTTAGATATATTAATACCTTACCCCGCTCATCTAGAAATCTTGGTTCAAACACTTCGGTACTGGATAAGAGATGCCGCGTCTTTGCATTTATTACGATTATTTCTTTATGAGTATCATAAT------------TGGAATAGTCTTTTTATTCCAAAAAAA-TCCATTTATTTTTTTTTAAAAAGGAATCAAAGATTATTCTTGTTCTTATATAATTTCCATGTATGTGAATACGAATCCATTTTATTTTTTATTTGCAACCAATCCTCTCATTTACGAGCAACATCTTATGGAATCCTTCTTGAACGCACTTTGTTCTACGGAAAATTAGAATACTTAGTCAAACTTTTGACTAAGGATTTTGCCGGTATCCTATGGCTTTTCAAGGATCCTTCCCCGCACTCTGTTAGGTATAAAGGCAAATCTATTCTGGCCTCAAAAGGGACATTCTTTTTGATGCATAAATGGAAATTTTACCTTATTAATTTATGGCAATGTCATTTTTCTGTGTGGTCTCATCCAAGACGAATCTATATTAATCGATTATCAACCCATTGTCTTGACTTTATTGGTTTTCTTTCAAGTGTCCAACTCACTTCTTCAGTGGTACGGAGTCAAATATTCGAAAATGCATTTCTAATAGATAATACGATTAAGAGGTTCGATCCGAAAATCCCAATTAGTACTCTGATTGGATCGTTAGCTAAAGCGCAATTTTGTAACCGATTAGGACATCCTATTAGTAAGTCGGTCTGGATCGATTTATCGGATTCGGATATTATTGATCGATTTGGGCGCATATGCCGAAATCTTTCTCATTATTATAGCGGCTCTTCAAAAAAAAAGAGTTTGTATCGATTAAAGTATATACTTAAAATTTCTTGTGCTAGAACTTTGGCTCGTAAACACAAAAGTGCTGTGCGTGCTTTTTTGAAAAGATTAGGT------TCAGAATTTTTAGAAGAATTCTTT------ACGGAGCAAGAAAAAGTGCTTTCCTTGATCTTACCAAAAAACGGCTCTAACTCGCGGGGAT------------------TCTATGGAGGGTCTATTTGGTATTTGGATATTATTTGTATTCATAATTTGGCTAATGATGAATGA------------------
>Silene_nana matK
ATGGAAGAATTCCAAGGATATATAGAATTGGAGGGTTCTTGGCAACACAACTTTTTCTATCCACTTATCTTTCAGGAATATATTTTTTCGTTTGCAT------ATGGTCATGATTTAAAAAAATCTATTTTGTTGAAAACTTCAGGTAATAGG---AAATATAGTTTACTAATTGCGAAACGTTTAATTACTCGAATGTATCAACATAATCAT------TTGATTCTTTCGTCTAAGGATTCTAA------------CCAAAA---TGACTTTTGGG------GGCACAAACGCAATTTTTATTCGCAAATGATATCAGAAGGATTTGCAGTCATTGTGGAAATTCCATTTTATCTTCTATTAATAGCTTCTCCAGAGAAACAAAAAA------TAGTAAAATCTCAAAATTTGCGATCAATTCATTCAATATTTCCTTTTTTCGAGGACAAATTTTTACATTTAAATTCTGTGTTAGATATATTAATACCTTATCCCGCCCATCTAGAAATCTTGGTTCAAACACTTCGGTACTGGATAAGAGATGCCTCGTCTTTGCATTTATTACGATTATTTCTTTATGAGTATCATAAT------------TGGAATAGTTTTTTTATTCCAAAAAAA-TCCATTTTTTTTTT---TAAAAGGAATCAAAGATTATTCTTGTTCTTATATAATTTCCATGTATGTGAATACGAATTTATTTTATTTTTTATTTGCAACCAATCTTCTCATTTACAAGCAACATCTTATGGAGCCCTTCTTGAACACACTTTTTTCTACGGAAAATTAGAATACTTAGTAAAACTTTTTACTAAGGATTTTGCCGGTATCCTATGTCTTTTCAAGGATCCTTCCCCGCATTCTGTTAGGTATAAAGGAAAATCCATTCTGGCCTCAAAAGGGACATTATTTTTGATGCAGAAATGGAAATTTTACCTTATTCATTTCTGGCAATGTAATTTTTCTGTGTGGTCTCACCCAAGAAGAATCTATATTAATCGATTATCAACCCATTGTCTTGACTTTATTGGTTTTCTTTCAAGTGTACAACTCACTTCTTCAGTAGTACGGAGTCAAATATTAGAAAATGCATTTCTAATAGATAATACGATTAAGAGGTTCGATCCGAAAATCCCAATTAGTACTCTGATTGGATCATTAGCTAAAGCGCAATTTTGTAATCGATTAGGACATCCTATTAGTAAGTCGGTCTGGATCGATTTATCGGATTCGGATATTATTGATCGATTTGGGCGCATATGCAGAAATCTTTCTCATTATTATAGTGGCTCTTCAAGAAAAAAAAGTTTATATAGATTAAAGTATATACTTAAAATTTCTTGTGCTAGAACTTTAGCTCGTAAACACAAAAGTGCTGTACGTGCTTTTTTGAAAAGATTAGGT------TCAGAATTTTTAGAAGAATTCTTT------ACGGAGCAAGAAAAAGTGCTTTCCTTGATCTTACCAAAAAACAGCTCTAACTCGCGGGGAT------------------TTTATGGAGGGTCTATTTGGTATTTGGATATTTTTTGTATTCATAATTTGGCTAATGATGAATGA------------------
>Silene_odontopetala matK
ATGGAAGAATTCCAAAGATATATAGAACTAGAGAGTTCTTGGCAACACAACTTTTTCTATCCACTTATCTTTCAGGAATATATTTTTTCGTTTGCAT------ATGGTCATGATTTAAATAAATCGATTTTGTTAGAAACTTCAGGTAATAGG---AAATATAGTTTACTAATTGTGAAACGTTTAATTACTCGAATGTATCAACAGAATCAT------TTGATTCTTTCGTCTAACGATTCTAA------------CCAAAA---TGACTTTTGGG------GGCACAAACGTAATTTTTATTCGCAAATGATATCAGAAGGATTTTCAGTCATTGTGGAAATTCCATTTTATCTTCTATTAATAGCTTCTCTAGAGAAACAAAAAA------TAGTCAAATCTCATAATTTGCGATCAATTCATTCAATATTTCCTTTTTTAGAGGACAAATTGTTACATTTAAATTCTGTATTAGATATATTACTACCTTACCCCGCCCATCTAGAAATCTTGGTTCAAACACTTCGGTACTGGATAAGAGATGCCTCGTCTTTGCATTTATTACGATTCTTTCTTTATGAGTATCATAAT------------TGGAATAGTCTTTTTATTCCAAAAAAA-TCTATTTCTTTTTTTTTTAAGAGGAATCAAACATTATTCTTGTTCTTATATAATTTCCATGTATGTGAATACGAATCTCTTTTCTTTTTTCTTTGCAACCAATCCCCTCATTTACGATCAACATCTTATAGAGCACTTCTTGAACGCACCTTTTTCTACGGAAAATTAGAATATTTAGTAAAAATTTTTACTAAGGATTTTGCCGTTATCTTATGGCTTTTCAAGGATCCTTCCCCGCATTCTGTTAGGTATAAAGGAAAATCCCTTCTGGCCTCAAAAGGGACATTCTTTTTGATGCATAAATGGAAATTTTACCTTATTCATTTTTGGCAATGTCATTTTTCTGTGTGGTCTCACCCAAGAAGAATCTATATTAATCGATTATCAACCCATTGTCTTGATTTTATTGGTTTTCTTTCAAGTGTACAACTCACTTCTTCAGTGGTACGGAGTAAAATGTTAGAAAATGCATTTATAATAGACAATACGATTAAGAGGTTCGATCCGAGAATACCAATTAGTACTCTGATTGGATCGTTAGCTAAAGCGCAATTTTGTAACCGATTAGGATATCCTATTAGTAAGTCGGTCTGGATCGATTTATTGGATTCGGATATTATTGATCGCTTTGGGCGTATATGCAGAAATCTTTCTCATTATTATAGTGGCTCTTCAAGAAAAAAGAGTTTGTATCGATTAAAGTATATACTTCAAATTTCTTGTGCTAGAACTTTGGCTCGTAAACACAAAAGTGTTGCGCGTGCTTTTTTGAAAAGATTAGGTTTAGGTTCAGAATTTTTGGAAGAATTCTTT------ACGGAGCAAGAAAAAGTGCTTTCCTTGATCTTACCAAAAAACTGCTCTAACTCGCGGGGAT------------------TCTATAGAGGGTCCATTTGGTATTTTGATATTATTTTTATTTATAATTTGGCTAATGATGAATGA------------------
>Silene_samojedora matK
ATGGAAGAATTCCAAGGGTATATAGAACTAGAGGGTTCTTGGCAACACAACTTTTTCTATCCACTTAGCTTTCAGGAATATATTTTTTCGTTTGCAT------ACGGTCATGATTTAAATAAATCTATTTTGTTGGAAACTTCCGGTAATAGG---AAATATAGTTTACTAATTGTGAAACGTTTAATTACTCGAATGTATCAACATAATCAT------TTGATTCTTTCGTCTAACGATTCTAA------------CCAAAA---TGACTTTTGGG------GGCACAAACGCAATTTTTATTCGCAAATGATATCAGAAGGATTTTCAGTCATTGTGGAAATTCCATTTTATCTTCTATTAATAGCTTCTCCAGAGAAACAAAAAA------TAGTCAAATCCCATAATTTGCGATCAATTCATTCAATATTTCCTTTTTTAGAGGACAAATTTTTACATTTAAATTCTGTGTTAGATATATTACTACCTTACCCTGCCCATCTAGAAATCTTGGTTCAAACACTTCGGTACTGGATAAGAGATGCCTCGTCTTTGCATTTATTACGATTATTTCTTTATGAGTATCATAAT------------TGGAATAGTCTTTTTATTCCAAAAAAA-TCCATTTCTTTTTTTTTTAAACGGAATCAAAGATTATTCTTGTTCTTATATAATTTCCATGTATGTGAATACGAATCGATTTTTT----TTTTTGCAACCAAGCCTCTCATTTACTAGCAACATCTTATGGAGCCCTTCTTGAACGCACTTTTTTCTACGGAAAATTAGAATACTTAGTAAAACTTTTTACTAAGGATTTTCCCGGTATCCTATGGCTTTTCAAGGATCCTTCTCCGCATTCTGTTAGGTATAAAGGAAAATCCATTCTGGCCTCAAAAGGGACATTCTTTTTGATGCATAAATGGAAATTTTACCTTATTCATTTCTGGCAATGTAATTTTTCTGTGTGGTCTCACCCAAGAAGAATCTATATTAATCGATTATCAACCCATTGTCTTGACTTTATTGGTTTTCTTTCAAGTGTACAACTCACTTCTTCAGTGGTACGGAGTCAAATATTAGAAAATGCATTTCTAATAGATAATACGATTAAGAGGTTCGATCCGAAAATCCCAATTAGTACTCTGATTGGATCGTTAGCTAAAGCGCAATTTTGTAACCGATTAGGACATCCTATTAGTAAGTCGGTCTGGATCGATTTATCGGATTCGGATATTATTGATCGATTTGGGCGCATATGCAGAAATCTTTCTCATTATTATAGTGGCTCTTCAAGAAAAAAGAGTTTGTATCGATTAAAGTATATACTTAAAATTTCTTGTGCTAGAACTTTGGCTCGTAAACACAAAAGTGCTGTGCGTTCTTTTTTGAAAAGATTAGGT------TCAGAATTTTTAGAAGAATTCTTT------ACGGAGCAAGAAAAAGTGCTTTCCTTGATCTTACCAAAAAACGGCTCTAACTCGCGGGGAT------------------TCTATGGAGGGTCTATTTGGTATTTGGATATTATTTGTATTCATAATTTGGCTAATGATGAATGA------------------
>Silene_sachalinensis matK
ATGGAAGAATTCCAAGGGTATATAGAACTAGAGGGTTCTTGGCAACACAACTTTTTCTATCCACTTAGCTTTCAGGAATATATTTTTTCGTTTGCAT------ATGGTCATGATTTAAATAAATCTATTTTGTTGGAAACTTCAGGTAATAGG---AAATATAGTTTACTAATTGTGAAACGTTTAATTACTCGAATGTATCAACATAATCAT------TTGATTCTTTCGTCTAACGATTCTAA------------CCAAAA---TGACTTTTGGG------GGCACAAACGCAATTTTTATTTGCAAATGATATCAGAAGGATTTTCAGTCATTGTGGAAATTCCATTTTATCTTTTATTAATAGCTTCTCCAGAGAAACAAAAAA------TAGTCAAATCTCATAATTTGCGATCAATTCATTCAATATTTCCTTTTTTAGAGGACAAATTTTTACATTTAAATTCTGTGTTAGATATATTACTACCTTACCCTGCCCATCTAGAAATCTTGGTTCAAACACTTCGGTACTGGATAAGAGATGCCTCGTCTTTGCATTTATTACGATTATTTCTTTATGAGTATCATAAT------------TGGAATAGTCTTTTTATTCCAAAAAAA-TCCATTTCTTTTTTTTTTAAACGGAATCAAAGATTATTCTTGTTCTTATATAATTTCCATGTATGTGAATACGAATCGATTTTATTTTTTATTTGCAACCAAGCCTCTCATTTACTAGCAACATCTTATGGAGCCCTTCTTGAACGCACTTTTTTCTACGGAAAATTAGAATACTTAGTAAAACTTTTTACTAAGGATTTTGCCGGTATCCTATGGCTTTTCAAGGATCCTTCCCCGCATTCTGTTAGGTATAAAGGAAAATCCATTCTGGCCTCAAAAGGGACATTCTTTTTGATGCATAAATGGAAATTTTACCTTATTCATTTCTGGCAATGTAATTTTTCTGTGTGGTCTCACCCAAGAAGAATCTATATTAATCGATTATCAACCCATTGTCTTGACTTTATTGGTTTTCTTTCAAGTGTACAACTCACTTCTTCAGTGGTACGGAGTCAAATATTAGAAAATGCATTTCTAATAGATAAAACGATTAAGAGGTTCGATCCGAAAATACCAATTAGTACTCTGATTGGATCGTTAGCTAAAGCGCAATTTTGTAACCGATTAGGACATCCTATTAGTAAGTCGGTCTGGATCGATTTATCGGATTCGGATATTATTGATCGATTTGGGCGCATATGCAGAAATCTTTCTCATTATTATAGTGGCTCTTCAAGAAAAAAGAGTTTGTATCGATTAAAGTATATACTTAAAATTTCTTGTGCTAGAACTTTGGCTCGTAAACACAAAAGTGCTGTGCGTGCTTTTTTGAAAAGATTAGGT------TCAGAATTTTTAGAAGAATTCTTT------ACGGAGCAAGAAAAAGTGCTTTCCTTGATCTTACCAAAAAACGGCTCTAACTTGCGGGGAT------------------TCTATGGAGGGTCTATTTGGTATTTGGATATTATTTGTATTCATAATTTGGCTAATGATGAATGA------------------
>Silene_tunicoides matK
ATGGAAGAATTCCAAGGATATATAGAACTAGAAGGTTCTTGGCAACACAACTTTTTATATCCACTTATCTTTCAAGAATATATTTTTTCGTTTGCAT------ATGGTCATGATTTAAATAAATCTATTTTGTTGGAAACTTCAGGTAATAGG---AAATATAGTTTACTAATTGTGAAACGTTTAATTACTCGAATGTATCAACAGAATCAG------TTGATTTTTTCGTCTAACGATTCTAA------------CAAAAA---TGACTTTTGGG------GACACAAACGCAATTTTTATTCGCAAATAATATCAGAAGGATTTTCAGTCATTGTGGAAATTCCATTTTATCTTCTATTAATAGCTTCTCTCGAGAAACAAAAAA------AAGTCAAATCTCATAATTTTCGATCAATTCATTCAATATTTCCTTTTTTAGAGGACAAATTTTTACATTGTAATTCTGTGTTAGATATATTACTACCTTACCCCGACCATCTAGAAATCTTGGTTCAAATCCTTCGGTACTGGGTAAGAGATGCCTCGTCTTTGCATTTATTACGATTCTTTCTTTATGAGTATCATAATAATAAT------TGGAATAGTTTTTTTATTCCAAAAAAC-TCTATTTCTTTTTT---TTTTAGGAATCAAAGATTATTCGTGTTCTTATATAATTTTCATGTATGTGAATACGAATCTATTTTCTTTTTTCTTTGCAACCAATCCTCTCATTTACGATCAACATCTTATAGAGCCCTTCTTGAACGCACTTTTTTCTACGGAAAATTAGAATATTTAGTAAAACTTTTGACTAAGGATTTTGCCATTATCTTATGGCTTTTCAAGGATCCTTCCCCGCATTCTGTTAGGTATAAGGGAAAATGCATTCTAGCCTCAAAAGGGACATTCTTTTTGATGCATAAATGGAAATTTTACCTTATTCATTTCTGGCAATGTCATTTTTCTGTGTGGTCTCACCCAAGAAGAATCTATATTAATCGATTATCAACCCATTGTCTTGACTTTGTTGGTTTTTTTTCAAGTGTACAACTCACTTCTTCAGTGGTACGGAGTCAAATGTTAGAAAATGCATTTCTAATAGATAATACGATTAAGAGGTTCGATCCGAAAATCCCAATTAGTACTCTGATTGGATCGTTAGCTAAAGCGCAATTTTGTAACCGATTAGGACATCCTATTAGTAAGTCGGTCTGGAGCGATTTATCGGATTTGGATATTATTGATCGATTTGGGCGTATATGCAGAAATCTTTCTCATTATTATAGCGGCTCTTCAAGAAAAAAGAGTTTGTATCGATTAAAGTATATACTTCAAATTTCTTGCGCTAGAACTTTGGCTCGTAAACACAAAAGTGCTGCGCGTGCTTTTTTGAAAAGATTAGGT------TCAGAATTTTTGGAAGAATTCTTT------ACGGAGCAAGAAAAAGTTCTTTCCTTGATCTTACCAAAAAACGGCTTTAACTCGCGGGGAT------------------TCTATAGAGGGTCTATTTGGTATTTGGATATTATTTGTATTCATAATTTGGCTAATGATGAATGA------------------
>Silene_multicaulis matK
ATGGAAGAATTCCAAGGATATATAGAACTAGAGGGTTCTTGGCAACACAACTTTTTATATCCACTTATCTTTCAGGAATATATTTTTTCGTTTGCAT------ATGGTCATGATTTAAATAAATCTATTTTGTTGGAAACTTCAGGTAATAGG---AAATATAGTTCACTAATTGTGAAACGTTTAATTACTCGAATGTATCAACAGAATCAT------TTGATTCTTTCGTCTAACGATTCTAA------------CAAAAA---TGACTTTTGGG------GGCACAAACACAATTTTTATTCGCAAATGATATCAGAAGGATTTTCAGTTATTGTGGAAATTCCATTTTATCTTCTATTAATAGCTTCTCTAGAGAAACAAAAAA------AAGTCAAATCTCATAATTTTCGATCAATTCATTCAATATTTCCTTTTTTAGAGGACAAATTTTTACATTGTAATTCTGTGGTAGATATATTACTACCTTACCCCGCCCATCTAGAAATCTTGGTTCAAATCCTTCGGTACTGGGTAAGAGATGCCTCGTCTTTGCATTTATTACGATTCTTTCTTTATGAGTATCATAATAATAAT------TGGAATAGTTTTTTTATTCCAAAAAAC-TCTCTTTCTTTTTTTTTTTTTAGAAATCAAAGATTATTCGTGTTCTTATATAATTTTCATGTATGTGAATACGAATCGATTTTCTTTTTTCTTTGCAACCAATCCTCTCATTTACGATCAACATCTTATAGAGCCCTTCTTGAACGCACTTTTTTCTACGGAAAATTAGAATATTTAGTAAAACTTTTTACTAAGGATTTTGCCGTTATCTTATGGCTTTTCAAGGATCCTTCCCCGCATTCTGTTAGGTATAAGGGAAAATTCATTCTGGCCTCAAAAGGGACATTCTTTTTGATGCATAAATGGAAATTTTACCTTATTCATTTCTGGCAATGTCATTTTTCTGTGTGGTCTCACCCAAGAAGAATCTATATTAATCGATTATCAACCCATTGTCTTGACTTTATTGGTTTTCTTTCAAGTGTACAACTCACTTCTTCAGTGGTACGGAGTCAAATGTTAGAAAATGCATTTCTAATAGATAATACGATTAAGAGGTTCGATCCGAAAATCCCAATTAGTACTCTGATTGGATCGTTAGCTAAAGCGCAATTTTGTAACCGATTAGGACATCCTATTAGTAAGTCGGTCTGGATCGATTTATCGGATTCGGATATTATTGATCGATTTGGGCGTATATGCAGAAATCTTTCTCATTATTATAGCGGCTCTTCAAGAAAAAAGAGTTTGTATCGATTCAAGTATATACTTCAAATTTCTTGCGCTAGAACTTTGGCTCGTAAACACAAAAGTGCTGCGCGTGCTTTTTTGAAAAGATTAGGT------TCAGAATTTTTGGAAGAATTCTTT------ACGGAGCAAGAAAAAGTTCTTTCCTTGATCTTACCAAAAAACGGCTCTAACTCGCGGGGAT------------------TCTATAGAGGGTCTATTTGGTATTTGGATATTATTTGTATTCATAATTTGGCTAATGATGAATGA------------------
>Silene_seoulensis matK
ATGGAAGAATTCCAAGGGTATATAGAACTAGAGGGTTCTTGGCAACACAACTTTTTCTATCCACTTAGCTTTCAGGAATATATTTTTTCGTTTGCAT------ATGGTCATGATTTAAATAAATCTATTTTGTTGGAAACTTCAGGTAATAGG---AAATATAGTTTACTAATTGTGAAACGTTTAATTACTCGAATGTATCAACATAATCAT------TTGATTCTTTCGTCTAACGATTCTAA------------CCAAAA---TGACTTTTGGG------GGCACAAACGCAATTTTTATTCGCAAATGATATCAGAAGGATTTTCAGTCATTGTGGAAATTCCATTTTATCTTCTATTAATAGCTTCTCCAGAGAAACAAAAAA------TAGTAAAATCCCATAATTTGCGATCAATTCATTCAATATTTCCTTTTTTAGAGGACAAATTTTTACATTTAAATTCTGTGTTAGATATATTACTACCTTACCCTGCCCATCTAGAAATCTTGGTTCAAACACTTCGGTACTGGATAAGAGATACCTCGTCTTTGCATTTATTACGATTATTTCTTTATGAGTATCATAAT------------TGGAATAGTCTTTTTATTCCAAAAAAA-TCCATTTCTTTTTTTTTTAAACGAAATCAAAGATTATTCTTGTTCTTATATAATTTCCATGTATGTGAATACGAATCGATTTTTT-TTTTATTTGCAACCAAGCCTCTCATTTACTAGCAACATCTTATGGAGCCCTTCTTGAACGCACTTTTTTCTACGGAAAATTAGAATACTTAGTAAAACTTTTTACTAAGGATTTTACCGGTATCCTATGGCTTTTCAAGGATCCTTCTCCGCATTCTGTTAGGTATAAGGGAAAATCCATTCTGGCCTCAAAAGGGACATTCTTTTTGATGCATAAATGGAAATTTTACCTTATTCATTTCTGGCAATGTCATTTTTCTGTGTGGTCTCACCCAAGAAGAATCTATATTAATCGATTATCAACCCATTGTCTATACTTTATTGGTTTTCTTTCAAGTGTACAACTCACTTCTTCAGTGGTACGGAGTCAAATATTAGAAAATGCGTTTCTAATAGATAATACGATTAAGAGGTTCGATCCGAAAATCCCAATTAGTACTCTGATTGGATCGTTAGCTAAAGCGCAATTTTGTAACCGATTAGGACATCCTATTAGTAAGTCGGTCTGGATCGATTTATCGGATTCAGATATTATTGATCGATTTGGGCGCATATGCAGAAATCTTTCTCATTATTATAGTGGCTCTTCAAGAAAAAAGAGTTTGTATCGATTAAAGTATATACTTAAAATTTCTTGTGCTAGAACTTTGGCTCGTAAACACAAAAGTGCTGTGCGTGCTTTTTTGAAAAGATTAGGT------TCAGAATTTTTAGAAGAATTCTTT------ACGGAGCAAGAAAAAGTGCTTTCCTTGATCTTACCAAAAAACGGCTCTAACTCGCGGGGAT------------------TCTATGGAGGGTCTATTTGGTATTTGGATATTTTTTGTATTCATAATTTGGCTAATGATGAATGA------------------
>Silene_paucifolia matK
ATGGAAGAATTCCAAGGATATATAGAACTAGAGGGTTCTTGGCAACACAACTTTTTATATCCACTTATCTTTCAGGAATATATTTTTTCGTTTGCAT------ATGGTCATGATTTAAATAAATCTATTTTGTTGGAAACTTCAGGTAATAGG---AAATATAGTTTACTAATTGTGAAACGTTTAATTACTCGAATGTATCAACAGAATCAT------TTGATTCTTTCGTCTAACGATTCTAA------------CAAAAA---TGACTTTTGGG------GGCACAAACACAAATTTTATTCGCAAATGATATCAGAAGGATTTTCAGTTATTGTGGAAATTCCATTTTATCTTCTATTAATAGCTTCTCTAGAGAAACAAAAAA------AAGTCAAATCTAATAATTTTCGATCAATTCATTCAATATTTCCTTTTTTAGAGGACAAATTTTTACATTGTAATTCTGTGTTAGATATATTACTACCTTACCCCGCCCATCTAGAAATCTTGGTTCAAATCCTTCGGTACTGGGTAAGAGATGCCTCGTCTTTGCATTTATTACGATTCTTTCTTTATGAGTATCATAATAATAAT------TGGAATAGTTTTTTTATTCCAAAAAAC-TCTATTTCTTTTTTTTTTTTTAGAAATCAAAGATTATTCGTGTTCTTATATAATTTTCATGTATGTGAATACGAATCTATTTTCTTTTTTCTTTGCAACCAATCCTCTCATTTACGATCAACATCTTATAGAGCCCTTCTTGAACGCACTTTTTTCTACGGAAAATTAGAATATTTAGTAAAACTTTTTACTAAGGATTTTGCCGTTATCTTATGGCTTTTCAAGGATCCTTCCCCGCATTCTGTTAGGTATAAGGGAAAATTCATTCTGGCCTCAAAAGGGACATTCTTTTTGATGCATAAATGGAAATTTTACCTTATTCATTTCTGGCAATGTCATTTTTCTGTGTGGTCTCACCCAAGAAGAATCTATATTAATCGATTATCAACCCATTGTCTTGACTTTATTGGTTTTCTTTCAAGTGTACAACTCACTTCTTCAGTGGTACGGAGTCAAATGTTAGAAAATGCATTTCTAATAGATAATACGATTAAGAGGTTCGATCCGAAAATCCCAATTAGTACTCTGATTGGATCGTTAGCTAAAGCGCAATTTTGTAACCGATTAGGACATCCTATTAGTAAGTCGGTCTGGATTGATTTATCGGATTCGGATATTATTGATCGATTTGGGCGTATATGCAGAAATCTTTCTCATTATTATAGCGGCTCTTCAAGAAAAAAGAGTTTGTATCGATTAAAGTATATACTTCAAATTTCTTGCGCTAGAACTTTGGCTCGTAAACACAAAAGTGCTGCGCGTGCTTTTTTGAAAAGATTAGGT------TCAGAATTTTTGGAAGAATTCTTT------ACGGAGCAAGAAAAAGTTCTTTCCTTGATCTTACCAAAAAACGGCCCTAACTCGCGGGGAT------------------TCTATAGAGGGTCTATTTGGTATTTGGATATTATTTGTATTCATAATTTGGCTAATGATGAATGA------------------
>Silene_repens matK
ATGGAAGAATTCCAAGGATATATAGAACTAAAGGGGTCTTGGCAACACAACTTTTTCTATCCACTTATCTTTCAGGAATATATTTTTTCGTTTGCAT------ATGGTCATGATTTAAATAAATCTATTTTGTTGGAAACTTCAGGTAATAGG---AAATATAGTTTACTAATTGTGAAACGTTTAATTACTCGAATGTATCAACAGAATCAT------TTGAGTCTTTCGTCTAACGATTCTAA------------CCAAAA---TGACTTTTGGG------GGCACAAACGCAATTTTTATTCGCAAATGATATCAGAAGGATTTTTAGTCATTGTGGAAATTCCATTTTATCTTCTATTAATAGCTTCTATAGAGAAACAAAAAA------TAGTTAAATCTCATAATTTGCGATCAATTCATTCAATATTTCCTTTTTTAGAGGACAAATTTTTACATTTTAATTCTGTGTTAGATATATTACTACCTTACCCCGCCCATCTAGAAATCTTGGTTCAAACCCTTCGGTACTGGGTAAGAGATGCCTCGGCTTTGCATTTATTACGATTTTTTATTTATGAGTATCATAAT------------TGGAATAGTTTTTTTATTCAAAAAAAA-TCCATTTCTTTTTTTTTTTTGAGTAATCAAAGATTATTCTTGTTCTTGTATAATTTCCATGTATGTGAATACGAATCTATTTTCTTTTTTCTTTGCAACCAATCCTCTCATTTAAGATCAACATCTTATAGAGCCCTCCTTGAACGCACTTTTTTCTACGGAAAATTAGAATATTTAGTAAAACTTTTTACTAAGCATTTTGCCGTTATCTTATGGCTTTTTACGGATCCTTCCCCGCATTCTGTTAGGTATAAAGGAAAATCCATTCTGGTCTCAAAAGGGACATTCTTTTTGATGTATAAATGGAAATTTTACCTTATTCATTTCTGGCAATGTTATTTTTCTGTGTGGTCTCACCCAAGAAGAATCTATATTAATCGATTATCAACCCATTGTCTTGACTTTATGGGTTTTCTTTCAAGTGTACAACTCACTTCTTCAGTGGTACGGAGTCAAATGTTAGAAAATGCATTTCTAATAGATAATACGATTAAGAGGTTCGATCCGAAAATCCCAATTAGTACTCTGGTTGGATCGTTAGCTAAAGCGCAATTTTGTAACCGATTAGGACATCCTATTAGTAAGTCGGTCTGGATCGATTTATCGGATTCGGATATTATTGATCGATTTGGGTGTATATGCAGAAATCTTTCTCATTATTATAGCGGCTCTTCAAGAAAAAAGAGTTTGTATCGATTAAAGTATATACTTCAAATTTCTTGTGCTAGAACTTTGGCTCGTAAACACAAAAGTGCTGCGCGCGCTTTTTTGAAAAGATTAGGT------TCAGAATTTTTTGAAGAATTATTT------ACGGAGCAAGAAAAAGTGCTTTCCTTGATCTTACCAAAAAACGGCTTTAACTCGCGGGGAT------------------TCTATAGAGGGTCTATTTGGTATTTGGATATTATTTGTATTCATAATTTGGCTAATGCTGAATGA------------------
>Silene_pygmaea matK
ATGGAAGAATTCCAAGGATATATAGAACTAAAGGGGTCTTGGCAACACAACTTTTTCTATCCACTTATCTTTCAGGAATATATTTTTTCGTTTGCAT------ATGGTCATGATTTAAATAAATCTATTTTGTTGGAAACTTCAGGTAATAGG---AAATATAGTTTACTAATTGTGAAACGTTTAATTACTCGAATGTATCAACAGAATCAT------TTGAGTCTTTCGTCTAACGATTCTAA------------CCAAAA---TGACTTTTGGG------GGCACAAACGCAATTTTTATTCGCAAATGATATCAGAAGGATTTTCAGTCATTGTGGAAATTCCATTTTATCTTCTATTAATAGCTTCTATAGAGAAACAAAAAA------TAGTCAAATCTCATAATTTGCGATCAATTCATTCAATATTTCCTTTTTTAGAGGACAAATTTTTACATTTTAATTCTGTGTTAGATATATTACTACCTTACCCCGCCCATCTAGAAATCTTGGTTCAAACCCTTCGGTACTGGGTAAGAGATGCCTCGTCTTTGCATTTATTACGATTTTTTATTTATGAGTATCATAAT------------TGGAATAGTTTTTTTATTAAAAAAAAA-TCTATTTCTTTTTTTTTTTTTAGTAATCAAAGATTATTCTTGTTCTTATATAATTTCCATGTATGTGAATACGAATCTATTTTCTTTTTTCTTTGCAACCAATCCTCTCATTTAAGATCAACATCTTATAGAGCCCTCCTTGAACGCACTTTTTTCTACGGAAAATTAGAATATTTAGTAAAACTTTTTACTAAAGATTTTGCCGTTATCTTATGGCTTTTTACGGATCCTTCCCCGCATTATGTTAGGTATAAAGGAAAATCCATTCTGGTCTCAAAAGGGACATTCTTTTTGATGTATAAATGGAAATTTTACCTTATTCATTTCTGGCAATGTTATTTTTCTGTGTGGTCTCACCCAAGAAGAATCTATATTAATCGATTATCAACCCATTGTCTTGACTTTATGGGTTTTCTTTCAAGTGTACAACTCACTTCTTCAGTGGTACTGAGTCAAATGTTAGAAAATGCATTTATAATAGATAATACGATTAAGAGGTTCGATCCGAAAATCCCAATTAGTACTCTGGTTGGATCGTTAGCTAAAGCGCAATTTTGTAACCGATTAGGACATCCTATTAGTAAGTCGGTCTGGATCGATTTATCGGATTCGGATATTATTGATCGATTTGGGTGTATATGCAGAAATCTTTCTCATTATTATAGCGGCTCTTCAAGAAAAAAGAGTTTGTATCGATTAAAGTATATACTTCAAATTTCTTGTGCTAGAACTTTGGCTCGTAAACACAAAAGTGCTGCGCGCGCTTTTTCGAAGAGATTAGGT------TCAGAATTTTTTGAAGAATTATTT------ACGGAGCAAGAAAAAGTGCTTTCCTTGATCTTACCAAAAAACGGCTCTAACTCGCGGGGAT------------------TCTATAGAGGGTCTATTTGGTATTTGGATATTATTTGTATTCATAATTTGGCTAATGCTGAATGA------------------
>Silene_samia matK
ATGGAAGAATTCCAAGGATATATAGAACTAGAGGGTTCTTGGCAACACAACTTTTTCTATCCACTTATCTTTCAGGAATATATTTTTTCGTTTGCAT------ATGGTCATGATTTAAATAAATCTATTTTGTTGGAAACTTCAGGTAATAGG---AAATATAGTTTATTAATTGTGAAACGTTTAATTACTCGAATGTATCAACATAATCAT------TTGATTCTTTCGTCTAACGATTCTAA------------CCAAAA---TGACTTTTGGG------GGCACAAACGACATTTTTATTCGCAAATGATATCAGAAGGATTTTCAGTCATTGTGGAAATTCCATTTTATCTTCTATTCATAGCTTCTCCAGAGAAACAAAAAA------TAGTTAAATCTCAGAATTTGCGATCAATTCATTCAATATTTCCTTTTTTAGAGGACAAATTTTTACATTTAAATTCTGTGTTAGATATATTACTACCTTACTCCGCTCATCTAGAAATCTTGGTTCAAACACTCCGGTACTGGATAAGAGATGCCTCGTCTTTGCATTTTTTACGATTATTTCTTTATGAGTATCATAAT------------TGGAAAAGTCTTTTTATTCCAAAAAAA-TCCATTTTTTTTTTTTTTAAAAGGAATCAAAGATTATTCTTGTTCTTATATAATTTCCATGTATGTGAATACGAATCTATTTTATTTTTTATTTGCAACCAATCCTCTCATTTACGAGCAACATCTTATAGAGCCCTTCTTGAACGCACTTTTTTCTACGGAAAATTAGAATACTTAGTAAAACTTTTTACTAAGGATTTTGCCGGTATCCTATGGCTTTTCAAGGATCCTTCCCCGCATTCTGTTAGGTATAAAGGAAAATCCATTCTGGCCTCAAAAGGGACATTCTTTTTGATGCATAAATGGAAATTTTACCTTATTCATTTCTGGCAATGTAATTTTTCTGTGTGGTCTCACCCAAGAAGAATCTATATTAATCGATTATCAACCCATTGTCTTGACTTTCTTGGTTTTTTTTCAAGTATACAACTCACTTCTTCAGTGGTACGGAGTCAAATATTAGAAAATGCATTTCTAATAGATAATACGATTAAGAGGTTCGATCCGAAAATCCCAATTAGTACTCTGATTGGATCGTTAGCTAAAGCGCAATTTTGTAACCGATTAGGACATCCTATTAGTAAGTCGGTCTGGATCGATTTATCGGATTCGGATATTATTGATCGATTTGGTCGCATATGCAGGAATCTTTTTCATTATTATGGTGGCTCTTCAAGAAAAAAGAGTTTGTATCGATTAAAGTATATACTTAAAATTTCTTGTGCTAGAACTTTGGCTCGTAAACACAAAAGTGCTGTGCGTGCTTTTTTGAAAAAATTAGGT------TCAGAATTTTTAGAAGAATTCTTT------ACGGAGCAAGAAAAAGTGCTTTCCTTGATCTTACCAAAAAACGGCTTTAACTCGCGGGGAT------------------TCTACGGAGGGTCTATTTGGTATTTGGATATTATTTTTATTCATAATTTGGCTAATGATGAATGA------------------
>Silene_schwarzenbergeri matK
ATGGAAGAATTCCAAGGATATATAGAACTAGAGGGTTCTTGGCAACACAACTTTTTATATCCACTTATCTTTCAGGAATATATTTTTTCGTTTGCAT------ATGGTCATGATTTAAATAAATCTATTTTGTTGGAAACTTCAGGTAATAGG---AAATATAGTTTACTAATTGTGAAACGTTTAATTACTCGAATGTATCAACAGAATCAT------TTGATTCTTTCGTCTAACGATTCTAA------------CAAAAC---TGACTTTTGGG------GGCACAAACACAATTTTTATTCGCAAATGATATCAGAAGGATTTTCAGTTATTGTGGAAATTCCATTTTATCTTCTATTAATAGCTTCTCTAGAGAAACAAAAAA------AAGTCAAATCTCATAATTTTCGATCAATTCATTCAATATTTCCTTTTTTAGAGGACCAATTTTTACATTCTAATTCTGTGTTAGATATATTACTACCTTACCCCGCCCATCTAGAAATCTTGGTTCAAATCCTTCGGTACTGGGTAAGAGATGCCTCGTCTTTGCATTTATTACGATTCTTTCTTTATGAGTATCATAATAATAAT------TGGAATAGTTTTTTTATTCCAAAAAAC-TCTATTTCTTTTTTTTTTTTTAGAAATCAAAGATTATTCGTGTTCTTATATAATTTTCATGTATGTGAATACGAATCGATTTTCTTTTTTCTTTGCAACCAATCCTCTCATTTACGATCAACATCTTATAGAGCCCTTCTTGAACGCACTTTTTTCTACGGAAAATTAGAATATTTAGTAAAACTTTTTACTAAGGATTTTGCCGTTATCTTATGGCTTTTCAAGGATCCTTCCCCGCATTCTGTTAGGTATAAGGGAAAATTCATTCTGGCCTCAAAAGGGACATTCTTTTTGATGCATAAATGGAAATTTTACCTTATTCATTTCTGGCAATGTCATTTTTCTGTGTGGTCTCACCCAAGAAGAATCTATATTAATCGATTATCAACCCATTGTCTTGACTTTATTGGTTTTCTTTCAAGTGTACAACTCACTTCTTCAGTGGTACGGAGTCAAATGTTAGAAAATGCATTTCTAATAGATAATACGATTAAGAGGTTCGATCCGAAAATCCCAATTAGTACTCTGATTGGATCGTTAGCTAAAGCGCAATTTTGTAACCAATTAGGACATCCTATTAGTAAGTCGGTCTGGATCGATTTATCGGATTCGGATATTATTGATCGATTTGGGCGTATATGCAGAAATCTTTCTCATTATTATAGCGGCTCTTCAAGAAAAAAGAGTTTGTATCGATTAAAGTATATACTTCAAATTTCTTGCGCTAGAACTTTGGCTCGTAAACACAAAAGTGCTGCGCGTGCTTTTTTGAAAAGATTAGGT------TCAGAATTTTTGGAAGAATTCTTT------ACGGAGCAAGAAAAAGTTCTTTCCTTGATCTTACCAAAAAACGGCTCTAACTCGCGGGGAT------------------TCTATAGAGGGTCTATTTGGTATTTGGATATTATTTGTATTCATAATTTGGCTAATGATGAATGA------------------
>Silene_vittata matK
ATGGAAGAATTCCAAGGATATATAGAACTAGAGGGTTCTTGGCAACATAACTTTTTATATCCACTTATCTTTCAGGAATATATTTTTTCGTTTGCAT------ATGGTCATGATTTAAATAAATATATTTTGTTGGAAACTTCAGGTAAGAGG---AAATATAGTTTACTAATTGTGAAACGTTTAATTATTCGAATGTATCAACAGAATCAG------TTGATTTTTTCGTCTAACGATTCTAA------------CAAAAA---TGACTTTTGGG------AACACAAACGCAATTTTTATTCGCAAATGATATCAGAAGTATTTTCAGTTATTGTGGAAATTCCATTTTATCTTCTATTAATAG---------AGAAAAAAAAAA------AAATAAAATCTGATAATTTTCGATCAATTCATTCAATATTTCCTTTTTTAGAGGACAAATTTTTACATTGTAATTTTGTGTTAGATATATTACTACCTTACCCCGCCCATCTAGAAATCTTGGTTCAAATCCTTCGGTACTGGGTAAGAGATGCCTCGTCTTTGCATTTATTACGATTCTTTCTTTATGAGTATCATAATAATAATAATAATTGGAATAGTTTTTTTATTCCAAAAAAC-TCTATTTCTTTTTT---TTTTAGGAATCAAAGATTATTCGTGTTCTTATATAATTTTCATGTATGTGAATACGAATCTATTTTCTTTTTTCTTTGCAACCAATCCTCTCATTTACGATCAACATCTTATAGAGTCCTTCTTGAACGCACTTTTTTCTACGGAAAATTAGAATATTTAGTAAAACTTTTGACTAAGGATTTTGCCATTATCTTATGGCTTTTCAAGGATCCTTCCCCACATTCTGTTAGGTATAAGGGAAAATGCATTCTGGCCTCAAAAGGGACATTCTTTTTGATGCATAAATGGAAATTTTACCTTATTCATTTCTGGCAATGTCATTTTTCTGTGTGGTCTTACCCAAGAAGAATCTATATTAATCGATTATCAACCCATTGTCTTGACTTTGTTGGTTTTCTTTCAAGTGTACAACTCACTTCTTCAGTGGTACGGAGTCAAATGTTAGAAAATTCATTTCTAATAGATAATACGATTAAGAGATTCGATCCGAAAATCCCAATTAGTGCTCTCATTGGATTGTTAGCTAAAGCGCAATTTTGTAACCGATTAGGACATCCTATTAGTAAGTCGGTCTGGAGCGATTTATCGGATTCGGATATTATTGATCGATTTGGGCGTATATGCAGAAATCTTTCTCATTATTATAGCGGTTCTTCAAGAAAAAATAGTTTGTATCGATTAAAGTATATACTTCAAATTTCTTGCGCTAGAACTTTGGCTCGTAAACACAAAAGTGCTGCGCGTGCTTTTTTAAAAAGATTAGGT------TCAGAATTTTTGGAAGAATTCTTT------ACGGAGCAAGAAAAAGTTCTTTCCTTGATCTTATCAAAAAAGGGCTTTAACTCGCGGGGAT------------------TCTATAGAGGGTCTATTTGGTATTTGGATATTATTTGTATTCATCATTTGGCTAATGATGAATGA------------------
>Silene_schafta matK
ATGGAAGAATTCCAAGGATATATAGAACTAAAGGGGTCTTGGCAACACAACTTTTTCTATCCACTTATCTTTCAGGAATATATTTTTTCATTTGCAT------ATGGTCATGATTTAAATAAATCTATTTTGTTGGAAACTTCAGGTAATAGG---AAATATAGTTTACTAATTGTGAAACGTTTAATTACTCGAATGTATCAACAGAATCAT------TTGAGTCTTTCGTCTAACGATTCTAA------------CCAAAA---TGACTTTTGGG------GGCACAAACGCAATTTTTATTCGCAAATGATATCAGAAGGATTTTCAGTCATTGTGGAAATTCCATTTTATCTTCTATTAATAGCTTCTATAGAGAAACAAAAAA------TAGTCAAATCTCATAATTTGCGATCAATTCATTCAATATTTCCTTTTTTAGAGGACAAATTTTTACATTTTAATTCTGTGTTAGATATATTACTACCTTACCCCGCCCATCTAGAAATCTTGGTTCAAACCCTTCGGTACTGGGTAAGAGATGCCTCGTCTTTGCATTTATTACGATTTTTTATTTATGAGTATCATAAT------------TGGAATAGTTTTTTTATTAAAAAAAAA-TCCATTTCTTTTTTTTTTTTTAGTAATCAAAGATTATTCTTGTTCTTATATAATTTCCATGTATGTGAATACGAATCTATTTTCTTTTTTCTTTGCAACCAATCCTCTCATTTAAGATCAACATCTTATAGAGCCCTCCTTGAACGCACTTTTTTCTACGGAAAATTAGAATATTTAGTAAAACTTTTTACTAAAGATTTTGCCGTTATCTTATGGCTTTTTACGGATCCTTCCCCGCATTATGTTAGGTATAAAGGAAAATCCATTCTGGTCTCAAAAGGGACATTCTTTTTGATGTATAAATGGAAATTTTACCTTATTCATTTCTGGCAATGTTATTTTTCTGTGTGGTCTCACCCAAGAAGAATCTATATTAATCGATTATCAACCCATTGTCTTGACTTTATGGGTTTTCTTTCAAGTGTACAACTCACTTCTTCAGTGGTACGGAGTCAAATGTTAGAAAATGCATTTCTAATAGATAATACGATTAAGAGGTTCGATCCGAAAATCCCAATTAGTACTCTGGTTGGATCGTTAGCTAAAGCGCAATTTTGTAACCGATTAGGACATCCTATTAGTAAGTCGGTCTGGATCGATTTATCGGATTCGGATATTATTGATCGATTTGGGTGTATATGCAGAAATCTTTCTCATTATTATAGCGGCTCTTCAAGAAAAAAGAGTTTGTATCGATTAAAGTATATACTTCAAATTTCTTGTGCTAGAACTTTGGCTCGTAAACACAAAAGTGCTGCGCGCGCTTTTTTGAAAAGATTAGGT------TCAGAATTTTTTGAAGAATTATTTACGTTTACGGAGCAAGAAAAAGTGCTTTCCTTGATCTTACCAAAAAACGGCTCTAACTCGCGGGGAT------------------TCTATAGAGGGTCTATTTGGTATTTGGATATTATTTGTATTCATAATTTGGCTAATGCTGAATGA------------------
>Silene_otites matK
GTGGAAGAATTCCAAGGATATATAGAACGAGAGGGTTCTTGGCAACACAACTTTTTATATCCACTTATCTTTCAGGAATATCTTTTTTCGTTTGCAT------ATGGTCATGATTTAAATAAATCTATTTTGTTGGAAACTTCAGGTAATAGG---AAATATAGTTTACTAATTGTGAAACGTTTAATTACTCGAATGTATCAACAGAATCAT------TTGATTCTTTCGTCGAACGATTCTAA------------CAAAAA---TGACTTTTGGG------GGCACAAACACAATTTTTATTCGCAAATGATATCAGAAGGATTTTCAGTTATTGTGGAAATTCCATTTTATCGTCTATTAATAGCTTCGCTAGAGAAACAAAAAA------AAGTCAAATCTCATAATTTTCGATCAATTCATTCAATATTTCCTTTTTTAGAGGACAAATTTTTACATTGTAATTCTGTGTTAGATATATTACTACCTTACCCCGCCCATCTAGAAATCTTGGTTCAAATCCTTCGGTACTGGGTAAGAGATGCCTCGTCTTTGCATTTATTACGATTCTTTCTTTATGAGTATCATAATAATAAT------TGCAATAGTTTGTTTATTCCAAAAAAC-TCTCTTTCTTTTTTTTTTTTTAGAAATCAAAGATTCTTCGTGTTCTTATATAATTTTCATGTATGTGAATACGAATCTATTTTCTTTTTTCTTTGCAACCAATCCTCTCATTTACGATCAACATCTTATAGAGCCCTTCTTGAACGCACTTTTTTCTACGGAAAATTAGACTATTTAGTAAACCTTTTTACTAAGGATTTTGCCGTTATCTTATGGCTTTTCAAGGATCCTTCCCCGCATTCTGTTAGGTATAAGGGAAAATTCATTCTGGCCTCAAAAGGGACATTCTTTTTGATGCATAAATGGAAATTTTACCTTATTCATTTCTGGCAATGTCATTTTTCTGTGTGGTCTCACCCAAGAAGAATCTATCTTAATCGATTATCAACCCATTGTCTTGACTTTATTGGTTTTCTTTCAAGTGTACAACTCACTTCTTCAGTGGTACGGAGTCAAATGTTAGAAAATGCATTTCTAATAGATAATACGATTAAGAGGTTCGATCCGAAAATCCCAATTAGTACTCTGTTTGGATCGTTAGCTAAAGCGCAATTTTGTAACCGATTAGGACATCCTATTAGTAAGTCGGTCTGGATCGATTTATCGGATTCGGATATTATTGATCGATTTGGGCGTATATGCAGAAATCTTTCTCATTATTATAGCGGCTCTTCAAGAAAAAAGAGTTTGTATCGATTAAAGTATATACTTCAAATTTCTTGCGCTAGAACTTTGGCTCGTAAACACAAAAGTGCTGCGCGTGCTTTTTTGAAACGATTAGGT------TCAGAATTTTTGGAAGAATTCTTT------ACGGAGCACGAAAAAGTTCTTTCCTTGATCTTACCAAAAAACGGCTCTAACTCGCGGGGAT------------------TCTATAGAGGGTCTATTTGGTATTTGGATATTATTTGTATTCATAATTTGGCTAATGATGAATGA------------------
>Silene_sorensenis matK
ATGGAAGAATTCCAAGGGTATATAGAACTAGAGGGTTCTTGGCAACACAACTTTTTCTATCCACTTAGCTTTCAGGAATATATTTTTTCGTTTGCAT------ATGGTCATGATTTAAATAAATCGATTTTGTTGGAAACTTCAGGTAATAGG---AAATATAGTTTACTAATTGTGAAACGTTTAATTACTCGAATGTATCAACATAATCAT------TTGATTCTTTCGTCTAACGATTCTAA------------CCAAAA---TGACTTTTGGG------GGCACAAACGCAATTTTTATTTGCAAATGATATCAGAAGGATTTTCAGTCATTGTGGAAATTCCATTTTATCTTTTATTAATAGCTTCTCCAGAGAAACAAAAAA------TAGTCAAATCTCATAATTTGCGATCAATTCATTCAATATTTCCTTTTTTAGAGGACAAATTTTTACATTTAAATTCTGTGTTAGATATATTACTACCTTACCCTGCCCATCTAGAAATCTTGGTTCAAACACTTCGGTACTGGATAAGAGATGCCTCGTCTTTGCATTTATTACGATTATTTCTTTATGAGTATCATAAT------------TGGAATAGTCTTTTTATTCCAAAAAAA-TCCATTTCTTTTTTTTTTAAACGGAATCAAAGATTATTCTTGTTCTTATATAATTTCCATGTATGTGAATACGAATCGATTTTATTTTTTATTTGCAACCAAGCCTCTCATTTACTAGCAACATCTTATGGAGCCCTTCTTGAACGCACTTTTTTCTACGGAAAATTAGAATACTTAGTAAAACTTTTTACTAAGGATTTTGCCGGTATCCTATGGCTTTTCAAGGATCCTTCCCCGCATTCTGTTAGGTATAAAGGAAAAGCCATTCTGGCCTCAAAAGGGACATTCTTTTTGATGCATAAATGGAAATTTTACCTTATTCATTTCTGGCAATGTAATTTTTCTGTGTGGTCTCACCCAAGAAGAATCTATATTAATCGATTATCAACCCATTGTCTTGACTTTATTGGTTTTCTTTCAAGTGTACAACTCACTTCTTCAGTGGTACGGAGTCAAATATTAGAAAATGCATTTCTAATAGATAATACGATTAAGAGGTTCGATCCGAAAATACCAATTAGTACTCTGATTGGATCGTTAGCTAAAGCGCAATTTTGTAACCGATTAGGACATCCTATTAGTAAGTCGGTCTGGATCGATTTATCGGATTCGGATATTATTGATCGATTTGGGCGCATATGCAGAAATCTTTCTCATTATTATAGTGGCTCTTCAAGAAAAAAGAGTTTGTATCGATTAAAGTATATACTTAAAATTTCTTGTGCTAGAACTTTGGCTCGTAAACACAAAAGTGCTGTGCGTGCTTTTTTGAAAAGATTAGGT------TCAGAATTTTTAGAAGAATTCTTT------ACGGAGCAAGAAAAAGTGCTTTCCTTGATCTTACCAAAAAACGGCTCTAACTTGCGGGGAT------------------TCTATGGAGGGTCTATTTGGTATTTGGATATTATTTGTATTCATAATTTGGCTAATGATGAATGA------------------
>Silene_pendula matK
ATGGAAGAATTCCAGGGATATTTAGAACTAGAGGGTTCTTGGCAACACAACTTTTTCTATCCACTCATCTTTCAGGAATATATTTTTTCGGTTGCAT------ATGGTCATGATTTAAATAAATCTATTTTGTTGGAAACTTCAGGTAATAGG---AAATATAGTTTACTAATTGCGAAACGCTTAATTATTCGAATGTATCAACATAATCAT------TTGACTCTTTCGTCTAACGATTCTAA------------CCAAAA---TGACTTTTGGG------GGCATAAACGCAATTTTTATTCGCAAATGATATCAGAAGGATTTTCAGTCATTGTGGAAATTCCATTTTATCTTCTATTAATAGCTTCTCCAGAGAAACAAAAAA------TAGTAAAATCTCATAATTTGCGATCAATTCATTCAATATTTCCTTTTTTTGAGGACAAATTTTTACATTTAAATTCTGTGTTAGATATATTATTACCTTACCCCGCCCATCTAGAAATCTTGGTTCAAACACTTCGGTACTGGATAAGAGATGCCTCGTCTTTGCATTTATTACGATTATTTCTTTATGAGTATCATAAT------------TGGAATAGTCTTTTTATTCCAAAAAAA-TACATTTATCCTTTTTTTAAAAGGAATCAAAGATTTTTCTTGTTCTTATATAATTTCCATGTATGTGAATATGAATCTATTTTCTTTTTTATTTGCTACCAATCCTCTCATTTACGAGCAACGTCTTATGGAGCCCTTCTTGAACGTACCTTTTTCTACGGAAAATTAGAATACTTAGTAAAACTTTTTACTAAGGATTTTGCCGGTATCCTATGGCTTTTCAAGGATCCTTCCCCGCATTCTGTTAGGTATAAAGGAAATTTAATTCTGGCCTCAAAAGGGACATTTTTTTTGATGCATAAATGGAAATTTTACCTTATTCATTTCTGGGAATGTAATTTTTCTGTGTGGTTTCACCCAAGAAGAATCTATATTAATCGATTATCAACCCATTGTCTTGACTTTATTGGTTTTCTTTCAAGTGTACAACTCACTTCTTCAGTGGTACGGAGTCAAATATTAGAAAATGCATTTCTAATAGATAATACGATTAAGAGTTTCGATCCGAAAATCCCAATTAGTACTCTGATTGGATTGTTAGCTAAAGCGCAATTTTGTAACCGATTAGGACATCCTATTAGTAAGTCGGTCTGGATCGATTTATCGGATTCGGATATTATTGATCGATTTGGGCGCATATGCAGAAATCTTTCTCATTATTATAGCGGCTCTTCAAGAAAAAAGAATTTGTATCGATTAAAGTATATACTTAAAATTTCTTGTGCTAGAACTTTGGCTCGTAAACACAAAAGTGCTGTGCGTGCTTTTTTGAAACGATTAGGT------TCAGAATTTTTAGAAGAATTCTTT------ACGGAGCAAGAAAAAGTGCTTTCCTTGATCTTACCAAAAAACGGCTCTAACTCGCGGGGAT------------------TCTATGGAAAGTCTATTTGGTATTTGGATATTATTTGTATTCATAATTTGGCTAATGATGAATGA------------------
>Silene_sordida matK
ATGGAAGAATTCCAAGGATATATAGAACTAGAGAGTTCTTGGCAACACAACTTTTTGTATCCGCTTATCTTTCAGGAATATATTTTTTCGTTTGCAT------ATGGTCATGATTTAAATAAATCGATTTTGTTAGAAACTTCAGGTAATAGG---AAATATAGTTTACTAATTGTGAAACGTTTAATTACTCGAATGTATCAACAGAATCAT------TTGATTCTTTCGTCTAACGATTCTAA------------CCAAAA---TGACTTTTTGG------GGCACAAACGCAATTTTTATTCGCAAATGATATCAGAAGGATTTTCAGTCATTGTGGAAATTCCATTTTATCTTCTATTAATAGCTTCTCTAGAGAAAAAAAAAA------TAGTAAAATCTCATAATTTGCGATCAATTCATTCAATATTTCCTTTTTTAGAGGACAAATTGTTACATTTAAATTCTGTGTTAGATATATTACTACCTTACCCCGCCCATCTAGAAATCTTGGTTCAAACACTTCGGTACTGGATAAGAGATGCCTCGTCTTTGCATTTATTACGATTCTTTCTTTATGAGTATCATAAT------------TGGAATAGTCTGTTTATTCCAAAAAAA-TCGATTTATTTTTTTTTTAAAAGGAATCAAAGATTATTCTTGTTCTTATATAATTTACATGTATGTGAATACGAATCTCTTTTCTTTTTTCTTTGCAACCAATCCCCTCATTTACGATCAACATCTTATAGAGCACTTCTTGAACGCACCTTTTTCTACGGAAAATTAGAATATTTAGTAAAACTTTTTATTAAGGATTTTGCCATTATCTTATGGCTTTTCAAGGATCCTTCCCCGCATTCTGTTAGGTATAAAGGAAAATCCCTTCTGGCCTCAAAAGGGACATTCTTTTTGATGCATAAATGGAAATTTTACCTTATTCATTTTTGGCAATGTCATTTTTCTGTGTGGTCTCATCCAAGAAAAATCTATATTAATCGATTATCAACCCATTGTCTTGATTTTATTGGTTTTCTTTCAAGTGTACAACTCACTTCTTCAGTGGTACGGAGTAAAATGTTAGAAAATGCATTTCTAATAGATAATACGATTAAGAGGTTCGACCCGAGAATCCCAATTAGTACTCTGATTGGATCGTTAGCTAAAGCGCAATTTTGTAACCGATTAGGATATCCTATTAGTAAGTCGGTCTGGATCGATTTATTAGATTCGGATATTATTGATCGCTTTGGGCGTATATGCAGAAATCTTTCTCATTATTATAGTGGCTCTTCAAGAAAAAAGAGTTTGTATCGATTAAAGTATATACTTCAAATTTCTTGTGCTAGAACTTTGGCTCGTAAACACAAAAGTGTTGCGCGTGCTTTTTTGAAAAGATTAGGT------TCAGAATTTTTGGAAGAATTCTTT------ACGGAGCAAGAAAAAGTGCTTTCCTTGATCTTACCAAAAAACGGCTCTAACTCGCGGGGAT------------------TCTATAGAGGGTCCATTTGGTATTTTGATATTATTTTTTTTTATAATTTGGCTAATGATGAATGA------------------
>Silene_latifolia matK
ATGGAAGAATTCCAAGGATATATAGAACTAGAGGGTTCTTGGCAACACAACTTTTTCTATCCACTTATCTTTCAGGAATATATTTTTTCGTTTGCAT------ATGGTCATGATTTAAATAAATCTATTTTGTTGGAAACTTCGGGTAATAGG---AAATATAGTTTACTAATTGTGAAACGTTTAATTACTCGAATGTATCAACATAATCAT------TTGATTCTTTCGTCTAACGATTCTAA------------CCAAAA---TGACTTTTGGG------GGCACAAACGCAATTTTTATTCGCAAATGATATCAGAAGGATTTTCACTCATTGTGGAAATTCCATTTTATCTTCTATTAATAGCTTCTCCAGAGAAAAAAAAAA------TAGTCAAATCTCATAATTTGCGATCAATTCATTCAATATTTCCTTTTTTAGAGGACAAATTTTTACATTTAAATTCTGTGTTAGATATATTACTACCTTACCCCACCCATCTAGAAATCTTGGTTCAAACACTTCGGTACTGGATAAGAGATGCCTCGTCTTTGCATTTATTACGCTTATTTCTTTATGAGTATCATAAT------------TGGAATAGTCTTTTTATTCCAAAAAAA-TCCATTTATTTTTTTTTTAAAAGGAATCAAAGATTATTCTTGTTCTTATATAATTTCCATGTATGTGAATACGAATCAATTTTATTTTTTATTTGCAACCAATCCTCTCATTTACGAGCAACATCTTATGGAGCCCTTCTTGAACGCACCTTTTTCTACGGAAAATTAGAATACTTAGTAAAACTTTTTACTAAGGATTTTGCCGGTATCCTATGGCTTTTCAAGGATCCTTCCCCGCATTCTGTTAGGTATAAAGGAAAATCCATTCTGGCCTCAAAAGGGACATTCTTTTTGATGCATAAATGGAAATTTTACCTTATTTATTTCTGGCAATGTAATTTTTCTGTGTGGTCTCACCCAAGAAGAATCTATATTAATCGATTATCAACCCATTGTCTTGACTTTATTGGTTTTTTTTCAAGTGTACAACTCACTTCTTCAGTGGTACGGAGTCAAATATTAGAAAATACATTTCTAATAGATAATACGATTAAGAGGTTCGATCCGAAAATCCCAATTAGTACTCTGATTGGATCGTTAGCTAAAGCGCAATTTTGTAACCGATTAGGACATCCTATTAGTAAGTCGGTCTGGATCGATTTATCGGATTCGGACATTATTGATCGATTTGGGCGCATATGCAGAAATCTTTCTCATTATTATAGTGGCTCTTCAAGAAAAAAGAGTTTGTATCGATTAAAGTATATACTTAAAATTTCTTGTGCTAGAACTTTGGCTCGTAAACACAAAAGTGCTGTGCGTGCTTTTTTGAAAAGATTAGGT------TCAGAATTTTTAGAAGAATTCTTT------ACGGAGCAAGAAAAAGTGCTTTCCTTGATCTTACCAAAAAACGGCTCTAACTCGTGGGGAT------------------TCTATGGAGGGTCTATTTGGTATTTGGATATTATTTGTATTCATAATTTGGCTAATGATGAATGA------------------
>Silene_stellata matK
ATGGAAGAATTCCAAGGGTATATAGAACTAGAGGGTTCTTGGCAACACAACTTTTTCTATCCACTTAGCTTTCAGGAATATATTTTTTCGTTTGCAT------ATGGTCATGATTTAAATAAATCAATTTTGTTGGAAACTTCAGGTAATAGG---AAATATAGTTTACTAATTGTGAAACGTTTAATTACTCGAATGTATCAACATAATCAT------TTGATTCTTTCGTCTAACGATTCTAA------------CCAAAA---TGACTTTTGGG------GTCACAAACGCAATTTTAATTCGCAAATGATATCAGAAGGATTTTCAGTCATTGTGGAAATTCCATTTTATCTTTTATTAATAGCTTCTCCAGAGAAACAAAAAA------TAGTCAAATCTCATAATTTGCGATCAATTCATTCAATATTTCCTTTTTTAGAGGACAAATTTTTACATTTAAATTCTGTGTTAGATATATTACTACCTTACCCTGCCCATCTAGAAATCTTGGTTCAAACACTTCGGTACTGGATAAGAGATGCCTCGTCTTTGCATTTATTACGATTATTTCTTTATGAGTATCATAAT------------TGGAATAGTCTTTTTATTCCAAAAAAA-TCTATTTCTTTTTTTTTTAAACGGAATCAAAGATTATTCTTGTTCTTATATAATTTCCATGTATGTGAATACGAATCGATTTTATTTTTTATTTGCAACCAAGCCTCTCATTTACTAGCAACATCTTATGGAGTCCTTCTTGAACGCACTTTTTTCTACGGAAAATTAGAATACTTAGTAAAACTTTTTACTAAGGATTTTGCCGGTATCCTATGGCTTTTCAAGGATCCTTCCCCGCATTCTGTTAGGTATAAAGGAAAATCCATTCTGGCCTCAAAAGGGACATTCTTTTTGATGCATAAATGGAAATTTTACCTTATTCATTTCTGGCAATGTCATTTTTCTGTGTGGTCTCACCCAAGAAGAATCTATATTAATCGATTATCAATCCATTGTCTTGACTTTATTGGTTTTCTTTCAAGTGTACAACTCACTTCTTCAGTGGTACGGAGTCAAATATTAGAAAATGCATTTCTAATAGATAATACGATTAAGAGGTTCGATTCGAAAATCCCAATTAGTACTCTGATTGGATCGTTAGCTAAAGCGCAATTTTGTAACCGATTAGGACATCCTATTAGTAAGTCGGTCTGGATCGATTTATCGGATTCGGATATTATTGATCGATTTGGGCGCATATGCAGAAATCTTTCTCATTATTATAGTGGCTCTTCAAGAAAAAAGAGTTTGTATCGATTAAAGTATATACTTAAAATTTCTTGTGCTAGAACTTTGGCTCGTAAACACAAAAGTGCTGTGCGTGCTTTTTTGAAAATATTAGGT------TCAGCATTTTTAGAAGAATTCTTT------ACGGAGCAAGAAAAAGTGCTTTCCTTGATCTTACCAAAAAACGGCTCTAACTTGCGGGGAT------------------TCTATGGAGTGTCTATTTGGTATTTGGATATTATTTGTATTCATAATTTGGCTAATGATGAATGA------------------
>Silene_nicaeensis matK
ATGGAAGAATTCCAAGGATATATAGAACGAGAGGGTTCTTGGCAACACAACTTTTTCTATCCACTTATCTTTCAGGAATACGTTTTTTCGTTTGCAT------ATGGTCATGATTTAAATAAATCTATTTTGTTGGAAACTTCAGGTAATAGG---AAATATAGTTTACTAATTGTGAAACGTTTAATTACTCGAATGTATCAACAGAATCAT------TTGATTCGTTCGTCTAAGGATTCTAA------------CCAAAA---TGACTTTTGGG------GATACAAACGCAATTTTTATTCGCAAATGATATCAGAAGGATTTTCAGTCATTGTGGAAATTCCATTTTATCTTCTATTAATAGCTTCTCTAGAGAAAAAAAAAA------GAGTCAAATCGCATAATTTTCGATCAATTCATTCAATATTTCCTTTTTTAGAGGACCAATTTTTACATTGTAATTCGGTGTTAGATATATTACTACCTTACCCCGCCCATCTTGAAATCTTGGTTCAAAACCTTCGGTACTGGGTAAGAGATACCTCGTCTTTGCATTTATTACGATTCTTTCTTTATGAGTATCATAATAATAAT------TGGAATAGTTTTTTGATTCCAAAAAAA-TCGATTTCTTTTTT---TTTTAGGAATCAAAGATTATTCTTGTTCTTATATAATTTCCATGTATGTGAATACGAATCTATTTTATTTTTTCTTTGCAACCAATTTGATCATTTACGATCAACATCTTATAGAGCCCTTCTTGAACGTACTTTTTTCTATGGAAAAGTTGAATATTTAGGAAAACTTTTTACTAAGGATTTTGCCGTTATCTTATGGCTTTTCAAGGATCCTTCCCCACATTATGTTAGGTATAAAGGAAAATCCATTCTGGCCTCAAAAGGGACATTCTTTTTGATGCATAAATGGAAATTTTACCTTATTCATTTCTGGCAATGTCATTTTTCTGTGTGGTCTCACCCAAGAAGAATCCATATTAACCAATTATCAACCCATTGTCTTGACTTTATTGGTTTTCTTTCAAGTGTACAACTCACTTCTTCAGTGGTACGGAGTCAAATGTTAGAAAATGCATTTATAATAGATAATACGATTAAGAGGTTCGATCCGAAAATACCAATTAGTACTCTGATTGGATCGTTATCTAAAGCGCAATTTTGTAACCGATTAGGACATCCTATTAGTAAGTCGGTCTGGATCGACTTATCGGATTCGGATATTATTGATCGATTTGGGCGTATATGCAGAAATATTTATCATTATTATAGTGGCTCTTCAAGAAAAAAGAGTTTGTATCGATTAAAGTATATACTTAAAATTTCTTGTGCTAGAACTTTGGCTCGTAAACACAAAAGTGCTTCGCGTGCTTTTTTTAAAAGATTAGGT------TCAGAATGTTTTGAAGAATTCTTT------ACAGATCAAGAAAAAGTTCTTTCCTTGATCTTAACAAAAAACAGCTCTAATTCGCGGGGAT------------------TCTATAGAGGGTCTATTTGGTATTTGGATATTATTTGTATTCATAATTTGGCTAATGATGAATGA------------------
>Silene_uniflora matK
ATGGAAGAATTCCAAGGATATATAGAACTAGAGGGTTCTTGGCAACACAACTTTTTCTATCCACTTATCTTTCAGGAATATATTTTTTCGTTTGCAT------ATGGTCATGATTTAAAAAAATCTATTTTGTTGGAAACTTCAGGTAATAGG---AAATATAGTTTACTAATTGCGAAACGTTTAATTACTCGAATGTATCAACATAATCAT------TTGATTCTTTCGTCTAACGATTCTAA------------CCAAAA---TGACTTTTGGG------GGCACAAACGCAATTTTTATTCGCAAATGATATCAGAAGGATTTTCAGTTATTGTGGAAATTCCATTTTATCTTCTATTAATAGCTTCTCCAGAGAAACAAAAAA------TAGTAAAATCTCATAATTTGCGATCAATTTTTTCAATATTTACTTTTTTCGAGGACAAATTTTTACATTTAAATTCTGTGTTAGATATATTACTACCTTACCCCGCCCATCTAGAAATCTTGGTTCAAACACTTCGGTACTGGATAAGAGATGCCTCGTCTTTGCATTTATTACGATTATTTCTTTATGAGTATCATAAT------------TGGAATAGTCTTTTTATTCCAAAAAAT-TCTATTTATTGTTTTTTTAAAAGGAATCAAAGATTATTCTTGTTCTTATATAATTTCCATGTATGTGAATACGAATCTATTTTATTTTTTATTTGCAACCAATTCTCTCATTTACGAGCAACATCTTATGGAGCCCTTCTTGAACGCACTTTTTTCTACGGAAAATTAGAATACTTAGTAAAACTTTTTACTAAGGATTTTGCCGGTATCCTATGGCTTTTCAAGGATCCTTCCCCGCATTCTGTTAGGTATAAAGGAAAATTCATTCTGGCCTCAAAAGGGACATTCTTTTTGATGCATAAATGGAAATTTTACCTTATTCATTTCTGGCAATGTAATTTTTCTGTGTGGTCTCACCCAAAAAGAATCTATATTAATCGATTATCAACCCATTGTCTTGACTTTATTGGTTTTCTTTCAAGTGTACAACTCACTTCTTCAGTGGTACGGAGTCAAATATTAGAAAATGAATTTCTAATAGATAATACGATTAAGCGGTTCGATCCGAAAATCCCAATTAGTACTCTTATTGGATTTTTAGCTAAAGCGCAATTTTGTAACCGATTAGGACATCCTATTAGTAAGTCGGTCTGGATCGATTTATCGGATTCGGATATTATTGATCGATTTGGGCGCATATGCAGAAATCTTTCTCATTATTATAGTGGCTCTTCAAGAAAAAAAAGTTTGTATCGATTAAAGTATATACTTAAAATTTCTTGTGCTAGAACTTTGGCTCGTAAACACAAAAGTGCTGTGCGTGCTTTTTTGAAAAGATTAGGT------TCAGAATTTTTAGAAGAATTCTTT------ACGGAGCAAGAAAAAGTTCTTTCCTTGATCTTACCAAAAAACGGCTCTAACTCGCGGGGAT------------------TCTATGGAAGGTCTATTTGGTATTTGGATATTATTTGTATTCATAATTTGGTTAATGATGAATGA------------------
>Silene_zawadzkii matK
ATGGAAGAATTCCAAGGGTATATAGAACTAGAGGGTTCTTGGCAACACAACTTTTTCTATCCACTTAGCTTTCAGGAATATATTTTTTCGTTTGCAT------ATGGTCATGATTTAAATAAATCTATTTTGTCGGAAACTTCAGGTAATAGG---AAATATAGTTTACTAATTGTGAAACGTTTAATTACTCGAATGTATAAACATAATCAT------TTGATTCTTTCGTCTAACGATTCTAA------------CCAAAA---TGACTTTTGGG------GGCACAAACGCAATTTTTATTCGCAAATGATATCAGAAGGATTTTCAGTCATTGTGGAAATTCCATTTTATCTTCTATTAATAGCTTCTCCAGAGAAACAAAAAA------TAGTCAAATCTCATAATTTGCGATCAATTCATTCAATATTTCCCTTTTTAGAGGACAAATTTTTACATTTAAATTCTGTGTTAGATATATTACTACCTTACCCCGCCCATCTAGAAATCTTGGTTCAAACACTTCGGTACTGGATAAGAGATGCCTCGTCTTTGCATTTATTACGATTATTTCTTTATGAGTATCATAAT------------TGGAATAGTCTTTTTATTCCAAAAAAA-TCCATTTCTTTTTTTTTTAAACGGAATCAAAGATTATTCTTGTTCTTATATAATTTCCATGTATGTGAATACGAATCGATTTTATTTTTTATTTGCAACCAATCCTCTCATTTACGAGCAACATCTTATGGAGCCCTTCTTGAACGCACTTTTTTCTACGGAAAATTAGAATACTTAGTAAAACTTTTTACTAAGGATTTTGCCGGTATCCTATGGCTTTTCAAGGATCCTTCCCCGCATTCTGTTAGGTATAAAGGAAAATCCATTCTGGCCTCAAAAGGGACATTCTTTTTGATGCATAAATGGAAATTTTACCTTATTCATTTCTGGCAATGTCATTTTTCTGTGTGGTCTCACCCAAGAAGAATCTATATTAATCGATTATCAACCCATTGTCTTGACTTTATTGGTTTTCTTTCAAGTGTACAACTCACTTCTTCAGTGGTACGGAGTCAAATATTAGAAAATGCATTTCTAATAGATAATACGATTAAGAAGTTCGATCCGAAAATCCCAATTAGTACTCTGATTGGATCGTTAGCTAAAGCGCAATTTTGTAACCGATTAGGACATCCTATTAGTAAGTCGGTCTGGATCGATTTATCGGATTCGGATATTATTGATCGATTTGGGCGCATATGCAGAAATCTTTCTCATTATTATAGTGGCTCTTCAAGAAAAAAGAGTTTGTATCGATTAAAGTATATACTTAAAATTTCTTGTGCTAGAACTTTGGCTCGTAAACACAAAAGTGCTGTGCGTGCTTTTTTGAAAAGATTAGGT------TCAGAATTTTTAGAAGAATTCTTT------ACGGAGCAAGAAAAAGTGCTTTCCTTGATCTTACCAAAAAACGACTCTAACTCGCGGGGAT------------------TCTATGGAGGGTCTATTTGGTATTTGGATATTATTTGTATTCATAATTTGGCTAATGATGAATGA------------------
>Silene_moorcroftiana matK
ATGGAAGAATTCCAAGGATATATAGAACTAAAGGGGTCTTGGCAACACAACTTTTTCTATCCACTTATCTTTCAGGAATATATTTTTTCATTTGCAT------ATGGTCATGATTTAAATAAATCTATTTTGTTGGAAACTTCAGGTAATAGG---AAATATAGTTTACTAATTGTGAAACGTTTAATTACTCGAATGTATCAACAGAATCAT------TTGAGTCTTTCGTCTAACGATTCTAA------------CCAAAA---TGACTTTTGGG------GGCACAAACGCAATTTTTATTCGCAAATGATATCAGAAGGATTTTCAGTCATTGTGGAAATTCCATTTTATCTTCTATTAATAGCTTCTATAGAGAAACAAAAAA------TAGTCAAATCTCATAATTTGCGATCAATTCATTCAATATTTCCTTTTTTAGAGGACAAATTTTTACATTTTAATTCTGTGTTAGATATATTACTACCTTACCCCGCCCATCTAGAAATCTTGGTTCAAACCCTTCGGTACTGGGTAAGAGATGCCTCGTCTTTGCATTTATTACGATTTTTTATTTATGAGTATCATAAT------------TGGAATAGTTTTTTTATTAAAAAAAAA-TCCATTTCTTTTTTTTTTTTTAGTAATCAAAGATTATTCTTGTTCTTATATAATTTCCATGTATGTGAATACGAATCTATTTTCTTTTTTCTTTGCAACCAATCCTCTCATTTAAGATCAACATCTTATAGAGCCCTCCTTGAACGCACTTTTTTCTACGGAAAATTAGAATATTTAGTAAAACTTTTTACTAAAGATTTTGTCGTTATCTTATGGCTTTTTACGGATCCTTCCCCGCATTATGTTAGGTATAAAGGAAAATCCATTCTGGTCTCAAAAGGGACATTCTTTTTGATGTATAAATGGAAATTTTACCTTATTCATTTCTGGCAATGTTATTTTTCTGTGTGGTCTCACCCAAGAAGAATCTATATTAATCGATTATCAACCCATTGTCTTGACTTTATGGGTTTTCTTTCAAGTGTACAACTCACTTCTTCAGTGGTACGGAGTCAAATGTTAGAAAATGCATTTCTAATAGATAATACGATTAAGAGGTTCGATCCGAAAATCCCAATTAGTACTCTGGTTGGATCGTTAGCTAAAGCGCAATTTTGTAACCGATTAGGACATCCTATTAGTAAGTCGGTCTGGATCGATTTATCGGATTCGGATATTATTGATCGATTTGGGTGTATATGCAGAAATCTTTCTCATTATTATAGCGGCTCTTCAAGAAAAAAGAGTTTGTATCGATTAAAGTATATACTTCAAATTTCTTGTGCTAGAACTTTGGCTCGTAAACACAAAAGTGCTGCGCGCGCTTTTTTGAAAAGATTAGGT------TCAGAATTTTTTGAAGAATTATTT------ACGGAGCAAGAAAAAGTGCTTTCCTTGATCTTACCAAAAAACGGCTCTAACTCGCGGGGAT------------------TCTATAGAGGGTCTATTTGGTATTTGGATATTATTTGTATTCATAATTTGGCTAATGCTGAATGA------------------
>Silene_succulenta matK
ATGGAAGAATTCCAAGGATATATAGAACTAGAGGGTTCTTGGCAACACAACTTTTTCTATCCACTTATCTTTCAGGAATACGTTTTTTCGTTTGCAT------ATGGTCATGATTTAAAGAAATCTATTTTGTTGGAAACTTCAGGTAATAGG---AAATATAGTTTACTAATTGTGAAACGTTTAATTACTCGAATGTATCAACCGAATCAT------TTGATTCTTTCGTCTAAGGATTCTAA------------TCAAAA---TGACTTTTGGG------GGTACAAACGCAATTTTTATTTGCAAATGTTATCAGAAGGATTTTCAGTCATTGTGGAAATTCCATTTTATCTTCTATTAATAGCTTCTCTAGAGAAAAAAAAAA------GAGTCAAATCGCATAATTTTCGATCAATTCATTCAATATTTCCTTTTTTAGAGGACAAATTTTTACATTGTAATTCGGTGTTAGATATATTACTACCTTACCCCGCCCATCTTGAAATCTTGGTTCAAAACCTTCGGTACTGGGTAAGAGATACCTCGTCTTTGCATTTATTACGATTCTTTCTTTATGAGTATCATAATAATAAT------TGGAATAGTTTTTTGATTCCAAAAAAA-TCTATTTCTTTTTT---TTTTAGGAATCAAAGATTATTCTTGTTCTTATATAATTTCCATGTATGTGAATACGAATCTATTTCATTTTTTCTTTGCAACCAATTTGATCATTTACGATCAACATCTTATAGAGCCCTTCTTGAACGTACTTTTTTCTACGGAAAAGTTGAATATTTAGTAAAACTTTTTACTAAGGATTTTGCCGTTATCTTATGGCTTTTCAAGGATCCTTCCCCGCATTATGTTAGGTATAAAGGAAAATCCATTCTGGCCTCAAAAGGGACATTCTTTTTGATGCATAAATGGAAATTTTACCTTATTCATTTCTGGCAATGTCATTTTTCTGTGTGGTCTCACCCAAGAAGAATCCATATTAAGCAATTATCAACACATTGTCTTGACTTTATTGGTTTTCTTTCAAGTGTACAACTCACTTCTTCAGTGGTACGGAGTCAAATGTTAGAAAATGCATTTATAATAGATAATACGATTAAGAGGTTCGATTCGAAAATCCCAATTAGTACTCTGATTGGATCATTATCTAAATCGCAATTTTGTAACCGATTAGGACATCCTATTAGTAAGTCGGTCTGGATCGACTTATCGGATTCGGATATTATTGATCGATTTGGGCGTATATGCAGAAATCTTTCTCATTATTATAGCGGCTCTTCAAGAAAAAAGAGTTTGTATCGATTAAAGTATATACTTAAAATTTCTTGTGCTAGAACTTTGGCTCGTAAACACAAAAGTGCTGCGCGTGCTTTTTTTAAAAGATTAGGT------TCAGAATTTTTGGAAGAATTCTTT------ACGGAGCAAGAAAAAGTTCTTTCCTTGATCTTACCAAAAAACAGCTCTAATTCGCGGGGAT------------------TCTATAGAGGGTCTATTTGGTATTTGGATATTATTTGTATTCATAATTTGGCTAATGATGAATTTACTATCTAA---------
>Silene_paradoxa matK
ATGGAAGAATTCCAAGGATATATAGAACTAGAGGGTTCTTGGCAACACAACTTTTTATATCCACTTATCTTTCAGGAATATATTTTTTCGTTTGCAT------ATGGTCATGATTTAAATAAATCTATTTTGTTGGAAACTTCAGGTAATAGG---AAATATAGTTTACTAATTGTGAAACGTTTAATTACTCGAATGTATCAACAGAATCAT------TTGATTCTTTCGTCTAACGATTCTAA------------CAAAAA---TGACTTTTGGG------GGCACAAACACAATTTTTATTCGCAAATGATATCAGAAGGATTTTCAGTTATTGTGGAAATTCCATTTTATCTTCTATTAATAGCTTCTCTAGAGAAACAAAAAA------AAGTCAAATCTCATAATTTTCGATCAATTCATTCAATATTTCCTTTTTTAGAGGACAAATTTTTACATTGTAATTCTGTGTTAGATATATTACTACCTTACCCCGCCCATCTAGAAATCTTGGTTCAAATCCTTCGGTACTGGGTAAGAGATGCCTCGTCTTTGCATTTATTACGATTCTTTCTTTATGAGTATCATAATAATAAT------TGGAATAGTTTTTTTATTCCAAAAAAC-TCTATTTCTTTTTT-TTTTTTAGAAATCAAAGATTATTCGTGTTCTTATATAATTTTCATGTATGTGAATACGAATCGATTTTCTTTTTTCTTTGCAACCAATCCTCTCATTTACGATCAACATCTTATAGAGCCCTTCTTGAACGCACTTTTTTATACGGAAAATTAGAATATTTAGTAAAACTTTTTACTAAGGATTTTGCCGTTATCTTATGGCTTTTCAAGGATCCTTCCCCGCATTCTGTTAGGTATAAGGGAAATTTCATTCTGGCCTCAAAAGGGACATTCTTTTTGATGCATAAATGGAAATTTTACCTTATTCATTTCTGGCAATGTCATTTTTCTGTGTGGTCTCACCCAAGAAGAATCTATATTAATCGATTATCAACCCATTGTCTTGACTTTATTGGTTTTCTTTCAAGTGTACAACTCACTTCTTCAGTGGTACGGAGTCAAATGTTAGAAAATGCATTTCTAATAGATAATACGATTAAGAGGTTCGATCCGAAAATCCCAATTAGTACTCTGATTGGATCGTTAGCTAAAGCGCAATTTTGTAACCGATTAGGACATCCTATTAGTAAGTCGGTCTGGATCGATTTATCGGATTCGGATATTATTGATCGATTTGGGCGTATATGCAGAAATCTTTCTCATTATTATAGCGGCTCTTCAAGAAAAAAGAGTTTGTATCGATTCAAGTATATACTTCAAATTTCTTGCGCTAGAACTTTGGCTCGTAAACACAAAAGTGCTGCGCGTGCTTTTTTGAAAAGATTAGGT------TCAGAATTTTTGGAAGAATTCTTT------ACGGAGCAAGAAAAAGTTCTTTCCTTGATCTTACCAAAAAACGGCTCTAACTCGCGGGGAT------------------TCTATAGAGGGTCTATTTGGTATTTGGATATTATTTGTATTCATAATTTGGCTAATGATGAATGA------------------
>Silene_vulgaris matK
ATGGAAGAATTCCAAGGATATATAGAACTAGAGGGTTCTTGGCAACACAACTTTTTCTATCCACTTATCTTTCAGGAATATATTTTTTCGTTTGCAT------ATGGTCATGATTTAAATAAATCTATTTTGTTGGAAACTTCAGGTAATAGG---AAATATAGTTTACTAATTGCGAAACGTTTAATTACTCGAATGTATCAACATAATCAT------TTGATTCTTTCGTCTAACGATTCTAA------------CCAAAA---TGACTTTTGGG------GGCACAAACGCAATTTTTATTCGCAAATGATATCAGAAGGATTTTCAGTTATTGTGGAAATTCCATTTTATCTTCTATTAATAGCTTCTCCAGAGAAACAAAAAA------TAGTAAAATCTCATAATTTGCGATCAATTTTTTCAATATTTACTTTTTTCGAGGACAAATTTTTACATTTAAATTCTGTGTTAGATATATTACTACCTTACCCCGCCCATCTAGAAATCTTGGTTCAAACACTTCGGTACTGGATAAGAGATGCCTCGTCTTTGCATTTATTACGATTATTTCTTTATGAGTATCATAAT------------TGGAATAGTTTTTTTATTCCAAAAAAA-TCTATTTATTGTTTTTTTAAAAGGAATCAAAGATTATTCATGTTCTTATATAATTTCCATGTATGTGAATACGAATCTATTTTATTTTTTATTTGCAACCAATCCTCTCATTTACGAGCAACATCTTATGGAGCCCTTCTTGAACGCACTTTTTTCTACGGAAAATTAAAATACTTAGTAAAACTTTTTACTAAGGATTTTGCCGGTATCCTATGGCTTTTCAAGGATCCTTCCCCGCATTCTGTTAGGTATAAAGGAAAATTCATTCTGGCCTCAAAAGGGACATTCTTTTTGATGCATAAATGGAAATTTTACCTTATTCATTTCTGGCAATGTAATTTTTCTGTGTGGTCTCACCCAAAAAGAATCTATATTAATCGATTATCAACCCATTGTCTTGACTTTATTGGTTTTCTTTCAAGTGTACAACTCACTTCTTCAGTGGTACGGAGTCAAATATTAGAAAATGAATTTCTAATAGATAATACGATTAAGCGGTTCGATCCGAAAATCCCAATTAGTACTCTTATTGGATTTTTAGCTAAAGCGCAATTTTGTAACCGATTAGGACATCCTATTAGTAAGTCGGTCTGGATCGATTTATCGGATTCGGATATTATTGATCGATTTGGGCGCATATGCAGAAATCTTTCTCATTATTATAGTGGCTCTTCAAGAAAAAAAAGTTTGTATCGATTAAAGTATATACTTAAAATTTCTTGTGCTAGAACTTTGGCTCGTAAACACAAAAGTGCTGTGCGTGCTTTTTTGAAAAGATTAGGT------TCAGAATTTTTAGAAGAATTCTTT------ACGGAGCAAGAAAAAGTTCTTTCCTTGATCTTACCAAAAAACGGCTCTAACTCGCGGGGAT------------------TCTATGGAAGGTCTATTTGGTATTTGGATATTATTTGTATTCATAATTTTGTTAATGATGAATGA------------------
>Silene_nutans matK
ATGGAAGAATTCCAAGGATATATAGAACTAGAGGGTTCTTGGCAACACAACTTTTTATATCCACTTATCTTTCAGGAATATATTTTTTCGTTTGCAT------CTGGTCATGATTTAAATAAATCTATTTTGTTGGAAACTTCAGGTAATAGA---AAATATAGTTTACTAATTGTGAAACGTTTAATTACTCGAATGTATCAACAGAATCAT------TTGATTCTTTCGTCTAACGATTCTAA------------CAAAAA---TGACTTTTGGG------GGCACAAACACAATTTTTATTCGCAAATGATATCAGAAGGATTTTCAGTTATTGTGGAAATTCCATTTTATCTTCTATTAATAGCTTCTCTAGAGAAACAAAAAA------AAGTCAAATCTCATAATTTTCGATCAATTCATTCAATATTTCCTTTTTTAGAGGACCAATTTTTACATTGTAATTCTGTGTTAGATATATTACTACCTTACCCCGCCCATCTAGAAATCTTGGTTCAAATCCTTCGGTACTGGGTAAGAGATGCCTCGTCTTTGCATTTATTACGATTCTTTCTTTATGAGTATCATAATAATAAT------TGGAATAGTTTTTTTATTCCAAAAAAC-TCTCTTTCTTTTTTTTTTTTTAGAAATCAAAGATTATTCGTGTTCTTATATAATTTTCATGTATGTGAATACGAATCGATTTTCTTTTTTCTTTGCAACCAATCCTCTCATTTACGATCAACATCTTATAGAGCCCTTCTTGAACGCACTTTTTTCTACGGAAAATTAGAATATTTAGTAAAACTTTTTACTAAGGATTTTGCCGTTATCTTATGGCTTTTCAAGGATCCTTCCCCGCATTCTGTTAGGTATAAGGGAAAATTCATTCTGGCCTCAAAAGGGACATTCTTTTTGATGCATAAATGGAAATTTTACCTTATTCATTTCTGGCAATGTCATTTTTCTGTGTGGTCTCACCCAAGAAGAATCTATATTAATCGATTATCAACCCATTGTCTTGACTTTATTGGGTTTCTTTCAAGTGTACAACTCACTTCTTCAGTGGTACGGAGTCAAATGTTAGAAAATGCATTTCTAATAGATAATACGATTAAGAGGTTCGATCCGAAAATCCCAATTAGTACTCTGATTGGATCATTAGCTAAAGCGCAATTTTGTAACCAATTAGGACATCCTATTAGTAAGTCGGTCTGGATCGATTTATCGGATTCGGATATTATTGATCGATTTGGGCGTATATGCAGAAATCTTTCTCATTATTATAGCGGCTCTTCAAGAAAAAAGAGTTTGTATCGATTAAAGTATATACTTCAAATTTCTTGCGCTAGAACTTTGGCTCGTAAACACAAAAGTGCTGCGCGTGCTTTTTTGAAAAGATTAGGT------TCAGAATTTTTGGAAGAATTCTTT------ACGGAGCAAGAAAAAGTTCTTTCCTTGATCTTACCAAAAAACGGCTCTAACTCGCGGGGAT------------------TCTATAGAGGGTCTATTTGGTATTTGGATATTATTTGTATTCATAATTTGGCTAATGATGAATGA------------------
>Silene_noctiflora matK
ATGGAGGAATTCCAAGGATATCTAGAACTAGAGGGTTCTTGGCAACACAACTTTTTCTATCCACTTATCTTTCAGGAATATCTTTTTTCGTTTGCAT------ATGGTCATGATTTAAATAAATCTATTTTGTTGGAAACTTCAGGTAATAGG---AAATATAGTTTACTAATTGTGAAACGTTTAATTACTCGAATGGATCAACATAATCAT------TTGATTCTTTCGTCTAACGATTCTAA------------CCAAAA---TGACTTTTGGG------GGCACAAACGCAATTTTTATTCTCAAATGCTATCAGAAGGCTTTTCAGTCATTGTGGAAATTCCATTTTATCTTCTATTAATAGCTTCTCCAGAGAAACAAAAAA------TAGTCAAATCTCATAATTTGAGATCAATTCATTCAATATTTCCTTTTTTAGAGGACAAATTTTTACATTTAAATTCTGTGTTAGATATATTAATACCTTACCCCGCTCATCTAGAAATCTTGGTTCAAACACTTCGGTACTGGATAAGAGATGCCGCGTCTTTACATTTATTACGATTATTTCTTTATGAGTATCATAAT------------TGGAATAGTCTTTTTATTCCAAAAAAA-TCCATTTCTTTTTTTTTTAAAAGGAATCAAAGATTATTCTTGTTCTTATATAATTTCCATGTATGTGAATACGAATCTATTTTATTTTTTATTTGCAACCAATCCTCTCATTTACGAGCAACATCTTATGGAATCCTTCTTGAACGCACTTTGTTCTACGGAAAATTAGAATACTTAGTCAAACTTTTGACTAAGGATTTTGCCGGTATCCTATGGCTTTTCAAGGATCCTTCCCCGCACTCTGTTAGGTATAAAGGCAAATCCATTCTGGCCTCAAAAGGGACATTCTTTTTGATGCATAAATGGAAATTTTACCTTATTAATTTCTGGCAATGTCATTTTTCTGTGTGGTCTCATCCAAGACGAATCTATATTAATCGATTATCAACCCATTGTCTTGACTTTATTGGTTTTCTTTCAAGTGTCCAACTCACTTCTTCAGTGGTACGGAGTCAAATATTCGAAAATGCATTTCTAATAGATAATACGATTAAGAGGTTCGATCCGAAAATCCCAATTAGTACTCTGATTGGATCGTTAGCTAAAGCGCAATTTTGTAACCGATTAGGACATCCTATTAGTAAGTCGGTCTGGATCGATTTATCGGATTCGGATATTATTGATCGATTTGGGCGCATATGCCGAAATCTTTCTCATTATTATAGCGGCTCTTCAAAAAAAAAGAGTTTGTATCGATTAAAGTATATACTTAAAATTTCTTGTGCTAGAACTTTGGCTCGTAAACACAAAAGTGCTGTGCGTGCTTTTTTGAAAAGATTAGGT------TCAGAATTTTTAGAAGAATTCTTT------ACGGAGCAAGAAAAAGTGCTTTCCTTGATCTTACCAAAAAACGGCTCTAACTCGCGGGGAT------------------TCTATGGAGGGTCTATTTGGTATTTGGATATTATTTGTATTCATAATTTGGCTAATGATGAATGA------------------
>Silene_douglasii matK
ATGGAAGAATTCCAAGGGTATATAGAACTAGAGGGTTCTTGGCAACACAACTTTTTCTATCCACTTAGCTTTCAGGAATATATTTTTTCGTTTGCAT------ATGGTCATGATTTAAAAAAATCTATTTTGTTGGAAACTTCAGGTAATAGG---AAATATAGTTTACTAATTGTGAAACGTTTAATTACTCGAATGTATCAACATAATCAT------TTGATTCTTTCGTCTAACGATTCTAA------------CCAAAA---TGACTTTTGGG------GGCACAAACACAATTTTTATTCGCAAATGATATCAGAAGGATTTTCTGTCATTGTGGAAATTCCATTTTATCTTTTATTAATAGCTTCTCCAGAGAAACAAAAAA------TAGTCAAATCTCATAATTTGCGATCAATTCAGTCAATATTTCCTTTTTTAGAGGACAAATTTTTACATTTAAATTCTGTGTTAGATATATTACTACCTTACCCTGCCCATCTAGAAATCTTGGTTCAAACACTTCGGTACTGGATAAGAGATGTCTCATCTTTGCATTTATTACGATTATTTCTTTATGAGTATCATAAT------------TGGAATAGTCTTTTTATTCCAAAAAAA-TCCATTTCTTTTTTTTTTAAACGGAATCAAAGATTATTCTTGTTCTTATATAATTTCCATGTATGTGAATACGAATCGATTTTATTTTTTATTTGCAACCAAGCCTCTCATTTACTAGCCACATCTTATGGAGTCCTTCTTGAACGCACTTTTTTCTACGGAAAATTAGAATACTTAGTAAAAATTTTTACTAAGGATTTTGCCGGTATCCTATGGCTTTTCAAGGATCCTTCCCCGCATTCTGTTAGGTATAAAGGAAAATCCATTCTGGCCTCAAAAGGGACATTCTTTTTGATGCATAAATGGAAATTTTACCTTATTCATTTCTGGCAATGTAATTTTTCTGTGTGGTCTCACCCAAGAAGAATCTATATTAATCGATTATCAACCCATTGTCTTGACTTTATTGGTTTTCTTTCAAGTGTACAACTCACTTCTTCAGTGGTACGGAGTCAAATATTAGAAAATGCATTTCTAATAGATAATACGATTAAGAGGTTCGATCCGAAAATCCCAATTAGTACTCTGATTGGATCGTTAGCTAAAGCGCAATTTTGTAACCGATTAGGACATCCTATTAGTAAGTCGGTCTGGATCGATTTATCGGATTCGGATATTATTGATCGATTTGGGCGCATATGCAGAAATCTTTCTCATTATTATAGTGGCTCTTCAAGAAAAAAGAGTTTGTATCGATTAAAGTATATACTTAAAATTTCTTGTGCTAGAACTTTGGCTCGTAAACACAAAAGTGCTGTGCGTGCTTTTTTGAAAAGATTAGGT------TCAGCATTTTTAGAAGAATTCTTT------ACGGAGCAAGAAAAAGTGCTTTCCTTGATCTTACCAAAAAACGGCTCTAACTTGCGGGGAT------------------TCTATGGAGGGTCTATTTGGTATTTGGATATTATTTGTATTCATAATTTGGCTAATGATGAATGA------------------
>Silene_acaulis matK
ATGGAAGAATTCCAAGGATATATAGAACTAGAGGGTTCTTGGCAACACAACTTTTTATATCCACTTATCTTTCAGGAATATATTTTTTCGTTTGCAT------ATGGTCATGATTTAAATAAATCTATTTTGTTGGAAACTTCAGGTAATAGG---AAATATAGTTTACTAATTGTGAAACGTTTAATTACTCGAATGTATCAACAGAATCAT------TTGATTCTTTCGTCTAACGATTCTAATAACGATTCTAACAAAAA---TGACTTTTGGG------GGCACAAACACAATTTTTATTCGCAAATGATATCAGAAGGATTTTCAGTTATTGTGGAAATTCCATTTTATCTTCTATTAATAGCTTCTCTAGAGAAACAAAAAA------AAGTCAAATCTCATAATTTTCGATCAATTCATTCAATATTTCCTTTTTTAGAGGACAAATTTTTACATTGTAATTCTGTGTTAGATATATTACTACCTTACCCCGCCCATCTAGAAATCTTGGTTCAAATCCTTCGGTACTGGGTAAGAGATGCCTCGTCTTTGCATTTATTACGATTCTTTCTTTATGAGTATCATAATAATAAT------TGGAATAGTTTTTTTATTCCAAAAAAC-TCTATTTCTTTTTTTTTTTTTAGAAATCAAAGATTATTCGTGTTCTTATATAATTTTCATGTATGTGAATACGAATCTATTTTCTTTTTTCTTTGCAACCAATCCTCTCATTTACGATCAACATCTTATAGAGCCCTTCTTGAACGCACTTTTTTCTACGGAAAATTAGAATATTTAGTAAAACTTTTTACTAAGGATTTTGCCGTTATCTTATGGCTTTTCAAGGATCCTTCCCCGCATTCTGTTAGGTATAAGGGAAAATTTATTCTGGCCTCAAAAGGGACATTCTTTTTGATGCATAAATGGAAATTTTACCTTATTCATTTCTGGCAATGTCATTTTTCTGTGTGGTCTCACCCAAGAAGAATCTATATTAATCGATTATCAACCCATTGTCTTGACTTTATTGGTTTTCTTTCAAGTGTACAACTCACTTCTTCAGTGGTACGGAGTCAAATGTTAGAAAATGCATTTCTAATAGATAATACGATTAAGAGGTTCGATCCGAAAATCCCAATTAGTACTCTGATTGGATCGTTAGCTAAAGCGCAATTTTGTAACCGATTAGGACATCCTATTAGTAAGTCGGTCTGGATCGATTTATCGGATTCGGATATTATTGATCGATTTGGGCGTATATGCAGAAATCTTTCTCATTATTATAGCGGCTCTTCAAGAAAAAAGAGTTTGTATCGATTAAAGTATATACTTCAAATTTCTTGCGCTAGAACTTTGGCTCGTAAACACAAAAGTGCTGCGCGTGCTTTTTTGAAAAGATTAGGT------TCAGAATTTTTGGAAGAATTCTTT------ACGGAGCAAGAAAAAGTTCTTTCCTTGATCTTACCAAAAAACGGCTCTAACTCGCGGGGAT------------------TCTATAGAGGGTCTATTTGGTATTTGGATATTATTTGTATTCATAATTTGGCTAATGATGAATGA------------------
>Lychnis_coronaria matK
ATGGAAGAATTCCAAGGATATATAGAACTGGAGAGTTCTTGGCAACACAACTTTTTCTATCCACTTATCTTTCAGGAATATATTTTTTCGTTTGCAT------ATGGTCATGATTTAAACAAATCTATTTTGTTGGAAACTTCAGGTAATAGG---AAATATAGTTTACTAATTGTGAAACGTTTAATTACTCGAATGTATCAACAGAATTAT------TTGATTCTTTCGTCTAACGATTCTAA------------CCAAAA---TTACTTTTGGG------GGCACAAACGAAATTTTTATTCGCAAATGATATCAGAAGGATTTTCAGTCATTGTGGAAATTCCTTTTTATCTTCTATTAATAGCTTCTCTCGAGAAACAAAAAA------TAGTCAAATCTCATAATTTGCGATCAATTCATTCAATATTTCCTTTTTTAGAGGACAAATTTTTACATTTAAATTCTGTGTTAGATATATTACTACCTTACCCCGCCCATCTAGAAATCTTGGTTCAAACACTTCGGTACTGGATAAGAGATGCCTCGTCTTTGCATTTATTACGATTCTTTCTTTATGAGTATCATAAT------------TGGAATAGTATTTCTATTCCAAAAAAA-TCCATTTTTTTTTTTTTAAAAAAGAATCAAAGATTATTCTTGTTCTTATATAATTTCCATGTATGTGAATACGAATCAATTTTCTTTTTTCTTTGCAACCAATCCTCTCATTTACGATCAACATCTTATAGAACCCTTCTTGAACGCACTTTTTTCTACGTAAAATTAGAATATTTAGTAAAACTTTTTACTAAGGATTTTGCTGTTATCTTATGGCTTTTCAAGGATCCTTCCCCGCATTCTGCTAGGTATAAAGGAAAATCCATTCTGGCCTCAAAAGGGACACTCTTTTTGATGCATAAATGGAAATTTTACCTTATTCGTTTCTGGCAATGTAATTTTTCTGTGTGGGCTCACCCAAGAAGAATCTATATTAATCGATTATCAACCCATTATCTTGATTTTATTGGTTTTCTTTCAAGTGTACAACTCACTTCTTCAGTGTTACGGAGTCAAATGTTAGAAAATGCATTTCTAATAGATAATACTATTAAGAGGTTCGATCCGAAAATCCCAATTAGTACTCTGATTGGATCGTTAGCTAAAGCGCAATTTTGTAACCGATTAGGATATCCTATTAGTAAGTCGGTCTGGATCGATTTATCGGATTCGGATATTATGGATCGCTTTGGGCGTATATGTATAAATCTTTTTCATTATTATAGCGGCTCTTCAAGAAAAAAGAGTTTGTATCGATTAAAGTATATACTTCAAATTTCTTGTGCTAGAACTTTGGCTCGTAAACACAAAAGTGCTGCGCGTTCTTTTTTGAAAAGATTAGGT------TCAGAATTTTTGGAAGAATTCTTT------ACGGAGCAAGAAAAAGTGCTTTCCTTGATCTTACCAAAAAACGGCTCTAACTCGCGGGGAT------------------TCTATAGAGGGTCTCTTTGGTATTTGGATATTATTTGTATTCATAATTTGGCTAATGATGAATGA------------------
>Viscaria_vulgaris matK
ATGGAAGAATTCCAAGGATATATAGAACTAGAGGGTTCTTGGCAACACAACTTTTTCTATCCACTTATCTTTCAGGAATATATTTTTGCGTTTGCAT------ACGGTCATGATTTAAATAAATCTATTTTGTTGGAAACTTCAGGTGATAGG---AAATATAGTTTACTAATTGTGAAACGTTTAATTACTCGAATGTATCAACAGAATCAT------TTGATTCTTTCGTCTAACGATTCTAA------------TCAAAA---TTACTTTTGGG------GGCACAAACTAAATTTTTATTCTCAAATGATATCAGAAGGATTTTCAGTCATTGTGGAAATTCCATTTTACCTTCTATTAATAGCTTCTCTAGAGAGACAAAAAA------TAATCAAATCTCATAATTTGCGATCAATTCATTCAATATTTCCTTTTTTAGAGGACAAATTTTTACATTTAAATTCTGTGTTAGATATATTACTACCTTACCCCGCCCATCTAGAAATCTTGGTTCAAACACTTCGGTACTGGATAAAAGATGCCTCGTCTTTGCATTTATTACGATTCTTTCTTTATGAGTATCATAAT------------TGGAATAGTCTTTTTATTCCAAAAAAA-TCCATTTCTTTTTTTTTTAAAAGGAATCAAAGATTATTCTTGTTCTTATATAATTTCCATGTATGTGAATACGAATCTATTTTCTTTTTTCTTTGCAACCAATCCTCTCATTTACGATCAACATTTTATAGAGCCCTTCTTGAACGCACTTTTTTCTACGGAAAATTAGAATATTTAGTCAAACTTTTTACTAAGGATTTTGCCGTTATCTTATGGCTTTTCAAGGATCCTTGCCCGCATTCTGTTAGGTATAAAGGAAAATCCCTTCTGGCCTCAAAAGGGACATCCTTTTTGATGCATAAATGGAAATTTTACCTTATTCATTTCTGGCAATGTCATTTTTCTGCGTGGTCTCACTCAAGAAGAATCTATATTAATCGATTATCAACCCATTGTCTTGACTTTATTGGTTTTCTTTCAAGTGTACAACTCACTTCTTCAGTGGTACGGAGTCAAATGTTAGAAAATGCATTTCTAATAGATAATACGATTAAGAAGTTCGATCCAAAAATCCCAATAAGTCCTCTGATTGGATCGTTAGCTAAAGCGAAATTTTCTAACCGATTAGGACATCCTATTAGTAAGTCGGTATGGATCGATTTATCGGATTCGGATATTATTGATCGATTTGGGCGTATATGCAGAAATCTTTCTCATTATTATAGTGGCTCTTCAAGAAAAAAGAGTTTGTATCAATTAAAGTATATACTTCAAATTTCTTGTGCTAGGACTTTGGCTCGTAAACACAAAAGTGCTGTACGTGCTTTTTTGAAAAGATTAGGT------TCAGAATTTTTTGAAGAATTCTTT------ACGGAGCAAGAAAAAGTGCTTTCCTTGATCTTACCAAAAAACGGCTCTAACTCGCGGGGAT------------------TCTATAGAGGGTCTATTTGGTATTTTGATATTATTTGTATTCATAATTTGGCTAATGATGAATAA------------------
>Viscaria_alpina matK
ATGGAAGAATTCCAAGGATATATAGAACTAGAGGGTTCTTGGCAACACAACTTTTTCTATCCACTTATCTTTCAGGAATATATTTTTGCGTTTGCAT------ACGGCCATGATTTAAATAAATCTATTTTGTTGGAAACTTCAGGTGATAGG---AAATATAGTTTACTAATTGTGAAACGTTTAATTACTCGAATGTATCAACAGAATCAT------TTGATTCTTTCGTCTAACGATTCTAA------------TCAAAA---TAACTTTTGGG------GGCACAAACTAAATTTTTATTCGCAAATGATATCAGAAGGATTTTCAGTCATTGTGGAAATTTCATTTTACCTTCTATTAATAGCTTCTCTAGAGAAACAAAAAA------TAATCAAATCTCATAATTTGCGATCAATTCATTCAATATTTCCTTTTTTAGAGGACAAATTTTTACATTTAAATTCTGTGTTAGATATATTACTACCTTACCCCGCCCATCTAGAAATCTTGGTTCAAACACTTCGGTACTGGATAAAAGATGCCTCGTCTTTGCATTTATTACGATTCTTTCTTTATGAGTATCATAAT------------TGGAATAGTCTTTTTATTCCAAAAAAA-TCCATTTCTTTTTTTTTTAAAAGGAATCAAAGATTATTCTTGTTCTTATATAATTTCCATGTATGTGAATACGAATCTATTTTCTTTTTTCTTTGCAACCAATCCTCTCATTTACGATCAACATCTTATAGAGCCCTTCTTGAACGCACTTTTTTCTACGGAAAATTAGAATATTTAGTCAAACTTTTTACTAAGGATTTTGCCGTTATCTTATGGCTTTTCAAGGATCCTTCCCCGCATTCTGTTAGGTATAAAGGAAAATCCCTTCTGGCCTCAAAAGGGACATCCTTTTTGATGCATAAATGGAAATTTTACCTTATTCATTTCTGGCAATGTCATTTTTCTGCGTGGTCTCACCCAAGAAGAATCTATATTAATCGATTATCAACCCATTGTCTTGACTTTATTGGTTTTCTTTCAAGTGTACAACTCACTTCTTCAGTGGTACGGAGTCAAATGTTAGAAAATGCATTTCTAATAGATAATACGATTAAGAAGTTCGATCCAAAAATACCAATAAGTCCTCTGATTGGATCGTTAGCTAAAGCGCAATTTTCTAACCGATTAGGACATCCTATTAGTAAGTCGGTATGGATCGATTTATCGGATTCGGATATTATTGATCGATTTGGGCGTATATGCAGAAATCTTTCTCATTATTATAGTGGCTCTTCAAGAAAAAAGAGTTTGTATCGATTAAAGTATATACTTCAAATTTCTTGTGCTAGGACTTTGGCTCGTAAACACAAAAGTGCTGTACGTGCTTTTTTGAAAAGATTAGGT------TCAGAATTTTTTGAAGAATTCTTT------ACGGAGCAAGAAAAAGTGCTTTCCTTGATCTTACCAAAAAACGGCTCTAACTCGCGGGGAT------------------TCTATAGAGTGTCTATTTGGTATTTGGATATTATTTGTATTCATAATTTGGCTAATGATGAATAA------------------
>Heliosperma_pusillum matK
ATGGAAGAATTCCAAAGATATACAGAACTAGAGGGTTTTTGGCAACACAGCTTTTTCTATCCACTTATTTTTCAGGAATATCTTTTTGCGTTTGCAT------ATGGTCATGATTTATATAAATATATTTTGTTGGAAACTTCAGGTGATAGG---AAATATAGTTTACTAACTGTAAAACGTTTAATTACTCGAATGTATCAACAGAATTAT------TTTATTCTTTCGTCTAACGATTATAA------------CCAAAA---TGACTTTTGGG------GACACAAACGCAATTTTTATTCGCAAATGATATCAGAAGGATTTTCAGTCATTGTGGAAATTCCATTTTACCTTCTATTAATAGCATCTCTAGAGAGACAAAAAA------TAATCAAATCTCATAATTTGCGATCAATTCATTCAATATTTCCTTTTTTAGAGGACACATTTTTGCATTTAAATTCTGTGGTAGATATATTACTACCTTACCCCGCCCATCTAGAAATCTTGGTTCAAACACTTCGGTACTGGATAAAAGATGCTTCGTCTTTGCATTTCTTACGATTTTTTTTTTATGAGTATCATACT------------TGGAATAGTCTTTTTATTCCAAAAAAA-TTCATTTATTCATTTTATAAAAGGAATCAAAGATTCTTCTTGTTCTTATTTCATTTCCATGTATGTGAATATGAATCTATTTTTT-TTTTCTTTGCAACCAATCCTCTAATTTACGATCAACATCTTATAGAGCCCTTCTTGAACGCACTTTATTCTACGTAAAATTAGAATTTTTAGTAAAACTTTTTACTAAGGATTTTGCCGTTATCTTATGGCTTTTCAAGGATCTTTCCCCGCATTCTGTTAGGTATAAAGAAAATTTAATTCTGGCCTCAAAAGGGACATCCTTTTTGATGCATAAATGGAAATTTTACCTTATTTATTTCGGGCAATGTAATTTTTCTGTGTGGTCTCACCCAAGAAGAATCTATATTAATCGATTATCAACCCATTGTCTTGACTTTATTGGTTTTCTTTCAAGTGTACAACTCGTTTCTTCAGTGGTACGGAGTCAAATGTTAGAAAATACATTTCTAATTGATAATACGATTAAGAAGTTCGATCCGAAAATCCCAATAAGTCCTCTGATTGGATCGTTAGCTAAAGCGCAATTTTGTAACCGATTAGGACATCCTATTAGTAAATCGGTATGGATCGATTTACCGGATTCGGATATTATTGATCGATTTGGGCGTATATGCAGAAATCTTTCTCATTATTATAGTGGCTCTTCAAGAAAAAAGAGTTTGTATCGATTAAAGTATATACTTCAAATCTCTTGTGCTAGAACTTTGGCTCGTAAACACAAAAGTGCTGTACGTGCTTTTTTGAAAAGATTAGGT------TCAGAATTTTTGAAAGAATTCTTT------ACGGAGCAAGAAAAAGTGCTTTCCTTGATCTTACCAAAAAACGGCTCTAACTCGCGGGGAT------------------TCTATAGAAGGTCTATTTGGTATTTGGATATTATTTGTATTCCTAATTTGGCTAATGAGGAATAA------------------
>Atocion_lerchenfeldianum matK
ATGGAAGAATTCCAAGGATATATAGAACTAGAGGGTTCTTGGCAACACAACTTTTTCTATCCACTTATCTTTCAGGAATATATTTTTGCGTTTGCAT------ACGGCCATGATTTAAATAAATCTATTTTGTTGGAAACTTCAGGTGATAGT---AAATATAGTTTACTAATTGTGAAACGTTTCATTACTCGAATGTATCAACAGAATCAT------TTGATTTTTTTGTCTAACGATTCTAA------------TCAAAA---TGACTTTTGGG------GTCACAAACGCAATTTTTATTCGCAAATGATATCAGAAGGATTTTCAGTCATTGTGGAAATTCCATTTTACCTTCTATTAATAGCTTCTCTAGAGAGACAAAAAA------TAATAAAATCTCATAATTTGCGATCAATTCATTCAATATTTCCTTTTTTAGAGGACAAATTTTTACATTTAAATTCTGTGTTAGATATATTACTACCTTACCCCGCCCATCTAGAAATCTTGGTTCAAACACTTCGGTACTGGATAAAAGATGCCTCGTCTTTGCATTTATTACGATTCTTTCTTTATGAGTATCATAAT------------TGGAATAGTCTTTTTATTCCAAAAAAA-TCCATTTCTTTTTTTTTAAAAAGGAATCAAAGACTATTCTTGTTCTTATATAATTTCCATGTATGTGAATACGAATCTATTTTATTTTTTCTTTGCAACCAATCCTCTCATTTACGATCAACATCTTATAGAGCCCTTCTTGAACGCACTTTTTTCTACGGAAAATTAGAATATTTAGTAAAACTTTTTACTAAGGATTTTGCCGTTATCTTATGGCTTTTCAAGGATCCTTCCCCGCATTCTATTAGGTATAAAGGAAAATCCCTTCTGGCCTCAAAAGGGACATCCTTTTTGATGCATAAATGGAAATTTTACCTTATTCATTTCTGGCAATGTCATTTTTCTGCGTGGTCTCATCCAAGAAGAATCTATATTAATCGATTATCAACCCATTGTCTTGACTTTATTGGTTTTCTTTCAAGTGTACAACTCACTTCTTCAGTGGTACGGAGTCAAATGTTAGAAAATGCATTTCTAATAGATAATACGATTAAGAAGTTCGATCCAAAAATCCCAATAAGTCCTCTGATTGGATCGTTAGCTAAAGCGCAATTTTGTAACCGATTAGGACATCCTATTAGTAAGTCGGTTTGGATCGATTTATCGGATTCGGATATTATTGATCGATTTGGGCGTATATGCAAAAATCTTTCTCATTATTATAGTGGTTCTTCAAGAAAAAAGAGTTTGTATCGATTAAAGTATATACTTCAAATTTCTTGTGCTAGAACTTTGGCTCGTAAACACAAAAGTGCTGTACGTGCTTTTTTGAAAAGATTAGGT------TCAGAATTTTTTGAAGAATTCTTT------ACGGAGCAAGAAAAAGTGCTTTCCTTGATCTTACCAAAAAACGGCTCTAACTCGCGGGGAT------------------TCTATAGAGGGTCTATTTGGTATTTGGATATTTTTTGTATTCATAATTTGGCTAATGATGAATAA------------------
>Eudianthe_laeta matK
ATGGAAGAATTCCAAGGATATATAGAACTAGAGGGTTTTTGGCAACATAACTTTGTTTATCCACTTATCTTTCAGGAATATATTTTTGCATTTGCAT------ACGGTCATGATTTAAATAAATCTATTTTTTTGGAAACTTCAGGTGATAGG---AAATATAGTTTACTAATTGTGAAACGTTTAATTACTCGAATGTATCGACAGAATCAT------TTTATTCTTTCGTCTAACGATTCTAA------------CCAAAA---TTACTTTTGGG------GGCACAAACGCAATTTTTATTCGCAAATAATATCAGAAGGATTTTCAGTTATTGTGGAAATTCCATTTTACCTTCTATTAATAGCTTCCCTAGATAGAAAAAAAA------TAAGAAAATCTCAGAATTTGCGATCAATTCATTCAATATTTCCTTTTTTAGAGGATAAATTTTTACATTTAAATTCTTTGTTAGATATATTACTACCTTACCCCGCCCATCTAGAAATCTTGGTTCAAACACTTCGGTACTGGATAAAAGATGCCTCGTCTTTGCATTTATTACGATTCTTTCTTTATGAGTATCATAAT------------TGGAATAGTCTTTTTATTCCAAAAAAA-TCCATTTCTTTTTTTTTTAAAAGGAATCAAAGATTATTTTTGTTCTTATATAATTTCCATGTATGTGAATACGAATCTATTTTATTTTTTCTTTGCAACCAATCCTATCATTTAAGATCAACATCTTATAGAGCCCTTATTGAACGCACTTTTTTCTACGGAAAATTAGAATATTTAGTAAAACTTTTTAATAAGGATTTTGCCGTTATCTTATGGCTTTTCAAGGACCCGTCCCCGCATTCTGTTAGGTATAAAGGAAAATCCCTTCTGGCCTCAAAAGGAACATCTTTTTTGATGCATAAATGGAAATTTTACCTTATTCATTTCTGGCAATGTAATTTTTCTGTGTGGTCTCACCCACGAAGAATCCATATTAATCGATTATCAACCCATTGGCTTGACTTTATGGGTTTTCTTTCAAGTGTACAACTCACTTCTTCAGTGGTACGGAGTCAAATGTTAGAAAATGCATTTCTAATAGATAATACGATTAAGAAGTTCGATTCGAAAATCCCAATAAGTCCTCTGATTGGATCGTTAGCTAAAGCGCAATTTTGTAACCGATTAGGACATCCTATTAGTAAGTCGGTATGGATCGATTTAGCGGATTCGGATATTATTGATCGATTGGGGCGTATATGCAGAAATCTTTCTCATTATTATAGTGGCTCTTCAAGAAAAAAGAGTTTGTATCGATTAAAGTATATACTTCAAATTTCTTGTGCTAGAACTTTGGCTCGTAAACACAAAAGTGCTGTACGTGTTTTTTTGAAAAGATTAGGT------TCCGAATTTTTGGAAGAATTCTTT------ACGGAACAAGAAAAAGTGCTTTCCTTGATCTTACCAAAAAATGGTTCTAACTCGTGGGGAT------------------TCTATAGAGGTTCTATTTGGTATTTGGATATTATTTGTATTCATAATTTAGCTAATGATGAATAA------------------
>Petrocoptis_pyrenaica matK
ATGGAAGAATTACAAGGATATATAGAACTAGAGGGTTCTTGGCAACACAACTTTTTCTATCCACTTCTCTTTCAGGAATATATTTTTTCGTTTGCAT------ATGGTCATGATTTAAATAAATCTATTTTGTTGGAAACTTCGGGTGATAGG---AAATATAGTTTACTAATTGTGAAACGTTTAATTACTCGAATGTATCAACAGAATCAT------TTGATTCTTTCGTCTAACGAGTCTAA------------CCAAAA---TGACTTTTGGG------GGCACAAACGTAATTTTTATTCGCAAATGATATTAGAAGGATTTTCAGTCATTGTAGAAATTCCATTTTACCTTCTATTAATAGCTTCTCTAGAGAGACAAAAAA------TAGTCAAATCTCATTATTTGCGATCAATTCATTCAATATTTCCTTTTTTAGAGGACAATTTTTTACATTTAAATTCTGTGTTAGATATATTACTACCTTACCCCGCCCATCTAGAAATCTTGGTTCAAACACTTCGGTACTGGATAAAAGATGCCTCGTCTTTGCATTTATTACGATTCTTTCTTTATGAGTATCATAAT------------TGGAAGAGTTTTTTTATTCCAAAAAAA-TCCATTTCTTTTTTTTTTAAAAGGAATCAAAGATTTTTCTTGTTCTTATATAATTTCTATGTATGTGAATACGAATCTATTTTCTTTTTTCTTTGCAACCAATCCTCTCATTTACGATCAACATCTTATAGAGCCCTTCTTGAACGCACTTTTTTCTACGGAAAATTAGAATATTTAGTAAAACTTTTTACTAAGGATTTCTCCGTTATCTTACGGCTTTTCAAGGACCTTTCCCCGCATTTTGTTAGCTATAAAGGAAAATCCTTTTTGGCCTCAAAAGGGACATCTTTTTTGATGCATAAATGGAAATTTTACCTTATTAATTTCTGGCAATGTCATTTTGTTGTGTGGTCTCACTCAAGAAGAATCTATATTAATCGATTATCAATCCATTGTCTTGACTTTATTGGGTTTCTTTCGAGTGTACAACTCACTTCTTCAGTGGTACGGAGTCAAATGTTAGAAAATTCGTTTCTAATAGATAATACGATTAAGAAGTTCGATCCTAAAATCCCAATTAGTCCTCTGATTGGATCGTTAGCTAAAGCGCAATTTTGTAACCGATTAGGACATCCTATTAGTAAGTCGGTCTGGATCGATTTATCGGATTCGGATATTATTGATCGATTTAGGCGTATATGCAGAAACCTTTCTCATTATTATAGTGGCTCTTCAAGAAAAAAGAGTTTGTATCGATTAAAGTATATACTTCAAATTTCTTGTGCTAGAACTTTGTCTCGTAAACACAAAAGTGCTGTGCGCGCTTTTTTGAAAAGATTAGGT------TCAGAATTTTTGGAAGAATTCTTT------ACGGAGCAAGAAAAAGTTCTTTCCTTGATCTTACCAAAAGCCGGTTCTAACGCGCGGGGAT------------------TCTATAGAGGGTCTATTTGGTATTTGGATATTATTTGTATTCATTATTTGGCTAATGATGAATGA------------------
>Agrostemma_githago matK
ATGGCAGAATTCCAAAGATATACAGAACTGGAAGTTTCTTGGCAACACAACTTTTTGTATCCACTTATCTTTCAGGAATATATTTTTTCGTTTGCAT------ACGGTCATGGTTTTAAAAAATCTATTTTGTTGGAAACTTCCGTTGAAAAT---AAATATAGTTTACTAATTGTGAAACGTTTAATTACTCGAATGTATCAACAGAATCAT------TTTATTCTTTCGGCTAATGATTCTAA------------CCAAAA---TGACTTTTTGG------GGCACAACCATAATTTGTATTCGCAAATGATATCAGAAGGATTTTCAGTCATTGTGGAAATTCCATTTCACCTATTATTAATAGCTTCTCTAGAGAGACAAAAAA------TAGTAAAATCTCATAATTTGCGATCAATTCATTCAATATTTCCTTTTTTAGAGGACAAATTTTTACATTTAAATTATGTGTTAGATATATTACTACCTTACCCCGTGCATCCAGAAATTTTGGTTCAAACACTTCGGTACTGGATAAAAGATGCTTCGTCTTTGCATTTATTACGATTCTTTCTTTATGAGTATCATAAT------------TGGAATACTCTTTTTATTCCAAAAAAA-TCCATTTATATTTTTTTAAAAAGAAATCAAAGATTATTCTTATTTTTATATAATTTCCATGTATGTGAATACGAATCTATTTTCTTTTTTATTTGCAACCAACCCTCTCATTTACGATCAACATCTTATAGAGCCCTTCTTGAACGCACTCTTTTCTACGGAAAATTAGACTATTTAGTACAACTTTTGACTAAGGATTTTGCCGTTATCTTATGGCTTTTCAAGGACCCTTCCCCGCATTCTGTTAGGTATAAAGGAAAATCCATTCTGGCCTCAAAGGGAACATCCCTTTTGATGCATAAATGGAAATTTTACCTTATTCATTTATGTCAAGGTTATTTTTCTGTGTGGTCTCACCCAGGAAGAATCCGTATTAATCCATTATCAACCCACTTTCTTGACTTTATTGGTTTTCTTTCAAGTGTACAATTAACTTATTCAGTGGTACGGAGTCAAATGTTAGAAAATGCATTTCTAATAGATAATACGATTAAGGAGTTTAATCCGAAAATTCCAATTAGTCCTCTGATTGGATCGTTAGCTAAAGCGCAATTTTGTAACGGATTAGGGCATCCTATTAGTAAGTCGCTCTGGATCGATTTATCAGATTCGGATATTATTGATAGATTTGGTCGTATATGCAGAAATCTTTCTCATTATTATAGTGGCTCTTCAAGAAAAAAGGGTTTGTATCGCTTAAAGTATATACTTCAACTTTCTTGTGCTAGAACTTTGGCTCGTAAACACAAAAGTGCTGTGCGCGCTTTTTTGAAAAGATTAGGT------TCCGAATTTTTGGAAGAATTCTTT------ACGGAGCAAGAAAAAGTTCTTTCTTTGATCTTACCAAAAAACATCTCTAACTTGCGGGGAT------------------TCTATAGAGGGTCTATTTGGTATTTGGATATTATTTGTATTCATAATTTGGCTAATGATGAATGA------------------
>Scleranthus_perennis matK
ATGGAAGAATTCCAAGGATATATAGAACTAGAGGGTTCTTGGAAACACAACTTTTTATTTCCACTTTTCTTTCAAGAATATATTTTTTCATTTGCAT------ATGGTCATGTTTTAAATAAATCTATTTTGTTGGAAATTTTAGGCGATAGG---AAATATAGTTTATTACTTGTGAAACGTTTAATTACTCGAATGTATCAACAGAAAAAT------TGGATTCGTTCGGTTAATGATTCTAA------------TCAAAA---TGATTTTTTGG------GGCACAAACACAATTTGTACTCGCAAATGATATCAGAAGGATTTGCAATCATTGTGGAAATTGAATTTTATCTACTATTACGAGTTTCTCGAAAGAGAAAAAAAA------TAGTAAAATCTTCCAATTTGGGATCAATTCATTCAATATTTCCTTTTTTAGAGGACAAATTCTTACATTTAAATTATGTATTAGATATATTAATACCTTACCCCGCTCATCTAGAAATCTTGGTTCAAACACTTCGGTACTGGGTGAAAGATGCCTCTTCTTTACATTTATTACGATTCTTTCTTTATGAGTATCATAAT------------TGGAATAGTCTTATTTTAAAAAAAAAA-CACATTTCTAGTTTTCGAAAAAGGAATCAAAGATTCTTCTTGTTCTTATATAATTTCCATGTATATGAATATGAAGCTATTTTCGTTTTTCTTTGCAACCAATCCTCTCATTTACGCTCAACAGCTTATAGAGCCCTTCTTGAACGCATTTATTTCTATGGAAAATTAGATTATTTAGTCAAACTTTTTACGACGCATTTTGGTCTTATCTTGNGGCTTTTCAAAGCCCCTTCTTCGAATTCTGTTAGGTATAAAGGAAAATCCTTTCTGGCTTCAAAAGGGCCATCCCTTTTGATGCATAAATGGAAATTTTACCTTATCCATTTCTGGCAATGTCATTTTTCTGTATGGTCTCAACCAAGAAGAATCTATATTAATCGATTAGCAACTCATTTTCTTGACTTTATGGGTTTTCTTTCAAGTGTCCAACTCACTACTTCAGTAGTACGAAGTAAAATGTTAGAAAATGCATTTATAATAGATAATACGATTAAGAAGTTCGATTCTCAAATTCCACTTAGTCTTCTGATTGGATCATTGGCTAAAGCGCAATTTTGTAATGGATTAGGGCATCCTATTAGTAAGTCAACTTGGATCGATTTATCAGATTCTGATATTATGGATCGATTTGGGAGTATATGGAGAAATCTTTCGCATTATTATAGTGGCTCGGCAAGAAAAAAGAGTTTGTATCGAATAAAGTATATACTTCAAATTTCCTGTGCTAGAACTTTGGCTCGTAAACACAAAAGTGCTGTACGTGTTTTTTTGAAAAGATTAGGT------TCGGAATTTTTGGAAGAATTTTTG------ACTGCGGAAGAAAAAGGTCTTTCTTTGATCTTACAAAAAAATCCCTCGAACTCTTGGGGAT------------------TCGGTCGAGGATGTATTTGGTATTTAGATATTATTTGTATTCAAAAAATTTTAAATGGTAAATGA------------------
>Illecebrum_verticillatum matK
ATGGAAGAATTCCAAAGATATATAGAACTAGAAAGGTCTTGGCAGCACAACTTTTTCTATCCACTTATCTTTCAAGAATATATTTATGTGTTTGCAT------ATGATCATGGTTTAAATAAACGAATTGTGTTGCAAACTTCAGTCGATAGG---AAATATAGTTTACTAATTGTGAAACGGTTAATTACTCGAATGTATCAACAGAACCAT------TTGATTCTTTCGGCTAATGATTCTGA------------CCCAAA---TGAGTTTTGGG------GACACAAACATTATTTTTATTCGCAAACGATATCAGAAGCATTTCCAGTCATTATCGAAATTCCATTTTCTTTACTATTAATCTCTTCTCTAAAGATAAAAAAGAAACGTCTAGTAAAATCCCAGAATTTGCGATCAATTCAGTCAATTTTTCCTTTTTTAGAGGATAAGTTAACCCGTTTAAATTATGGGTTAGATATATTAATACCTTACCCAGCTCATCTAGAAATCTTGGTTCAAACTCTTCGCTCCTGTATGAAAGATGCCTCTTCTTTGCATTTATTACGATTTTTTCTTTATGAGTATCGCAAT------------TGGAATAGTCTTTTTACTTCAAAAAAC-GCCATTTCAACTGTTCTAAAAAAGAATCAAAGATTATTCTTATTCTTATATAATTTATATGTATGTGAATCTGAATCCATTTTACTTTTTCTTTGCACGCAATCCTCTCATTTACGATCAACATCTTATAGAGACTTTCTTGAACGCATTTTGTTCTACGAAAAATTAGATTTTTTAGTAAACTTTTTGACTAAGGATTTTGGAGTTATCTTAGGTTTTTTCAAAGACCTTTTACCACATTATGTTAGGTATCAAGGAAAATCCCTTTTGGCCTCAAAAGGCACATCCCTTTTGATGTATAAGTGGAAATTATACCTTATCCATTTCTGGCAATGCCATTTTTCTGTGTGGTCTCACCCAAGAAGAATCTATATCAATCGATTATCAACCGAGTCTTTTGACTTTATGGGTTTTCTTTCAAGTGTACAACTCCATTCTTCAGTAGTACGGAGTCAAATGTTAGACAATTTTTTTCTAATAGATAATACTATTAAGAAGTTCGATTCTATAATTCCAATGAGTCCGCTGATTGGATCGTTGGTTAAAGCGCAATTTTGTAACGGATTAGGACATCCTATTAGTAAGTCGGTTTGGACTGATTTCTCGGATTCTGATATTATTGATCGATTTGGACGTATATGCAGAAATCTTTCTCATTATTATAGTGGCTCTTCAAGAAAAAAGAGTTTGTATCAAATAAAGTATATACTTCGAACTTCTTGCGCTAGAACGTTGGCCCGTAAACACAAAAGTACTGTACGTGCTTTTTTGAAAAGATTAGGT------TCAGAATTTTTGGAAGAATTCTTT------ACTGAGGAAGAAAAAGTTCTTTCTTTGATTTTACCAAGAAAT---------TTAGGTGGAT------------------TATATAGAGGATGTATTTGGTATTTAGATATTAGTTGTATTCATAATTTGTTCAATGATGAATAA------------------
>Beta_vulgaris matK
ATGGAAGAATTCCAAGGACATATAGAACTAGATAGGTCTTGGCAACATAACTTTTTCTATCCACTTATTTTTCAGGAATATATTTATGCATTTGCAT------ATGATCATGGTTTAAATAAATCGATTTTGTTGGAAAATTCGGGTGACAAG---AAATACAGTTTACTAATTGTAAAGCGTTTAATTACTCGAATGTCTCAACAGAATCAT------TTGATTCTTTCTGCTAATGATTCGAA------------CCAAAA---TGAAATTTTTGGGCATAAGAACAAAAAAAAATTGTATTCGGAAATGATAACAGAAGGGTTTGCAGTTATTGTGGAAATTCCATTTTCCCTACTATTAATATCTTCCCTAGAGGGAAAAGAGA------TAGTAAAATCTCATAATTTGCGATCAATTCACTCAATATTTCCTTTTTTAGAGGACAAATTCTTACATTTAAATTATGTGTTAGATATATTAATACCTTACCCTGCCCATCTAGAAATATTGGTTCAAACTCTTCGCTACTGGTTGAAAGATGCCTCTTCTTTGCATTTCTTACGATTCTTTCTTTATGAGTATCGTAAT------------TGGAATAGTCTTATTACTCAAAAGGAA-TTCATTTCCTTTTTGAAAAAAAGGAATCAAAGATTATTCTTGTTCCTATATAATTTCCATGTATGTGAATACGAATCCCTTTTTGTTTTTCTCCGCAACCAATCCTCTTATTTACGATCAACATCTTTTGGAGCCCTTCTTGAACGAATCCATTTCTACGGAAAGATAAAATATCTAGTAAAAGTTTTTACTAATGATTTGGGGGTTATCCAATGGTTTTTCAAAGAACCTTTCCCACATTATGTTAGGTATCAAGGAAAATCAATTCTGGCTTCAAAAGGTACATTTTTTCTGATGCATAAATGGAAATATTACATTATCTATTTCTGGCAATGTAATTTTTCTGTGTGGTCTCAACCAAGAAAAATCTATATCAATCGATTATCAAACCATTCCCTTGACTTTATGGGTTTTTTTTCAAGTGTGCGACTAAATTCTTCAGTAATACGGAGTCAATTGTTAGAAAATTCATTTCTAATAGAGAATATTATTAAAAAATTCGATACCATAGTTCCAATTATTCCTCTGGTTGGATCCTTGGCTAAAGCGAAATTTTGTAACGTATTAGGACATCCCGTTAGTAAGTCGGTCTGGGCCGATTTATCCGATTCGGATATTATTGATCGATTTGGACGTATATGCAGAAATCTTTCTCATTATTATAGTGGCTCTTCAAGAAAAAAAAGTTTGTATCGAATAAAGTATATACTTCGACTTTCTTGTGCTAGAACTTTGTCTCGTAAACACAAAAGTACTGTACGTTCTTTTTTGAAAAGATTAGGT------TCAGAATTTTTAGAAGAATTTTTT------ACGGAGGAAGAAAAGGTTCTTTCTTTGATCTTACCAAGGGATTCTTCTACTTCATGGGGAT------------------TGTATAAAAGGCGTATTTGGTATTTGGATATTATTTGTATCCATAAGTTGGTCAACGATGAATGA------------------
>Nepenthes_glabrata matK
ATGGAAGAATTACGAGGATACTTAGAACTAGATAGATCTTGGCAACGTGACTTTTTATATACACTTATCCTTCAGGAATATATTTATTCATTGGCAC------ATGATCATGGTTTCAATAGAACTATTTTTTTGGAAAATGCCGGTTATGAGAAAAAATACAGTTTCCTAATTGTAAAACGTTTAATTACTCGAATGTACCAACAGAATCAT------TTGATTCTTTCTGCTAATGATTCTAA------------TCAAAA---TGAATTTTTGG------GGCAAAAAAATAATTTGTATTCTCAAATGATATCAGAGGGATTTGCATTCATTGTGGAAATTCCATTTTCACTACAATTACTATTTTCCCTAGAAGGAAAAGAAA------TAGTAAAATCTCGTAATTTACGATCAATTCATTCAATCTTTCCTTTTTTAGAGGACAAATTCTCACATTTAAATTATGTGTTAGATATACTGATACCCCATCCTGTCCATCTGGAAATCCTAGTTCAAACTATTCGCTACTGGACGAAAGATGCTTCTTCTTTGCATTTATTACGATTCTTTCTTTATGAGTATCGTAAT------------TGGAATAGTCGTATTTCTATAAAGCAA-TACATTTCTTTTTTTTCAAACAGGAATCAAAGATTATTCTTGTTCCTATATAATTCCCATGTGTGTGAATACGAATCCATCTTCATTTTTATCCGCAACCAACCCTCCCATTTACGATCAACTTTTTCTGGAGCCTTTCTTGAACGAATCCATTTCTATGAAAAGATGGAACATCTTGTAAAAGTGTTTACTAATAATTTTCAGGTTATCCTATGGTTTTTCAAAGATACTTTCATGCATTATGTTAGGTATCAAGGAAAATCTTTTGTGGCTTCAAAAGGGACATCTCTTCTGATGATTAAATGGAAATATTACCTTGTCAATTTTTGGCAATGTTATTTTTCCGTGTGGTCTCAACCAAGAAGAATCTATATCAATCAATTATCAAATCATTCCCTGGACTTTATGGGTTTTCTTTCAAGTGTGCGACTAAATCCTTCCGTGGTACGGATTCAAATGTTCGAAAAATCTTTTATCATAGATAATGCTATTAATACGTTCGATACCCTAGTTCCAAATATTCCTATGATTGGATCATTTGCGAAAGAAAAATTTTGTAACATATTTGGACATCCCATTAGTAAACCGGTATGGGCCAATTTATCAGATTCTGATATTATTGACCGATTTGGTCGTATATGCAGAAGTCTTTCTCATTATTACAACGGGTCTTCAAGAAAAAAGAGTTTGTATCGAATAAAGTATATACTTCGACTTTCTTGTGCTAGAACTTTGGCTCGGAAACACAAAAGTACTGTACGTACTTTTTTGAAAAGATTAGGT------TCAGAATTTTTGGAAGAATTCTTT------ATGGAGGAAGAAAAAGTTCTTTCTTTGATCTTACCAAGGGATTCTTATACTTCACAGAGGT------------------TCTATAGAGGACGTATTTGGTATTTGGATATTTTCTGTATTCATGATTTGGCCAATCATGAATGA------------------
